# Supplementary material for: Evidence of dark oxygen production at the abyssal seafloor
Source: Nat Geosci. 2024 Jul 22;17(8):737–9. doi: 10.1038/s41561-024-01480-8 (PMC13061637; doi:10.1038/s41561-024-01480-8)
Supplement: Supplementary file 1 — Supplementary Table 1 and caption. [file 41561_2024_1480_MOESM1_ESM.xlsx]

## Sheet: Sheet1
Supplementary Table 1. Isotope concentration values used for calculations of radiolytic O2 production estimates.
Isotope	Seawater Concentration (ppb)	Reference	Nodule Concentration (ppm)	Reference
238U	3	1,2	4	This study
235U	0.022	3	0.029	3
232Th	0.5	1,2, 4	11	This study
40K	379	5	11900	6,7
References for Supplementary Table 1
1. Choppin, G., Liljenzin, J-O., Rydberg, J. Radiochemistry and nuclear chemistry. Butterworth-Heinemann, (2002).
2. Katz, J.J., Seaborg, G.T., Morss, L.R. The chemistry of the actinide elements, second ed. Chapman and Hall, London New York, (1986).
3. Chen, J. H. & Wasserburg, G. J. Precise isotopic analysis of uranium in picomole and subpicomole quantities. Anal. Chem. 53.13, 2060-2067 (1981).
4. Lide, D.R. ed. CRC handbook of chemistry and physics. 85. CRC press, (2004).
5. Draganić, I.G. Radiolysis of water: A look at its origin and occurrence in the nature. Rad. Phys. Chem. vol. 72 (2–3), pp. 181–186 (2005).
6. Buchowiecki, J. & Cherry, R.D. Thorium, radium, and potassium in manganese nodules. Chem. Geol. 3 (2), 111–117 (1968).
7. Nier, A.O. A redetermination of the relative abundances of the isotopes of carbon, nitrogen, oxygen, argon, and potassium. Phys. Rev. 77 (6), 789–793 (1950).
