# Supplementary material for: Evidence of dark oxygen production at the abyssal seafloor
Source: Nat Geosci. 2024 Jul 22;17(8):737–9. doi: 10.1038/s41561-024-01480-8 (PMC13061637; doi:10.1038/s41561-024-01480-8)
Supplement: Supplementary file 2 — Oxygen optode concentration (μmol l−1) data from benthic chamber lander experiments made during cruises 5D, 5E and 7A. [file 41561_2024_1480_MOESM2_ESM.xlsx]

## Sheet: Cruise 5D
Treatment	Dead-algal biomass	External	Dead-algal biomass	Bicarbonate and ammonium	Filtered seawater	Dead-algal biomass	Bicarbonate and ammonium	Dead-algal biomass	Bicarbonate and ammonium	Bicarbonate and ammonium	Dead-algal biomass
Time (hr)	AKS268-Ch.3	AKS273-Ch.2 (external)	AKS273-Ch.3	AKS276-Ch.3	AKS279-Ch.3	AKS282-Ch.3	AKS286-Ch.3	AKS268-Ch.2	AKS276-Ch.2	AKS286-Ch.2	AKS271-Ch.3
0	200.433	173.672	192.47	196.363	190.221	189.402	186.713	179.401	174.581	190.978	194.921
0.00277778	200.212	173.608	192.636	196.358	191.884	189.204	186.639	179.422	174.657	190.9	194.947
0.00555556	200.284	173.653	197.027	194.515	192.673	190.431	186.616	179.362	174.751	190.93	194.922
0.00833333	203.87	173.564	205.063	194.772	194.09	191.002	187.456	182.944	179.46	190.89	201
0.0111111	204.386	173.555	212.277	197.844	195.584	190.058	189.903	185.829	181.283	190.876	198.346
0.0138889	206.511	173.614	206.104	199.019	196.968	192.326	191.668	183.245	184.41	191.05	196.501
0.0166667	206.721	173.585	209.235	199.785	198.644	196.001	192.7	182.441	187.771	191.002	196.361
0.0194444	208.008	173.527	211.466	202.208	201.067	196.623	193.784	182.364	191.094	190.917	196.302
0.0222222	208.729	173.602	211.46	204.872	202.249	197.355	194.611	183.556	196.435	191.1	197.325
0.025	210.886	173.546	211.99	206.447	203.456	198.824	195.296	184.429	198.709	191.117	197.619
0.0277778	218.09	173.473	213.051	207.311	206.319	200.258	196.619	184.736	202.257	191.132	199.297
0.0305556	215.455	173.381	215.173	208.38	208.016	201.08	197.111	185.94	203.971	191.147	199.759
0.0333333	213.985	173.403	216.122	209.77	208.36	202.407	197.784	187.221	206.367	191.216	199.779
0.0361111	215.485	173.481	216.864	210.896	208.777	203.247	198.443	187.583	209.205	191.175	199.491
0.0388889	215.753	173.508	219.66	211.656	210.196	203.93	199.83	187.86	211.914	191.196	200.145
0.0416667	215.474	173.321	220.353	212.432	212.183	204.749	200.397	188.279	213.535	191.321	200.068
0.0444444	215.058	173.344	220.903	213.778	211.984	205.921	200.733	189.193	213.885	191.291	200.218
0.0472222	214.877	173.401	221.819	214.971	212.418	207.712	201.246	189.568	215.204	191.323	200.765
0.05	216.092	173.219	221.848	216.182	213.039	207.119	201.595	189.744	216.589	191.309	200.714
0.0527778	216.022	173.225	223.986	217.492	213.781	207.278	202.725	190.088	217.707	191.224	200.819
0.0555556	216.542	173.202	224.668	218.471	214.565	207.394	203.097	190.554	218.459	191.316	201.01
0.0583333	216.796	173.191	224.807	219.131	215.907	207.907	203.721	190.677	219.341	191.414	201.453
0.0611111	216.957	173	225.268	220.068	216.32	208.238	204.029	191.145	220.546	191.335	201.667
0.0638889	217.41	172.973	226.11	220.479	216.693	209.437	204.569	191.619	221.895	191.341	201.918
0.0666667	217.947	172.923	226.334	221.7	217.485	209.993	205.016	192.377	223.393	191.405	201.955
0.0694444	218.983	173.124	226.61	222.841	221.394	209.94	205.4	192.653	224.376	191.421	202.027
0.0722222	218.9	172.939	227.011	223.233	221.396	210.879	205.778	192.738	225.134	191.348	202.196
0.075	219.709	173.027	227.694	223.912	220.67	211.321	206.095	192.988	226.383	191.388	202.488
0.0777778	220.067	172.932	228.285	224.95	220.958	211.511	206.578	193.25	227.503	191.463	202.703
0.0805556	220.309	172.817	229.966	225.391	221.192	212.049	207.022	193.733	228.85	191.498	202.857
0.0833333	220.639	173.011	230.501	225.428	223.062	212.274	207.258	193.996	229.793	191.571	202.844
0.0861111	221.152	172.95	230.647	226.405	222.995	212.519	207.759	194.425	231.038	191.587	202.925
0.0888889	221.928	173.072	231.738	227.515	223.093	213.266	208.039	194.558	231.867	191.566	203.017
0.0916667	222.119	172.951	231.714	228.09	223.66	213.961	208.362	194.828	232.956	191.575	203.259
0.0944444	222.577	173.027	231.628	228.444	223.918	214.161	209.027	195.382	234.082	191.608	203.225
0.0972222	223.176	173.017	232.374	228.82	224.362	214.733	209.416	195.52	235.266	191.7	203.51
0.1	223.299	173.101	232.569	229.813	224.922	214.998	209.474	195.657	236.631	191.61	203.548
0.102778	223.817	173.002	233.284	230.169	225.397	215.595	209.854	195.98	237.369	191.578	203.592
0.105556	224.016	173.061	233.166	230.369	226.272	216.227	209.891	196.075	237.657	191.649	203.632
0.108333	224.673	173.047	233.713	230.907	226.471	216.23	210.398	196.178	238.176	191.677	203.708
0.111111	224.822	173.043	234.032	231.474	227.263	216.664	210.454	196.451	239.205	191.816	204.064
0.113889	225.389	173.143	234.431	232.019	229.579	216.901	210.742	196.748	239.905	191.706	204.06
0.116667	225.9	173.128	234.852	232.92	228.665	217.607	211.616	196.837	240.517	191.815	204.162
0.119444	226.496	173.04	234.873	233.414	228.553	217.552	211.673	196.985	241.209	191.779	204.302
0.122222	226.352	173.129	235.351	233.423	229.363	217.508	211.76	197.339	242.105	191.825	204.983
0.125	226.379	173.111	236.569	233.674	230.928	217.776	211.975	197.771	242.658	191.77	205.031
0.127778	227.47	173.008	236.262	233.584	229.814	218.509	212.232	197.727	243.269	191.827	204.77
0.130556	227.281	173.088	236.947	234.075	229.7	218.871	212.489	197.788	244.015	191.917	204.824
0.133333	226.937	172.898	237.385	234.428	229.926	219.011	212.703	198.047	244.593	191.992	204.813
0.136111	226.949	172.977	237.962	234.644	230.269	219.349	212.793	198.277	244.898	191.823	204.841
0.138889	227.494	173.029	237.749	235.121	230.813	219.407	213.125	198.556	245.862	191.9	204.936
0.141667	227.502	172.963	237.655	235.493	231.127	220.092	213.341	198.926	246.072	191.907	204.983
0.144444	227.489	172.834	238.094	235.787	231.442	220.44	213.587	198.99	246.832	191.947	204.948
0.147222	227.591	172.853	238.444	236.148	232.207	221.022	213.988	199.266	247.557	191.955	205.171
0.15	227.591	172.822	238.959	236.501	232.428	221.383	214.277	199.285	248.388	192.026	205.271
0.152778	227.828	172.834	239.661	237.105	232.55	221.444	214.235	199.485	249.348	191.947	205.346
0.155556	228.223	172.811	240.251	237.333	232.593	221.359	214.225	199.594	250.075	192.045	205.25
0.158333	228.867	172.809	240.122	237.532	233.111	221.727	214.635	199.893	250.653	191.976	205.416
0.161111	229.382	172.835	240.2	237.591	233.25	221.964	214.858	199.966	251.084	192.066	205.456
0.163889	229.316	172.736	240.625	238.277	233.39	222.4	215.151	200.186	251.619	191.98	205.549
0.166667	229.602	172.627	241.063	238.394	233.86	222.531	215.431	200.315	251.869	192.023	205.451
0.169444	229.16	172.703	241.461	238.698	236.063	222.713	215.899	200.391	252.338	192.033	205.793
0.172222	229.138	172.784	241.407	240.257	237.674	222.933	217.358	200.505	253.227	192.179	205.665
0.175	229.554	172.698	243.31	242.54	237.567	223.2	217.015	200.753	253.515	192.078	205.681
0.177778	230.357	172.7	242.423	243.563	238.012	223.748	217.416	201.046	253.804	192.151	206.011
0.180556	229.923	172.729	242.41	243.831	237.988	223.905	217.324	201.064	254.191	192.027	206.003
0.183333	230.002	172.841	242.116	243.867	238.057	224.13	217.434	201.233	254.758	192.204	205.887
0.186111	230.076	172.889	242.2	243.904	237.926	224.145	217.257	201.361	255.596	192.205	206.15
0.188889	229.778	172.874	242.457	244.034	238.092	224.273	217.35	201.856	255.971	192.252	206.103
0.191667	229.963	172.896	242.539	244.122	238.103	224.087	217.462	202.755	256.472	192.262	206.09
0.194444	230.292	172.856	242.692	243.996	237.935	224.279	217.391	203.214	256.938	192.356	206.115
0.197222	230.849	172.826	242.419	244.39	238.17	224.406	217.408	203.777	257.551	192.273	206.195
0.2	230.872	172.793	242.753	244.18	238.186	224.445	217.56	204.793	258.222	192.313	206.378
0.202778	230.877	172.95	242.589	244.053	238.176	224.492	217.521	205.396	258.485	192.222	206.183
0.205556	231.289	172.805	243.106	244.107	238.126	224.526	217.556	205.771	258.857	192.463	206.283
0.208333	231.596	172.89	242.888	244.083	238.24	224.569	217.409	205.764	259.283	192.448	206.253
0.211111	231.476	172.906	243.062	244.015	238.324	224.588	217.633	205.617	259.885	192.287	206.324
0.213889	231.711	172.784	243.285	244.279	238.303	224.472	217.339	205.766	260.065	192.446	206.413
0.216667	232.082	172.832	243.089	244.106	238.117	224.512	217.389	205.506	260.3	192.405	206.325
0.219444	232.091	172.849	243.213	244.346	238.318	224.562	217.497	205.418	260.497	192.457	206.365
0.222222	232.696	172.888	243.184	243.97	238.354	224.386	217.489	205.335	260.775	192.462	206.569
0.225	232.756	172.896	243.291	244.134	238.227	224.468	217.255	205.169	260.984	192.46	206.57
0.227778	232.968	172.882	243.101	244.052	238.129	224.409	217.533	205.009	261.232	192.474	206.626
0.230556	233.008	172.817	243.335	244.072	238.221	224.549	217.293	205.091	261.824	192.495	206.44
0.233333	233.314	172.939	243.226	244.324	238.255	224.585	217.51	204.927	261.949	192.393	206.326
0.236111	233.418	172.994	243.511	244.254	238.267	224.49	217.467	204.837	262.396	192.548	206.527
0.238889	233.289	173.046	243.486	244.003	238.432	224.626	217.701	204.854	262.719	192.492	206.539
0.241667	233.598	173.02	243.438	244.311	238.269	224.621	217.536	204.715	262.708	192.499	206.427
0.244444	233.689	173.144	243.493	244.277	238.429	224.642	217.223	204.709	263.179	192.489	206.24
0.247222	233.85	173.269	243.451	244.094	238.268	224.696	217.484	204.646	263.151	192.525	206.576
0.25	233.794	173.211	243.537	244.306	238.246	224.769	217.587	204.74	263.374	192.532	206.383
0.252778	233.953	173.347	243.328	244.559	238.347	224.638	217.515	204.635	263.352	192.517	206.371
0.255556	234.08	173.397	243.407	244.221	238.184	224.695	217.656	204.591	263.551	192.503	206.606
0.258333	234.037	173.478	243.339	244.37	238.319	224.715	217.361	204.518	264.262	192.553	206.397
0.261111	234.131	173.501	243.331	244.331	238.437	224.401	217.33	204.326	264.401	192.593	206.531
0.263889	234.119	173.524	243.336	244.337	238.467	224.472	217.414	204.441	264.398	192.61	206.421
0.266667	234.189	173.573	243.357	244.361	238.558	224.574	217.602	204.323	264.71	192.673	206.626
0.269444	234.075	173.66	243.154	244.448	238.362	224.745	217.391	204.373	264.968	192.685	206.632
0.272222	234.16	173.632	243.455	244.136	238.25	224.598	217.507	204.236	264.943	192.661	206.685
0.275	234.172	173.671	243.105	244.277	238.239	224.626	217.536	204.213	265.273	192.8	206.448
0.277778	234.209	173.663	243.234	244.364	238.426	224.641	217.412	204.148	265.402	192.778	206.701
0.280556	234.102	173.668	243.268	244.476	238.335	224.699	217.485	204.145	265.498	192.692	206.507
0.283333	233.935	173.714	243.003	244.315	238.438	224.688	217.331	204.284	265.698	192.724	206.609
0.286111	233.974	173.71	243.183	244.292	238.352	224.445	217.375	204.141	265.583	192.856	206.428
0.288889	234.111	173.823	243.161	244.509	238.421	224.632	217.419	204.155	265.809	192.706	206.533
0.291667	234.028	173.911	243.292	244.403	238.28	224.593	217.398	204.14	265.686	192.822	206.545
0.294444	233.98	173.866	243.076	244.245	238.384	224.808	217.491	203.894	266.127	192.882	206.505
0.297222	234.014	173.852	243.138	244.361	238.252	224.643	217.485	203.983	266.164	192.791	206.503
0.3	234.06	173.858	243.39	244.378	238.56	224.649	217.6	204.131	266.584	192.813	206.6
0.302778	233.994	173.846	243.274	244.27	238.318	224.654	217.522	204.101	266.627	192.947	206.546
0.305556	234.093	173.911	243.395	244.515	238.174	224.571	217.412	204.01	266.733	192.777	206.626
0.308333	234.018	173.912	242.925	244.591	238.342	224.712	217.8	203.983	266.952	192.875	206.574
0.311111	234.041	173.922	243.199	244.369	238.334	224.738	217.622	203.991	267.108	192.936	206.656
0.313889	233.955	173.925	243.142	244.504	238.529	224.728	217.565	203.837	267.202	192.897	206.479
0.316667	233.633	173.871	242.996	244.31	238.394	224.568	217.814	203.896	267.062	192.967	206.553
0.319444	233.628	173.92	243.095	244.465	238.44	224.669	217.51	204.085	267.212	192.943	206.547
0.322222	233.694	174.086	243.285	244.429	238.35	224.72	217.607	203.932	267.29	192.889	206.935
0.325	233.816	173.944	243.091	244.344	238.418	224.59	217.457	203.808	267.432	192.924	206.53
0.327778	233.651	173.96	242.953	244.345	238.325	224.618	217.681	203.785	267.528	193.007	206.637
0.330556	233.833	173.858	243.32	244.328	238.475	224.797	217.508	203.758	267.69	192.943	206.626
0.333333	233.755	174.024	243.092	244.241	238.363	224.514	217.479	203.731	267.736	192.957	206.552
0.336111	233.701	173.91	243.249	244.472	238.453	224.645	217.568	203.785	267.856	193.015	206.556
0.338889	233.754	173.87	243.035	244.488	238.342	224.628	217.636	203.795	268.283	193.048	206.645
0.341667	233.509	173.925	243.116	244.402	238.362	224.758	217.538	203.738	268.366	192.976	206.63
0.344444	233.551	173.823	242.976	244.33	238.469	224.726	217.523	203.644	268.421	193.005	206.635
0.347222	233.505	173.883	243.077	244.5	238.374	224.488	217.567	203.683	268.576	192.992	206.543
0.35	233.64	173.821	242.932	244.387	238.459	224.656	217.405	203.645	268.74	193.033	206.539
0.352778	233.549	173.762	243.026	244.359	238.174	224.658	217.516	203.711	268.894	193.18	206.634
0.355556	233.501	173.852	242.847	244.374	238.22	224.557	217.63	203.623	268.988	193.092	206.587
0.358333	233.601	173.773	243.069	244.076	238.271	224.629	217.474	203.761	268.989	193.105	206.736
0.361111	233.521	173.719	242.928	244.384	238.528	224.675	217.403	203.614	268.931	193.078	206.437
0.363889	233.309	173.674	242.905	244.499	238.202	224.703	217.294	203.552	269.041	193.087	206.539
0.366667	233.453	173.778	242.836	244.361	238.394	224.712	217.598	203.479	269.236	193.032	206.516
0.369444	233.279	173.812	242.927	244.415	238.547	224.65	217.31	203.51	269.542	193.225	206.575
0.372222	233.38	173.811	242.994	244.485	238.447	224.577	217.497	203.553	269.515	193.154	206.536
0.375	233.335	173.886	243.126	244.336	238.327	224.615	217.398	203.645	269.461	193.112	206.563
0.377778	233.274	173.856	242.82	244.386	238.362	224.503	217.516	203.448	269.473	193.25	206.563
0.380556	233.118	173.962	242.759	244.396	238.539	224.62	217.437	203.536	269.506	193.142	206.526
0.383333	233.469	173.882	242.924	244.49	238.463	224.71	217.699	203.463	269.685	193.229	206.71
0.386111	233.134	173.952	242.815	244.561	238.361	224.645	217.513	203.496	269.926	193.226	206.521
0.388889	232.946	174.029	242.651	244.421	238.382	224.644	217.619	203.444	269.884	193.189	206.476
0.391667	233.2	173.986	242.977	244.475	238.468	224.552	217.643	203.55	269.995	193.239	206.547
0.394444	233.103	173.983	242.843	244.494	238.448	224.643	217.457	203.487	270.356	193.236	206.464
0.397222	232.881	173.822	242.925	244.273	238.516	224.729	217.471	203.406	270.218	193.399	206.445
0.4	233.099	173.977	242.875	244.383	238.563	224.6	217.593	203.289	270.21	193.475	206.396
0.402778	232.957	173.837	242.846	244.329	238.212	224.658	217.457	203.328	270.275	193.245	206.458
0.405556	232.717	173.852	242.843	244.454	238.446	224.476	217.642	203.365	270.396	193.341	206.488
0.408333	233.05	173.868	242.895	244.375	238.448	224.734	217.419	203.413	270.44	193.26	206.557
0.411111	232.749	173.844	242.806	244.484	238.269	224.532	217.45	203.302	270.58	193.275	206.403
0.413889	232.846	173.92	242.778	244.559	238.294	224.592	217.532	203.368	270.503	193.376	206.409
0.416667	232.794	173.843	242.943	244.578	238.558	224.697	217.522	203.325	270.461	193.395	206.46
0.419444	232.601	173.962	242.73	244.558	238.497	224.627	217.451	203.454	270.894	193.228	206.567
0.422222	232.578	173.852	242.845	244.591	238.401	224.63	217.62	203.351	270.95	193.415	206.511
0.425	232.865	173.98	242.895	244.485	238.647	224.81	217.363	203.301	270.99	193.358	206.418
0.427778	232.68	173.891	242.85	244.226	238.41	224.827	217.576	203.334	271.173	193.34	206.399
0.430556	232.437	174.003	242.684	244.572	238.246	224.921	217.481	203.244	271.349	193.309	206.617
0.433333	232.625	173.887	242.911	244.393	238.508	224.721	217.777	203.322	271.131	193.291	206.522
0.436111	232.552	173.993	242.75	244.558	238.388	224.718	217.509	203.244	271.257	193.456	206.344
0.438889	232.663	173.923	242.655	244.45	238.089	224.775	217.55	203.125	271.273	193.492	206.582
0.441667	232.441	173.984	242.83	244.339	238.23	224.72	217.6	203.322	271.511	193.514	206.604
0.444444	232.522	173.91	242.548	244.701	238.442	224.69	217.389	203.281	271.51	193.486	206.503
0.447222	232.375	173.842	242.557	244.49	238.437	224.419	217.58	203.31	271.674	193.413	206.542
0.45	232.316	173.988	242.723	244.483	238.431	224.754	217.698	203.182	271.768	193.574	206.326
0.452778	232.411	173.879	242.612	244.413	238.612	224.664	217.613	203.104	271.857	193.478	206.647
0.455556	232.248	173.922	242.682	244.71	238.254	224.636	217.619	203.044	271.714	193.533	206.361
0.458333	231.979	173.968	242.743	244.609	238.347	224.641	217.663	203.098	272.087	193.493	206.596
0.461111	232.184	173.852	242.851	244.338	238.516	224.438	217.536	203.141	272.103	193.449	206.433
0.463889	232.119	173.862	242.782	244.593	238.345	224.675	217.615	203.018	272.06	193.574	206.239
0.466667	232.256	174.015	242.723	244.775	238.388	224.586	217.709	203.059	272.173	193.56	206.447
0.469444	232.122	173.921	242.755	244.809	238.484	224.611	217.6	202.964	272.608	193.597	206.483
0.472222	232.113	173.899	242.96	244.636	238.347	224.583	217.684	203.002	272.491	193.564	206.343
0.475	232.075	173.938	242.687	244.706	238.391	224.852	217.919	203.096	272.82	193.565	206.514
0.477778	231.986	173.874	242.655	244.637	238.3	224.776	217.701	202.951	272.391	193.537	206.369
0.480556	232.055	173.847	242.81	244.605	238.298	224.737	217.635	203.11	272.933	193.709	206.521
0.483333	232.122	174.027	242.743	244.728	238.333	224.61	217.631	203.003	272.972	193.565	206.475
0.486111	232.177	173.942	242.531	244.633	238.406	224.66	217.633	203.017	272.844	193.593	206.45
0.488889	231.803	173.879	242.684	244.77	238.31	224.628	217.621	202.931	273.051	193.571	206.388
0.491667	231.918	173.828	242.572	244.828	238.368	224.691	217.738	202.901	272.956	193.622	206.292
0.494444	232.116	173.835	242.766	244.835	238.442	224.621	217.597	203.007	273.062	193.746	206.354
0.497222	231.917	173.835	242.759	244.708	238.313	224.919	217.701	202.94	273.118	193.49	206.471
0.5	231.773	173.82	242.625	244.534	238.345	224.613	217.777	202.935	273.353	193.623	206.356
0.502778	231.844	173.748	242.741	244.839	238.347	224.822	217.823	202.859	273.25	193.574	206.374
0.505556	231.857	173.801	242.616	244.763	238.463	224.731	217.574	202.931	273.418	193.613	206.378
0.508333	231.837	173.823	242.579	244.851	238.451	224.717	217.688	202.931	273.384	193.644	206.422
0.511111	231.896	173.794	242.604	244.835	238.352	224.548	217.758	202.78	273.48	193.643	206.289
0.513889	231.636	173.878	242.571	244.692	238.304	224.723	217.534	202.939	273.294	193.698	206.383
0.516667	231.735	173.677	242.446	244.668	238.277	224.768	217.493	202.949	273.782	193.723	206.232
0.519444	231.723	173.749	242.706	244.838	238.225	224.761	217.558	202.807	273.742	193.77	206.414
0.522222	231.722	173.749	242.554	244.96	238.334	224.578	217.682	202.863	273.579	193.815	206.356
0.525	231.51	173.692	242.434	244.786	238.437	224.559	217.838	202.882	273.762	193.796	206.177
0.527778	231.765	173.557	242.548	244.901	238.56	224.716	217.769	202.781	274.074	193.776	206.406
0.530556	231.604	173.713	242.75	244.742	238.366	224.544	217.682	202.808	274.167	193.681	206.374
0.533333	231.647	173.54	242.693	244.788	238.152	224.952	217.727	202.697	274.023	193.69	206.256
0.536111	231.551	173.595	242.624	244.849	238.273	224.657	217.821	202.805	274.112	193.854	206.37
0.538889	231.337	173.572	242.598	244.888	238.327	224.567	217.798	202.759	274.143	193.676	206.307
0.541667	231.558	173.56	242.471	244.96	238.381	224.891	217.722	202.599	274.244	193.896	206.302
0.544444	231.589	173.582	242.588	245.001	238.379	224.668	217.713	202.682	274.265	193.864	206.318
0.547222	231.602	173.534	242.797	245.101	238.319	224.662	217.786	202.7	274.224	193.863	206.273
0.55	231.357	173.405	242.744	245.021	238.28	224.63	217.722	202.76	274.241	193.802	206.485
0.552778	231.534	173.559	242.34	244.821	238.25	224.571	217.892	202.705	274.323	193.78	206.175
0.555556	231.461	173.504	242.558	245.113	238.259	224.725	217.674	202.741	274.633	193.908	206.261
0.558333	231.111	173.434	242.741	245.034	238.28	224.578	217.64	202.61	274.462	193.878	206.175
0.561111	231.45	173.353	242.634	244.991	238.287	224.825	217.797	202.611	274.456	193.946	206.443
0.563889	231.405	173.285	242.644	244.96	238.345	224.748	217.678	202.625	274.524	193.689	206.163
0.566667	231.052	173.188	242.385	244.958	238.422	224.588	217.778	202.625	274.723	193.855	206.187
0.569444	231.33	173.18	242.634	245.271	238.298	224.735	217.752	202.583	274.585	193.96	206.159
0.572222	231.375	173.225	242.694	245.136	238.317	224.542	217.731	202.613	274.843	193.862	206.184
0.575	231.544	173.094	242.468	245.104	238.448	224.594	217.831	202.759	274.844	193.981	206.196
0.577778	231.231	173.028	242.527	245.16	238.218	224.747	217.823	202.491	274.906	193.913	206.265
0.580556	231.156	172.928	242.375	245.094	238.507	224.534	217.786	202.444	274.958	193.968	206.223
0.583333	231.342	172.982	242.784	245.287	238.186	224.712	217.722	202.366	274.857	193.893	206.184
0.586111	231.09	173.038	242.434	245.257	238.28	224.748	217.813	202.548	275.15	193.979	206.265
0.588889	231.234	172.974	242.482	245.303	238.384	224.716	217.668	202.474	275.344	193.919	206.135
0.591667	231.218	173.018	242.428	245.396	238.39	224.698	217.765	202.566	275.465	193.949	206.172
0.594444	231.018	173.036	242.506	245.41	238.332	224.691	217.838	202.454	275.525	193.974	206.197
0.597222	231.066	173.051	242.7	245.56	238.259	224.698	217.803	202.571	275.466	193.998	206.112
0.6	231.218	173.315	242.736	245.43	238.266	224.692	217.775	202.429	275.27	194.051	206.178
0.602778	231.123	173.293	242.504	245.369	238.446	224.506	217.87	202.518	275.541	194.193	206.084
0.605556	231.204	173.358	242.361	245.437	238.25	224.572	217.802	202.328	275.675	194.013	206.107
0.608333	231.215	173.226	242.637	245.758	238.305	224.7	217.835	202.306	275.721	194.04	206.37
0.611111	231.232	173.212	242.378	245.532	238.318	224.744	217.83	202.353	275.672	194.069	206.21
0.613889	230.902	173.43	242.454	245.637	238.333	224.861	217.834	202.283	275.976	194.089	206.192
0.616667	231.214	173.466	242.431	245.805	238.228	224.608	217.953	202.262	275.73	194.031	206.042
0.619444	231.021	173.496	242.282	245.934	238.333	224.881	217.626	202.323	276.005	194.011	206.176
0.622222	230.934	173.566	242.408	245.954	238.65	224.629	217.742	202.386	276.133	194.003	206.311
0.625	230.913	173.539	242.423	245.993	238.282	224.56	217.887	202.357	276.177	194.045	206.109
0.627778	231.005	173.586	242.44	246.096	238.22	224.613	217.829	202.366	276.123	194.27	206.129
0.630556	230.879	173.6	242.655	246.06	238.555	224.736	217.544	202.216	276.259	194.101	206.079
0.633333	230.782	173.554	242.585	246.153	238.275	224.781	217.67	202.41	276.465	194.332	206.025
0.636111	230.758	173.498	242.38	246.321	238.375	224.711	217.805	202.457	276.417	194.234	206.175
0.638889	230.731	173.591	242.421	246.2	238.318	224.701	217.787	202.308	276.492	194.185	206.186
0.641667	230.759	173.544	242.467	246.612	238.564	224.563	217.887	202.227	276.305	194.145	206.208
0.644444	230.857	173.606	242.508	246.559	238.396	224.71	217.78	202.275	276.508	194.252	206.248
0.647222	230.902	173.553	242.516	246.865	238.475	224.768	217.774	202.259	276.633	194.268	206.226
0.65	230.837	173.543	242.45	246.887	238.615	224.695	217.788	202.246	276.793	194.268	206.256
0.652778	230.946	173.511	242.503	246.871	238.229	224.476	217.905	202.044	276.681	194.313	206.189
0.655556	230.726	173.548	242.457	246.91	238.17	224.841	217.921	202.239	276.777	194.206	206.135
0.658333	230.762	173.539	242.569	246.931	238.442	224.686	217.727	202.144	276.765	194.304	206.197
0.661111	230.947	173.662	242.448	247.11	238.323	224.696	217.866	202.097	276.978	194.283	206.166
0.663889	230.776	173.519	242.452	246.891	238.426	224.711	217.847	202.275	276.863	194.35	206.064
0.666667	230.463	173.542	242.521	247.299	238.392	224.911	217.885	201.985	277.013	194.233	206.13
0.669444	230.581	173.523	242.512	247.335	238.3	224.621	217.632	202.093	277.333	194.311	206.283
0.672222	230.809	173.601	242.423	247.506	238.298	224.742	217.859	202.176	277.217	194.216	206.051
0.675	230.78	173.613	242.566	247.849	238.333	224.744	217.906	202.116	277.094	194.258	206.046
0.677778	230.685	173.612	242.458	247.723	238.232	224.669	217.602	202.21	277.248	194.358	206.128
0.680556	230.813	173.567	242.541	247.83	238.185	224.737	217.702	201.992	277.168	194.246	205.966
0.683333	230.659	173.576	242.576	247.76	238.371	224.669	217.78	202.043	277.286	194.348	206.176
0.686111	230.724	173.551	242.399	247.699	238.33	224.849	217.819	202.038	277.308	194.346	206.362
0.688889	230.66	173.509	242.302	247.862	238.419	224.647	217.933	202.043	277.471	194.345	206.07
0.691667	230.755	173.613	242.368	248.101	238.226	224.644	217.567	201.951	277.312	194.317	206.277
0.694444	230.706	173.616	242.387	248.071	238.408	224.646	218.063	201.92	277.448	194.467	206.304
0.697222	230.562	173.502	242.258	247.946	238.372	224.657	217.976	202.031	277.632	194.445	206.188
0.7	230.662	173.56	242.366	248.015	238.349	224.727	217.746	201.891	277.793	194.379	206.261
0.702778	230.565	173.541	242.699	248.013	238.39	224.912	217.894	201.822	277.701	194.358	206.259
0.705556	230.718	173.644	242.552	248.143	238.475	224.663	217.703	201.851	277.966	194.44	205.955
0.708333	230.575	173.557	242.406	248.08	238.524	224.786	217.825	201.976	278.079	194.451	206.201
0.711111	230.676	173.66	242.366	248.256	238.246	224.769	218.025	202.041	278.098	194.468	206.092
0.713889	230.499	173.563	242.381	248.113	238.536	224.62	217.958	201.942	278.105	194.423	206.07
0.716667	230.561	173.669	242.495	248.228	238.465	224.504	217.956	201.747	278.111	194.363	206.014
0.719444	230.459	173.635	242.486	248.281	238.309	224.582	217.894	201.92	278.336	194.34	206.073
0.722222	230.362	173.579	242.456	248.478	238.312	224.373	217.752	201.878	278.27	194.499	206.105
0.725	230.353	173.546	242.575	248.454	238.103	224.81	217.766	201.864	278.584	194.516	206.107
0.727778	230.507	173.511	242.517	248.161	238.253	224.782	217.788	201.954	278.354	194.461	206.104
0.730556	230.355	173.625	242.581	248.456	238.251	224.693	217.873	201.905	278.485	194.475	206.17
0.733333	230.44	173.606	242.336	248.41	238.351	224.721	217.763	201.795	278.695	194.447	206.086
0.736111	230.723	173.551	242.341	248.5	238.399	224.853	217.832	201.849	278.667	194.52	206.184
0.738889	230.462	173.55	242.55	248.464	238.363	224.808	217.828	201.677	278.702	194.544	206.168
0.741667	230.255	173.507	242.542	248.383	238.254	224.619	217.851	201.815	278.789	194.497	206.052
0.744444	230.477	173.611	242.612	248.182	238.357	224.67	217.719	201.805	278.713	194.498	206.194
0.747222	230.331	173.537	242.811	248.43	238.472	224.802	218.006	201.9	278.995	194.494	205.994
0.75	230.267	173.589	242.343	248.542	238.275	224.825	217.827	201.8	278.66	194.633	206.197
0.752778	230.4	173.557	242.439	248.289	238.521	224.816	217.985	201.679	278.97	194.527	206.251
0.755556	230.516	173.472	242.543	248.372	238.348	224.55	217.874	201.655	279.087	194.6	206.221
0.758333	230.44	173.614	242.37	248.439	238.41	224.851	217.93	201.816	278.983	194.61	206.174
0.761111	230.317	173.586	242.57	248.328	238.342	224.794	217.979	201.658	279.098	194.652	206.137
0.763889	230.352	173.616	242.549	248.406	238.382	224.748	217.723	201.794	278.969	194.534	206.174
0.766667	230.316	173.616	242.62	248.343	238.235	224.718	217.833	201.714	279.035	194.557	206.12
0.769444	230.278	173.619	242.535	248.26	238.153	224.954	217.905	201.63	279.159	194.496	206.135
0.772222	230.282	173.622	242.297	248.329	238.453	224.807	217.918	201.673	279.34	194.603	206.297
0.775	230.317	173.609	242.555	248.033	238.397	225.026	217.827	201.787	279.55	194.635	206.201
0.777778	230.251	173.666	242.16	248.179	238.405	224.892	218.061	201.743	279.358	194.601	206.142
0.780556	230.299	173.457	242.315	248.027	238.026	224.893	217.683	201.589	279.416	194.725	206.052
0.783333	230.379	173.628	242.326	248.254	238.39	224.682	217.844	201.696	279.575	194.616	206.198
0.786111	230.213	173.638	242.418	248.178	238.479	224.829	217.86	201.765	279.537	194.705	206.187
0.788889	230.58	173.626	242.509	248.118	238.422	224.863	217.836	201.685	279.753	194.652	206.147
0.791667	230.466	173.654	242.469	248.229	238.476	224.756	217.788	201.66	279.634	194.645	206.348
0.794444	230.123	173.66	242.441	247.965	238.289	224.676	217.893	201.747	279.755	194.674	206.293
0.797222	230.232	173.682	242.503	248.118	238.411	224.957	217.947	201.732	279.79	194.628	206.414
0.8	230.273	173.699	242.459	248.238	238.209	224.983	217.871	201.65	279.722	194.663	206.318
0.802778	230.248	173.717	242.256	248.143	238.131	224.863	217.932	201.622	279.821	194.722	206.334
0.805556	230.219	173.678	242.381	248.181	238.266	224.732	217.773	201.595	279.878	194.686	206.352
0.808333	230.324	173.794	242.428	248.221	238.374	224.825	218.1	201.559	279.729	194.772	206.305
0.811111	230.274	173.743	242.521	248.164	238.142	224.972	217.992	201.602	279.964	194.644	206.311
0.813889	230.34	173.722	242.398	248.083	238.305	224.953	217.841	201.672	280.048	194.78	206.235
0.816667	230.256	173.815	242.397	247.991	238.449	224.869	217.814	201.594	280.152	194.652	206.274
0.819444	230.101	173.761	242.502	248.227	238.332	224.828	217.812	201.575	280.296	194.737	206.422
0.822222	230.126	173.72	242.54	248.013	238.507	224.707	217.917	201.521	280.152	194.76	206.193
0.825	230.259	173.719	242.507	248.222	238.369	224.804	217.684	201.519	280.172	194.687	206.364
0.827778	230.099	173.728	242.51	248.156	238.432	224.784	217.924	201.555	280.242	194.687	206.388
0.830556	230.115	173.858	242.355	248.088	238.358	224.867	217.948	201.476	280.562	194.768	206.406
0.833333	230.251	173.761	242.646	248.373	238.362	224.677	217.872	201.614	280.214	194.732	206.275
0.836111	230.155	173.783	242.392	247.983	238.268	224.762	217.965	201.605	280.396	194.841	206.48
0.838889	230.182	173.827	242.548	248.183	238.174	224.804	217.763	201.593	280.449	194.859	206.481
0.841667	230.14	173.865	242.591	247.981	238.071	224.883	217.861	201.61	280.563	194.888	206.372
0.844444	230.305	173.853	242.298	248.212	238.446	224.879	217.985	201.623	280.52	194.942	206.466
0.847222	229.95	173.774	242.628	248.095	238.247	224.844	217.826	201.574	280.701	194.815	206.59
0.85	230.02	173.776	242.342	248.275	238.425	224.976	217.983	201.556	280.644	194.86	206.287
0.852778	230.034	173.831	242.43	248.089	238.168	224.934	217.732	201.661	280.737	194.893	206.443
0.855556	230.06	173.908	242.664	248.043	238.415	225.088	217.741	201.475	280.922	194.891	206.611
0.858333	229.942	173.772	242.431	248.239	238.346	224.988	217.901	201.555	280.842	194.897	206.564
0.861111	230.103	173.745	242.508	248.056	238.329	224.835	217.919	201.572	281.098	194.836	206.419
0.863889	229.961	173.875	242.474	248.271	238.305	224.897	217.941	201.516	281.022	194.938	206.431
0.866667	230.022	173.713	242.444	248.283	238.327	224.802	217.936	201.532	281.096	195.012	206.597
0.869444	229.903	173.766	242.296	248.164	238.305	224.853	217.936	201.571	281.114	194.876	206.575
0.872222	229.935	173.753	242.567	248.398	238.163	224.986	217.982	201.556	281.255	194.972	206.695
0.875	230.035	173.862	242.519	248.412	238.113	224.816	217.829	201.615	281.236	194.934	206.407
0.877778	230.064	173.714	242.735	248.358	238.411	225.016	217.871	201.57	281.41	194.953	206.688
0.880556	230.088	173.632	242.429	248.096	238.302	224.827	217.866	201.55	281.465	194.848	206.691
0.883333	230.07	173.753	242.441	248.345	238.406	224.871	217.78	201.488	281.501	194.881	206.633
0.886111	230.164	173.71	242.63	248.354	238.529	225.084	217.844	201.49	281.572	194.835	206.792
0.888889	230.09	173.744	242.492	248.206	238.385	225.161	217.905	201.449	281.679	194.852	206.566
0.891667	229.967	173.756	242.463	248.389	238.208	224.958	217.745	201.585	281.732	194.953	206.772
0.894444	229.886	173.693	242.317	248.454	238.241	225.007	217.846	201.581	281.638	195.073	206.371
0.897222	230.002	173.742	242.443	248.479	238.307	224.926	217.989	201.509	281.781	194.823	206.534
0.9	230.038	173.747	242.566	248.368	238.384	224.907	217.892	201.405	281.87	195.104	206.725
0.902778	230.022	173.764	242.29	248.356	238.407	225.076	218.052	201.597	281.868	194.991	206.459
0.905556	229.997	173.82	242.602	248.218	238.26	224.927	217.909	201.426	281.878	194.975	206.624
0.908333	229.875	173.743	242.457	248.372	238.396	224.959	218.048	201.395	281.97	194.913	206.747
0.911111	229.832	173.701	242.505	248.424	238.391	224.96	217.825	201.566	281.857	195.059	206.681
0.913889	229.931	173.855	242.601	248.435	238.214	224.804	217.865	201.564	282.204	194.971	206.763
0.916667	229.889	173.831	242.652	248.619	238.331	225.048	217.694	201.483	282.106	195.092	206.76
0.919444	229.784	173.835	242.562	248.665	238.266	224.961	217.956	201.444	282.115	195.061	206.742
0.922222	229.839	173.811	242.334	248.811	238.289	224.995	217.788	201.557	282.114	195.127	206.803
0.925	229.932	173.816	242.412	248.321	238.223	225.102	217.811	201.48	282.17	195.174	206.805
0.927778	229.943	173.822	242.424	248.578	238.144	224.942	217.835	201.515	282.419	195.018	206.794
0.930556	229.962	173.92	242.472	248.703	238.227	224.972	217.854	201.505	282.309	195.004	206.76
0.933333	230.081	173.744	242.273	248.704	238.313	225.078	217.83	201.495	282.34	195.212	206.752
0.936111	229.928	173.726	242.583	248.83	238.129	224.952	218.003	201.514	282.523	195.107	206.807
0.938889	229.874	173.807	242.515	248.791	238.188	225.016	217.882	201.531	282.442	195.253	206.797
0.941667	229.818	173.879	242.494	248.966	238.146	224.893	217.933	201.417	282.653	195.155	206.743
0.944444	229.733	173.855	242.422	248.741	238.238	225.076	217.749	201.547	282.644	195.076	206.798
0.947222	229.983	173.74	242.556	248.919	238.412	224.939	217.882	201.425	282.658	195.028	206.846
0.95	229.837	173.828	242.409	248.829	238.405	224.856	217.828	201.518	282.56	195.122	206.795
0.952778	229.885	173.775	242.4	248.948	238.43	225.036	217.787	201.494	282.598	195.234	206.945
0.955556	229.951	173.761	242.482	249.142	238.354	225.124	217.918	201.371	282.606	195.135	206.918
0.958333	229.835	173.846	242.595	248.96	238.36	225.151	217.815	201.411	282.761	195.19	206.908
0.961111	229.979	173.63	242.128	249.031	238.411	225.067	217.826	201.563	282.909	195.224	207.051
0.963889	229.932	173.688	242.436	248.82	238.22	225.013	217.975	201.444	283.016	195.157	207.1
0.966667	229.892	173.679	242.553	248.916	238.412	225.172	217.905	201.404	283.102	195.222	206.81
0.969444	229.861	173.617	242.571	248.944	238.338	225.18	217.831	201.513	283.081	195.2	206.937
0.972222	229.859	173.618	242.444	249.015	238.253	225.087	217.846	201.409	283.159	195.175	206.922
0.975	229.807	173.541	242.497	249.04	238.174	225.178	217.9	201.419	283.142	195.151	206.855
0.977778	229.958	173.434	242.397	248.982	238.482	225.185	217.794	201.506	283.111	195.185	207.112
0.980556	229.849	173.327	242.67	249.026	238.344	225.094	217.869	201.466	283.343	195.257	206.936
0.983333	229.63	173.262	242.609	249.15	238.322	225.124	217.794	201.354	283.285	195.218	207.021
0.986111	230.109	173.103	242.447	249.102	238.281	225.284	217.759	201.392	283.644	195.208	207.048
0.988889	229.859	173.114	242.609	249.17	238.145	225.076	217.911	201.461	283.349	195.229	207.079
0.991667	229.945	173.159	242.471	249.115	238.169	225.107	217.644	201.389	283.576	195.289	207.103
0.994444	229.877	173.228	242.366	249.108	238.432	225.114	217.862	201.391	283.496	195.341	207.172
0.997222	229.746	173.283	242.223	249.104	238.137	225.173	217.829	201.397	283.522	195.288	207.091
1	229.733	173.235	242.374	248.963	238.125	225.232	217.894	201.413	283.444	195.312	207.068
1.00278	229.754	173.181	242.556	249.242	238.153	225.189	218.009	201.34	283.442	195.322	207.281
1.00556	229.782	173.062	242.601	249.146	238.241	225.154	217.947	201.541	283.459	195.24	207.084
1.00833	229.763	173.2	242.521	249.335	238.141	225.172	217.838	201.392	283.805	195.273	207.314
1.01111	229.855	173.143	242.608	249.057	238.359	224.962	217.741	201.377	283.898	195.406	207.246
1.01389	229.942	173.172	242.66	249.155	238.222	225.17	217.781	201.392	283.687	195.233	207.303
1.01667	229.723	173.186	242.278	249.35	238.381	225.265	217.857	201.416	283.799	195.261	207.258
1.01944	229.927	173.207	242.509	249.189	238.058	225.055	217.943	201.391	283.956	195.254	207.349
1.02222	229.922	173.288	242.361	248.956	238.323	225.055	217.805	201.374	284.043	195.354	207.243
1.025	229.699	173.33	242.609	249.43	238.335	225.194	217.741	201.387	283.975	195.283	207.465
1.02778	229.799	173.282	242.296	249.149	238.096	225.439	217.815	201.409	283.945	195.339	207.395
1.03056	229.863	173.297	242.598	249.089	238.072	225.239	217.85	201.358	284.206	195.288	207.399
1.03333	229.753	173.469	242.45	249.059	238.272	225.195	217.815	201.374	284.106	195.416	207.498
1.03611	229.776	173.222	242.419	248.881	238.386	225.192	217.773	201.587	284.408	195.471	207.545
1.03889	229.568	173.36	242.434	249.211	238.389	225.365	217.847	201.403	284.382	195.376	207.581
1.04167	229.704	173.3	242.535	249.086	238.392	225.11	217.933	201.412	284.311	195.464	207.591
1.04444	229.711	173.282	242.582	249.042	238.145	225.189	217.649	201.38	284.238	195.46	207.453
1.04722	229.784	173.272	242.567	248.952	238.183	225.507	217.966	201.39	284.43	195.331	207.498
1.05	229.816	173.266	242.318	249.038	238.066	225.056	217.93	201.502	284.684	195.348	207.58
1.05278	229.686	173.25	242.435	249.039	238.273	225.106	217.944	201.426	284.451	195.375	207.584
1.05556	229.859	173.244	242.516	249.049	238.079	225.186	217.797	201.427	284.478	195.29	207.741
1.05833	229.738	173.374	242.438	249.122	238.233	225.35	217.98	201.23	284.476	195.431	207.671
1.06111	229.795	173.363	242.458	248.891	238.089	225.275	217.914	201.452	284.597	195.471	207.766
1.06389	229.845	173.517	242.482	248.906	238.197	225.531	217.99	201.344	284.615	195.377	207.862
1.06667	229.704	173.507	242.518	249.079	238.208	225.511	217.971	201.409	284.766	195.422	207.868
1.06944	229.793	173.424	242.42	249.086	238.389	225.396	217.753	201.337	285.081	195.411	207.973
1.07222	229.721	173.544	242.481	249.068	238.21	225.369	217.814	201.46	284.709	195.477	208.013
1.075	229.413	173.598	242.526	248.815	238.433	225.71	217.975	201.284	284.909	195.486	207.94
1.07778	229.627	173.473	242.412	249.005	238.322	225.494	217.692	201.395	284.833	195.476	207.917
1.08056	229.731	173.489	242.535	249.025	238.165	225.385	217.965	201.413	284.964	195.516	208.009
1.08333	229.565	173.528	242.644	249.028	238.009	225.322	217.905	201.506	285.037	195.48	208.047
1.08611	229.672	173.627	242.584	249.022	238.156	225.477	217.869	201.406	285.089	195.467	208.195
1.08889	229.592	173.538	242.592	248.994	238.082	225.306	217.905	201.304	285.023	195.577	208.401
1.09167	229.729	173.721	242.645	249.107	238.002	225.483	217.967	201.423	285.169	195.526	208.247
1.09444	229.599	173.719	242.487	249.144	238.491	225.434	217.886	201.423	285.17	195.512	208.413
1.09722	229.662	173.673	242.452	248.969	238.067	225.51	217.755	201.335	285.23	195.515	208.331
1.1	229.435	173.639	242.685	249.023	238.232	225.329	217.829	201.273	285.169	195.597	208.224
1.10278	229.536	173.62	242.637	248.789	238.139	225.339	217.755	201.379	285.39	195.396	208.423
1.10556	229.916	173.723	242.374	248.921	238.127	225.643	217.771	201.282	285.461	195.359	208.419
1.10833	229.807	173.793	242.575	249.023	238.159	225.563	217.9	201.392	285.461	195.467	208.489
1.11111	229.491	173.802	242.488	248.968	238.326	225.489	217.89	201.325	285.694	195.587	208.423
1.11389	229.617	173.786	242.496	248.976	238.331	225.351	217.852	201.269	285.71	195.567	208.536
1.11667	229.73	173.916	242.289	248.908	238.084	225.559	217.984	201.361	285.594	195.559	208.608
1.11944	229.527	173.83	242.599	248.79	238.219	225.612	217.673	201.368	285.505	195.686	208.464
1.12222	229.72	173.682	242.584	249.015	238.285	225.61	217.904	201.337	285.507	195.629	208.804
1.125	229.692	173.771	242.535	248.779	238.121	225.696	217.856	201.349	285.75	195.727	208.712
1.12778	229.758	173.844	242.62	249.041	238.325	225.652	217.879	201.307	285.749	195.595	208.622
1.13056	229.831	173.76	248.017	249.623	239.447	225.527	217.939	201.384	285.783	195.577	208.663
1.13333	232.352	173.856	245.53	246.115	239.558	225.928	218.275	201.144	285.794	195.606	207.843
1.13611	231.089	173.852	245.517	246.766	239.364	225.677	218.412	202.143	285.89	195.559	206.697
1.13889	230.623	173.914	253.451	246.789	239.679	225.409	219.252	202.135	285.83	195.646	206.924
1.14167	232.904	173.853	249.928	246.804	240.392	226.077	219.228	201.945	286.008	195.679	207.258
1.14444	232.506	173.848	247.443	248.063	240.814	226.624	219.649	202.193	286.195	195.611	206.934
1.14722	233.474	173.805	248.058	249.345	241.263	227.129	219.954	202.601	286.024	195.575	206.976
1.15	233.947	173.822	249.311	250.254	243.205	226.659	220.086	203.382	286.208	195.641	207.111
1.15278	239.308	173.879	250.345	250.358	243.444	226.971	220.309	203.766	286.157	195.696	207.001
1.15556	238.605	173.78	249.659	250.336	244.04	227.646	220.39	204.202	286.156	195.72	207.205
1.15833	239.026	173.859	249.829	248.615	244.091	227.801	220.392	204.282	286.216	195.711	208.132
1.16111	236.733	173.87	250.011	250.697	244.644	227.655	220.46	204.754	286.306	195.702	207.828
1.16389	236.321	173.766	250.706	251.736	244.934	228.21	220.782	205.277	286.423	195.67	208.63
1.16667	236.631	173.895	251.155	252.637	245.265	228.417	221.185	205.529	286.353	195.763	208.498
1.16944	237.574	173.923	251.571	253.273	246.024	228.907	221.267	206.29	286.394	195.796	208.419
1.17222	237.324	173.959	251.638	253.875	246.103	228.97	221.56	206.279	286.541	195.746	208.324
1.175	237.395	173.892	252.962	254.138	246.883	229.156	221.848	206.329	286.435	195.664	208.422
1.17778	237.673	173.75	253.782	254.569	246.977	229.159	221.854	206.555	286.452	195.659	208.487
1.18056	237.899	173.875	255.065	254.649	247.876	229.113	221.893	206.631	286.62	195.785	208.588
1.18333	238.589	173.963	253.963	255.394	248.102	229.474	222.295	206.965	286.873	195.769	208.916
1.18611	237.819	173.81	253.727	255.515	248.325	229.556	222.382	207.234	286.732	195.764	209.036
1.18889	238.101	173.85	253.926	255.894	249.127	229.769	222.508	207.466	286.772	195.726	208.942
1.19167	238.375	173.876	254.469	256.185	249.233	230.532	222.71	207.508	286.845	195.764	208.984
1.19444	238.981	173.752	255.697	256.565	249.65	230.981	222.68	207.572	286.635	195.744	209.341
1.19722	239.569	173.983	255.419	257.313	250.436	230.988	222.901	207.932	286.984	195.819	209.394
1.2	239.444	173.797	256.66	257.691	250.986	230.868	223.167	208.13	286.884	195.906	209.462
1.20278	239.45	173.825	256.424	258.797	252.147	231.072	223.143	208.356	286.967	195.852	209.409
1.20556	240.566	173.797	257.029	258.787	251.905	231.24	223.18	208.664	287.049	195.777	209.533
1.20833	241.067	173.769	256.757	258.943	252.207	231.414	223.404	208.645	286.947	195.744	209.582
1.21111	241.069	173.683	257.873	259.011	254.314	231.376	223.485	208.925	287.138	195.818	209.711
1.21389	240.565	173.728	257.096	259.298	253.134	231.609	223.622	209.042	287.077	195.917	209.808
1.21667	240.655	173.691	257.096	259.511	253.031	231.816	224.076	209.307	287.057	195.79	209.814
1.21944	241.726	173.624	257.508	259.535	253.204	232.203	223.986	209.455	287.023	195.911	209.687
1.22222	241.565	173.595	257.709	259.775	253.552	231.988	224.107	209.547	287.153	195.91	210.009
1.225	241.604	173.516	258.522	259.957	253.59	232.226	224.443	209.708	287.4	195.818	210.114
1.22778	241.274	173.45	258.349	260.123	254.37	232.126	224.506	209.999	287.559	195.778	210.105
1.23056	241.501	173.381	258.833	260.463	254.501	232.388	224.537	209.881	287.437	195.863	210.171
1.23333	241.516	173.371	259.293	261.049	254.864	232.634	224.684	210.199	287.452	195.961	210.148
1.23611	241.837	173.211	259.407	261.007	255.82	232.531	224.599	210.371	287.369	195.883	210.272
1.23889	242.204	173.17	259.417	261.136	255.976	232.83	224.437	210.35	287.697	195.918	210.337
1.24167	243.01	173.112	259.577	261.425	256.209	232.802	224.774	210.496	287.553	195.902	210.334
1.24444	243.193	173.017	259.916	261.731	256.123	232.959	224.973	210.666	287.563	195.928	210.23
1.24722	243.02	173.018	259.859	261.821	256.242	233.284	225.328	210.836	287.614	195.916	210.3
1.25	243.476	173.037	260.053	261.704	256.336	233.221	225.4	211.065	287.799	196.049	210.448
1.25278	243.651	173.218	260.052	262.001	256.776	233.286	225.532	211.131	287.777	195.952	210.725
1.25556	245.171	173.141	260.731	262.107	256.781	233.532	225.641	211.484	287.703	196.01	210.708
1.25833	244.56	173.188	261.487	262.331	257.085	233.514	225.87	211.538	287.75	195.953	210.739
1.26111	244.181	173.261	261.516	262.84	256.944	233.293	225.894	211.742	287.839	196.06	210.653
1.26389	243.993	173.217	261.777	262.771	257.549	233.607	225.824	211.891	287.708	195.954	210.814
1.26667	244.864	173.303	261.161	262.982	257.609	233.467	226.062	211.981	287.84	196.019	210.999
1.26944	244.803	173.301	261.392	262.868	257.671	233.826	226.206	212.164	288.119	195.973	211.029
1.27222	244.627	173.23	262.349	263.027	258.102	233.845	226.251	212.181	287.869	195.969	211.09
1.275	245.145	173.31	262.32	263.239	258.098	233.924	226.481	212.295	288.21	196.157	211.042
1.27778	245.041	173.235	262.045	263.542	258.39	234.226	226.374	212.514	288.241	196.096	211.324
1.28056	245.124	173.289	261.998	263.91	258.771	234.162	226.436	212.515	288.149	196.003	211.13
1.28333	246.797	173.246	262.538	263.916	258.793	234.399	226.544	212.728	288.262	195.978	211.147
1.28611	246.998	173.265	262.764	264.069	259.148	234.206	226.677	212.884	288.404	196.112	211.211
1.28889	246.047	173.186	262.655	264.222	259.304	234.385	226.681	212.877	288.441	196	211.12
1.29167	245.827	173.262	263.237	264.319	259.441	234.311	226.812	213.009	288.3	195.905	211.275
1.29444	245.653	173.272	263.684	264.272	259.345	234.444	226.979	213.257	288.374	195.971	211.448
1.29722	245.329	173.321	263.534	264.502	259.42	234.517	226.986	213.24	288.269	196.159	211.379
1.3	245.623	173.489	263.418	264.802	259.964	234.677	227.251	213.368	288.551	196.037	211.375
1.30278	245.607	173.372	263.554	264.785	260.134	234.695	227.38	213.357	288.351	195.942	211.597
1.30556	246.155	173.636	263.621	265.012	260.372	234.748	227.374	213.528	288.526	196.069	211.527
1.30833	246.004	173.595	263.829	264.919	260.182	234.54	227.477	213.684	288.704	196.066	211.75
1.31111	246.227	173.632	263.764	265.368	260.724	234.913	227.782	213.806	288.597	196.122	211.575
1.31389	246.617	173.559	264.047	265.196	260.603	234.559	227.622	214.07	288.571	196.016	211.629
1.31667	246.473	173.732	264.167	265.435	260.854	234.762	228.071	214.019	288.773	196.053	211.876
1.31944	246.835	173.749	264.737	265.47	261.017	235.281	227.933	214.079	288.766	196.123	211.649
1.32222	247.073	173.747	264.918	265.443	261.033	234.913	228.046	214.152	288.631	196.029	211.794
1.325	247.148	173.676	265.055	265.764	261.206	234.883	228.064	214.378	288.866	196.056	211.684
1.32778	247.368	173.723	265.048	266.034	261.322	235.184	227.875	214.284	288.797	195.982	211.898
1.33056	247.668	173.785	265.479	266.144	261.344	235.162	228.088	214.33	288.676	196.072	211.816
1.33333	247.727	173.71	265.623	266.077	261.527	235.104	228.084	214.302	288.777	196.072	212.189
1.33611	247.427	173.708	265.716	266.298	261.689	235.335	228.305	214.692	288.943	195.956	212.021
1.33889	247.495	173.774	265.38	266.097	261.747	235.213	228.389	214.692	288.834	196.122	212.045
1.34167	247.694	173.819	265.752	266.44	261.756	235.357	228.552	214.647	288.926	196.097	211.918
1.34444	247.855	173.908	266.161	266.633	261.845	235.445	228.587	214.761	288.898	196.153	212.008
1.34722	249.178	173.789	265.687	266.921	262.066	235.396	228.665	214.793	289.093	196.222	212.196
1.35	248.787	173.772	266.512	266.884	262.589	235.419	228.646	215.151	288.963	196.275	212.321
1.35278	248.356	173.864	266.666	266.997	262.617	235.609	228.657	214.927	289.312	196.226	212.286
1.35556	248.084	173.756	266.5	267.128	262.528	235.832	228.766	215.085	289.139	196.136	212.417
1.35833	247.85	173.774	266.255	267.062	263.02	235.77	228.788	214.974	289.078	196.084	212.287
1.36111	247.946	173.803	266.642	267.028	263.041	235.705	228.92	215.298	289.014	196.221	212.365
1.36389	248.081	173.895	267.121	267.408	263.521	235.536	228.856	215.163	289.338	196.285	212.136
1.36667	248.097	173.871	267.024	267.287	263.527	235.74	229.013	215.2	289.085	196.333	212.348
1.36944	248.897	173.785	267.221	267.426	263.283	235.781	229.183	215.395	289.339	196.225	212.303
1.37222	249.512	173.92	267.165	267.645	263.341	235.954	229.299	215.394	289.225	196.266	212.446
1.375	249.255	173.802	267.21	267.555	263.619	235.939	229.392	215.431	289.463	196.229	212.437
1.37778	249.146	173.817	267.139	267.822	263.545	236.059	229.149	215.625	289.428	196.068	212.335
1.38056	248.762	173.76	267.352	267.928	263.9	236.158	229.295	215.774	289.559	196.232	212.891
1.38333	249.178	173.818	267.327	267.741	263.909	235.999	229.47	215.873	289.606	196.247	212.601
1.38611	248.892	173.888	267.64	268.055	264.415	235.994	229.442	215.829	289.463	196.236	212.595
1.38889	249.094	173.795	268.306	268.049	265.068	236.173	229.627	215.972	289.556	196.252	212.773
1.39167	249.293	173.895	268.494	268.233	265.193	236.217	229.649	215.869	289.685	196.174	212.924
1.39444	249.459	173.829	268.86	268.249	264.999	236.349	229.815	216.059	289.692	196.374	212.367
1.39722	249.373	173.867	268.911	268.592	264.857	236.234	229.945	216.147	289.869	196.264	212.622
1.4	249.267	173.836	268.382	268.733	264.785	236.268	229.787	216.119	289.835	196.371	212.6
1.40278	249.645	173.85	268.736	268.79	265.114	236.227	229.829	216.262	289.673	196.202	212.728
1.40556	249.734	173.796	268.707	268.775	265.308	236.288	229.943	216.146	289.921	196.323	212.689
1.40833	249.992	173.819	268.882	268.657	265.23	236.787	230.003	216.423	290.011	196.308	212.585
1.41111	249.987	173.728	268.944	268.724	265.268	236.678	229.972	216.331	289.875	196.339	212.841
1.41389	249.943	173.765	269.677	268.822	265.395	236.529	230.204	216.371	289.626	196.379	212.818
1.41667	249.699	173.952	269.699	268.772	265.463	236.442	229.977	216.546	289.897	196.214	212.778
1.41944	250.094	173.752	269.335	269.01	265.868	236.583	230.195	216.649	289.974	196.369	212.769
1.42222	250.134	173.862	269.672	268.886	265.832	236.61	230.215	216.675	289.993	196.326	212.831
1.425	250.02	173.726	270.146	269.153	265.894	236.392	230.176	216.845	289.893	196.367	212.958
1.42778	250.134	173.845	269.846	269.278	265.973	236.664	230.12	216.697	290.237	196.235	213.009
1.43056	250.509	173.686	269.965	269.519	266.225	236.556	230.239	216.906	290.089	196.406	213.17
1.43333	250.485	173.769	270.065	269.502	266.327	236.71	230.315	217.015	290.114	196.273	213.134
1.43611	250.496	173.696	270.276	269.724	266.486	236.872	230.317	217.066	290.273	196.348	213.025
1.43889	250.669	173.675	270.462	269.901	266.438	236.726	230.444	217.212	290.231	196.495	213.185
1.44167	250.812	173.676	270.562	269.693	266.743	236.754	230.61	217.099	290.136	196.444	213.015
1.44444	250.585	173.826	270.574	269.678	267.183	236.853	230.574	217.347	290.189	196.396	213.184
1.44722	250.628	173.579	270.714	269.696	267.007	237.029	230.558	217.223	290.384	196.457	213.202
1.45	250.892	173.686	271.326	270.055	267.298	236.94	230.621	217.305	290.4	196.547	213.175
1.45278	251.074	173.579	271.148	269.942	267.323	237.179	230.828	217.453	290.282	196.356	213.02
1.45556	251.413	173.611	271.285	270.079	267.195	236.968	230.802	217.349	290.429	196.322	213.293
1.45833	250.966	173.597	271.509	270.234	267.35	237.17	230.676	217.383	290.749	196.398	213.111
1.46111	251.657	173.626	271.211	270.13	267.656	237.088	230.891	217.455	290.62	196.474	213.281
1.46389	251.401	173.52	271.484	270.074	268.095	237.053	230.714	217.51	290.66	196.354	213.442
1.46667	252.177	173.605	271.809	270.398	268.31	237.051	230.946	217.416	290.612	196.391	213.385
1.46944	252.485	173.534	271.826	270.356	268.129	236.954	230.89	217.498	290.491	196.359	213.354
1.47222	252.605	173.517	272.166	270.7	268.184	237.109	231.005	217.671	290.585	196.354	213.535
1.475	252.422	173.57	272.017	270.724	268.302	237.075	230.917	217.671	290.638	196.462	213.539
1.47778	251.801	173.628	272.194	270.462	268.263	237.267	230.895	217.737	290.759	196.468	213.65
1.48056	251.969	173.581	272.118	270.763	268.282	237.331	231.145	217.852	290.786	196.387	213.623
1.48333	251.662	173.558	272.65	270.604	268.329	237.371	231.161	217.933	290.739	196.425	213.574
1.48611	252.116	173.636	272.785	271.078	268.704	237.287	231.343	218.038	290.914	196.396	213.509
1.48889	251.935	173.588	273.018	270.887	268.408	237.314	231.379	218.093	291.031	196.372	213.624
1.49167	252.195	173.607	273.229	271.014	268.828	237.457	231.339	218.121	291.043	196.444	213.647
1.49444	252.145	173.575	272.945	271.29	268.762	237.271	231.415	218.265	291.035	196.551	213.578
1.49722	252.095	173.646	273.289	271.367	268.985	237.494	231.199	218.371	291.139	196.394	213.728
1.5	252.253	173.644	273.961	271.308	269.03	237.548	231.321	218.252	291.17	196.409	213.653
1.50278	252.383	173.481	273.894	271.376	268.967	237.555	231.423	218.212	291.107	196.422	213.678
1.50556	252.265	173.539	273.655	271.492	269.088	237.814	231.541	218.41	291.129	196.415	213.833
1.50833	252.921	173.558	273.607	271.443	269.336	237.641	231.553	218.227	291.186	196.541	213.851
1.51111	252.779	173.513	273.661	271.525	269.438	237.766	231.695	218.625	291.076	196.489	213.754
1.51389	253.256	173.562	274.017	271.695	269.717	237.503	231.699	218.349	291.466	196.549	213.858
1.51667	253.527	173.525	274.291	271.945	269.666	237.57	231.622	218.468	291.249	196.479	213.833
1.51944	253.346	173.437	274.21	272.272	269.919	237.681	231.668	219.099	291.15	196.552	213.832
1.52222	253.044	173.452	274.298	271.969	269.78	237.79	231.728	219	291.245	196.474	213.933
1.525	253.143	173.424	274.62	271.854	270.361	237.921	231.865	218.794	291.14	196.683	213.911
1.52778	253.915	173.348	274.643	272.241	270.087	237.83	231.786	218.926	291.287	196.542	214.051
1.53056	255.207	173.493	274.691	272.108	270.178	237.871	231.859	218.927	291.352	196.632	214.019
1.53333	254.861	173.322	274.565	272.073	270.167	237.924	231.971	218.852	291.537	196.572	213.896
1.53611	254.279	173.439	275.155	272.077	270.752	237.66	231.895	218.927	291.433	196.452	213.952
1.53889	253.862	173.389	275.001	272.216	270.371	238.03	231.945	218.961	291.312	196.657	214.192
1.54167	253.742	173.274	275.207	272.212	270.779	237.999	232.225	218.958	291.493	196.494	214.192
1.54444	254.039	173.506	275.172	272.293	270.744	237.711	232.021	219.077	291.559	196.506	214.195
1.54722	254.021	173.411	275.111	272.476	270.888	237.929	232.145	219.13	291.495	196.531	214.223
1.55	254.611	173.422	275.382	272.82	271.072	238.028	232.304	219.122	291.513	196.566	214.06
1.55278	254.347	173.344	275.353	272.766	270.979	238.007	232.374	219.322	291.585	196.608	214.21
1.55556	254.327	173.386	275.547	272.71	271.205	237.962	232.369	219.305	291.636	196.572	214.14
1.55833	254.496	173.332	275.894	272.748	271.294	238.088	232.274	219.166	291.514	196.589	214.246
1.56111	254.815	173.287	275.918	272.997	271.357	237.916	232.516	219.194	291.733	196.635	214.195
1.56389	254.516	173.312	276.326	273.087	271.484	237.959	232.399	219.305	291.665	196.643	214.192
1.56667	254.461	173.4	276.57	273.154	271.889	237.895	232.362	219.589	291.706	196.671	214.264
1.56944	254.151	173.403	276.313	272.992	271.714	237.991	232.443	219.375	291.683	196.585	214.363
1.57222	254.194	173.411	276.843	273.015	272.072	238.302	232.439	219.543	291.755	196.565	214.325
1.575	254.565	173.363	276.682	273.222	272.143	238.178	232.555	219.618	291.794	196.707	214.291
1.57778	254.727	173.22	276.772	273.102	272.21	238.237	232.617	219.562	291.958	196.564	214.38
1.58056	254.927	173.346	277.095	273.588	272.248	238.1	232.469	219.556	292.083	196.779	214.484
1.58333	254.88	173.295	277.354	273.367	272.277	238.432	232.695	219.616	292.031	196.646	214.249
1.58611	255.405	173.347	276.954	273.509	272.186	238.357	232.635	219.769	292.02	196.665	214.332
1.58889	254.96	173.322	277.303	273.821	272.528	238.109	232.789	219.791	291.858	196.728	214.434
1.59167	255.177	173.336	277.061	273.772	272.572	238.358	232.81	219.901	291.954	196.641	214.444
1.59444	255.558	173.349	277.385	274.149	272.758	238.306	232.831	219.921	291.93	196.643	214.702
1.59722	256.255	173.29	277.675	273.851	272.892	238.241	232.712	219.847	291.883	196.733	214.847
1.6	255.365	173.419	277.386	273.993	272.613	238.36	232.91	220.108	292.201	196.63	214.781
1.60278	255.352	173.405	277.965	273.929	272.907	238.561	233.032	220.238	292.003	196.571	214.643
1.60556	255.362	173.408	277.804	274.096	273.032	238.472	232.989	220.189	292.214	196.637	214.634
1.60833	256.219	173.39	277.802	273.905	273.135	238.249	233.111	220.207	292.107	196.642	214.658
1.61111	255.761	173.282	278.247	274.406	273.23	238.554	232.931	220.329	292.03	196.779	214.725
1.61389	255.586	173.255	278.227	274.401	273.282	238.314	233.114	220.379	292.25	196.729	214.713
1.61667	255.531	173.337	277.786	274.354	273.553	238.431	232.896	220.269	292.452	196.678	215.175
1.61944	256.002	173.337	278.146	274.409	273.719	238.377	233.054	220.273	292.447	196.793	214.906
1.62222	256.101	173.25	278.687	274.72	273.905	238.584	233.075	220.463	292.363	196.731	214.934
1.625	256.691	173.222	278.614	274.833	273.787	238.638	232.771	220.491	292.397	196.798	214.81
1.62778	255.86	173.272	278.697	274.766	274.954	238.65	233.202	220.577	292.318	196.818	214.93
1.63056	255.871	173.256	278.76	274.771	275.797	238.534	233.187	220.388	292.693	196.687	214.854
1.63333	255.95	173.312	278.702	274.738	274.828	238.408	233.322	220.794	292.563	196.854	214.9
1.63611	256.245	173.4	279.261	274.708	274.364	238.573	233.096	220.704	292.359	196.786	214.848
1.63889	256.311	173.375	279.125	274.727	274.38	238.716	233.32	220.871	292.571	196.705	214.632
1.64167	256.375	173.532	278.816	274.895	274.466	238.637	233.306	221.107	292.669	196.916	214.747
1.64444	256.371	173.436	278.999	275.286	274.597	238.711	233.406	220.931	292.719	196.81	215.112
1.64722	256.165	173.402	279.586	275.223	275.012	238.59	233.4	220.936	292.785	196.748	214.924
1.65	256.285	173.478	279.362	275.262	275.163	238.47	233.271	220.906	292.596	196.78	215.171
1.65278	256.786	173.5	279.233	275.365	274.937	238.494	233.489	221.038	292.679	196.71	215.067
1.65556	257.059	173.521	279.395	275.297	275.145	238.914	233.507	220.789	292.725	196.809	215.077
1.65833	256.672	173.434	279.44	275.598	275.431	238.648	233.424	220.926	292.664	196.831	215.005
1.66111	256.756	173.54	279.631	275.719	275.428	238.87	233.489	220.973	292.763	196.866	215.15
1.66389	256.701	173.512	279.975	275.664	275.41	238.606	233.601	221.002	292.742	196.818	215.086
1.66667	257.207	173.502	279.982	275.757	275.734	238.818	233.496	221.134	292.731	196.784	214.976
1.66944	257.393	173.648	279.812	276.03	275.626	238.873	233.5	221.212	292.817	196.88	215.145
1.67222	257.09	173.516	280.039	275.937	275.882	239.198	233.799	221.315	292.849	196.814	215.099
1.675	257.104	173.544	280.169	276.167	276.349	238.767	233.673	221.146	292.81	196.851	215.113
1.67778	256.816	173.481	280.464	276.122	276.539	238.773	233.662	221.307	292.955	196.94	215.355
1.68056	257.366	173.545	280.305	276.187	276.376	238.821	233.741	221.293	292.85	196.923	215.257
1.68333	257.579	173.541	280.508	276.265	276.427	238.978	233.86	221.194	293.024	196.919	215.248
1.68611	257.991	173.432	280.661	276.354	276.353	238.756	233.86	221.345	292.992	196.943	215.402
1.68889	258.332	173.493	280.574	276.284	276.704	238.968	233.869	221.418	293.139	196.852	215.377
1.69167	257.893	173.517	280.581	276.432	276.727	238.838	233.723	221.547	293.04	196.847	215.471
1.69444	257.731	173.528	280.786	276.741	276.935	238.905	233.844	221.834	292.947	196.877	215.417
1.69722	257.781	173.465	280.937	276.336	277.198	238.874	233.838	221.938	293.046	196.877	215.457
1.7	257.854	173.51	280.989	276.845	277.274	238.862	233.903	221.639	293.085	196.79	215.443
1.70278	257.751	173.467	281.568	277.118	277.165	238.904	233.931	221.749	293.284	196.931	215.561
1.70556	257.874	173.294	281.413	277.003	277.13	239.157	233.918	221.52	293.339	197.007	215.56
1.70833	257.967	173.385	281.592	276.973	277.417	238.943	233.882	221.776	293.211	196.898	215.458
1.71111	258.151	173.43	281.558	277.152	277.672	239.217	234.064	221.821	293.397	196.921	215.386
1.71389	258.074	173.304	281.257	277.192	277.662	239.005	234.079	221.859	293.398	196.862	215.496
1.71667	257.927	173.265	282.032	277.247	277.668	238.849	234.069	221.753	293.254	196.892	215.461
1.71944	258.152	173.215	281.739	277.192	278.055	239.133	234.204	221.88	293.542	196.917	215.595
1.72222	258.136	173.282	281.824	277.523	278.116	239.016	234.074	221.839	293.369	196.93	215.675
1.725	259.444	173.264	282.127	277.472	278.184	239.075	234.049	221.872	293.693	196.964	215.582
1.72778	258.884	173.069	282	277.625	278.375	239.053	234.179	221.954	293.513	196.959	215.643
1.73056	258.872	173.195	282.337	277.667	278.55	239.29	234.059	222.176	293.46	196.892	215.454
1.73333	258.289	173.093	282.422	277.547	278.555	239.261	234.252	222.044	293.526	197.036	215.8
1.73611	258.17	173.059	282.111	277.744	278.619	239.49	234.323	222.182	293.731	197.013	215.634
1.73889	258.569	173.067	282.238	277.83	278.645	239.42	234.335	222.34	293.413	196.862	215.763
1.74167	258.601	172.964	282.41	278.006	278.871	239.121	234.36	222.255	293.608	196.875	215.595
1.74444	258.688	172.884	283.328	277.731	279.342	239.43	234.508	222.302	293.704	196.986	215.623
1.74722	258.873	172.89	282.592	277.815	279.352	239.204	234.089	222.373	293.624	197.09	215.871
1.75	258.784	172.882	282.925	278.248	279.299	238.968	234.231	222.135	293.667	197.019	216.038
1.75278	259.601	172.969	283.209	278.405	279.334	239.228	234.418	222.419	293.486	197.104	215.924
1.75556	260.071	172.926	283.036	278.402	279.379	239.178	234.555	222.563	293.732	196.987	215.87
1.75833	259.792	172.924	282.97	278.424	279.236	239.515	234.369	222.324	293.909	196.994	216.035
1.76111	259.574	173.004	283.2	278.402	279.373	239.41	234.607	222.528	293.659	197.031	216.102
1.76389	259.384	173.016	283.452	278.519	279.309	239.441	234.603	222.532	294.018	197.05	215.961
1.76667	259.155	172.988	283.454	278.515	279.605	239.267	234.557	222.553	294.001	196.98	215.848
1.76944	259.348	173.126	283.713	278.52	279.937	239.576	234.653	222.704	294.053	197.076	216.083
1.77222	259.108	173.027	283.683	278.74	279.842	239.395	234.407	222.631	293.926	197.135	215.846
1.775	259.237	172.962	283.766	278.618	280.09	239.503	234.594	222.745	294.069	197.198	215.805
1.77778	259.262	173.112	283.848	279.072	280.342	239.309	234.59	222.777	294.08	197.138	216.068
1.78056	259.552	173.162	283.95	278.779	280.022	239.409	234.711	222.879	293.976	196.968	216.06
1.78333	259.272	173.039	284.045	279.018	280.46	239.374	234.796	222.738	294.054	197.055	215.895
1.78611	259.16	173.039	284.238	279.231	280.512	239.558	234.692	222.943	294.058	197.129	215.874
1.78889	259.922	173.117	284.07	278.955	280.604	239.496	234.73	222.759	294.317	197.086	216.066
1.79167	259.99	173.201	284.196	279.014	280.798	239.495	234.639	222.952	294.282	197.12	215.933
1.79444	259.545	173.258	284.304	279.445	280.753	239.474	234.626	223.14	294.204	197.045	215.972
1.79722	259.992	173.348	284.251	279.406	280.745	239.41	234.755	223.047	294.264	196.968	216.127
1.8	259.665	173.298	284.737	279.532	280.718	239.646	234.954	222.979	294.338	197.11	216.275
1.80278	260.475	173.445	284.657	279.269	280.645	239.482	234.89	222.984	294.136	196.995	216.155
1.80556	260.251	173.359	284.714	279.642	280.832	239.711	234.924	223.115	294.398	197.19	216.159
1.80833	260.13	173.362	284.886	279.629	281.337	239.741	234.965	223.045	294.338	197.101	215.967
1.81111	260.359	173.474	285.195	279.884	281.234	239.397	234.928	223.484	294.496	197.08	216.063
1.81389	260.204	173.499	285.131	279.865	281.345	239.594	235.057	223.55	294.46	197.134	216.205
1.81667	260.092	173.486	285.232	279.869	281.425	239.803	235.032	223.336	294.453	197.124	216.27
1.81944	260.13	173.563	285.187	279.99	281.615	239.546	234.808	223.291	294.586	197.026	216.137
1.82222	260.42	173.491	285.411	279.949	281.303	239.686	235.077	223.307	294.533	197.237	216.209
1.825	260.641	173.409	285.568	280.223	281.641	239.665	234.911	223.517	294.361	197.134	216.221
1.82778	260.513	173.543	285.642	279.973	281.717	239.749	234.863	223.426	294.508	197.103	216.105
1.83056	260.783	173.604	285.669	280.094	282.035	239.599	234.931	223.551	294.517	197.153	216.205
1.83333	261.049	173.566	285.698	280.098	282.2	239.599	235.077	223.816	294.594	197.136	216.476
1.83611	260.896	173.574	285.637	280.276	282.161	239.494	235.209	223.786	294.633	197.206	216.303
1.83889	261.05	173.655	285.943	280.237	282.171	239.817	235.17	223.713	294.691	197.269	216.351
1.84167	260.845	173.564	285.859	280.327	282.387	239.97	235.171	223.727	294.775	197.174	216.273
1.84444	260.751	173.616	286.072	280.539	282.14	239.992	235.202	223.668	294.697	197.171	216.314
1.84722	260.871	173.638	286.275	280.5	282.317	239.653	235.307	223.635	294.628	197.197	216.268
1.85	261.54	173.65	286.44	280.533	282.581	239.639	235.385	223.677	294.773	197.2	216.467
1.85278	261.526	173.7	286.408	280.727	282.724	239.839	235.208	223.836	294.872	197.079	216.392
1.85556	261.629	173.685	286.507	280.766	282.794	239.732	235.132	223.937	294.904	197.136	216.506
1.85833	261.244	173.606	286.414	280.68	282.843	239.763	235.41	223.87	294.861	197.276	216.417
1.86111	261.329	173.73	286.768	280.558	283.041	239.804	235.467	223.839	294.821	197.146	216.525
1.86389	261.063	173.7	287.214	280.856	283.117	239.979	235.265	223.993	295.049	197.239	216.427
1.86667	261.33	173.692	287.186	280.562	283.152	239.922	235.485	224.165	295.104	197.209	216.556
1.86944	261.813	173.758	287.093	280.847	283.436	239.835	235.418	224.205	294.922	197.357	216.641
1.87222	261.722	173.645	287.891	281.219	283.454	240.104	235.307	224.155	294.883	197.223	216.761
1.875	261.713	173.634	287.875	280.958	283.277	239.813	235.286	224.247	295.069	197.307	216.409
1.87778	261.544	173.836	287.742	281.202	283.503	239.893	235.567	224.239	295.024	197.353	216.415
1.88056	261.855	173.756	287.661	281.408	283.668	240.076	235.483	224.386	295.043	197.262	216.695
1.88333	261.805	173.78	287.504	281.196	283.817	240.051	235.415	224.355	294.907	197.266	216.528
1.88611	261.826	173.692	287.63	281.29	283.981	239.865	235.783	224.333	295.225	197.373	216.603
1.88889	262.094	173.588	287.833	281.619	284.151	239.891	235.384	224.288	295.138	197.241	216.592
1.89167	262.139	173.641	287.975	281.335	284.354	240.085	235.649	224.343	294.986	197.396	216.73
1.89444	262.167	173.691	287.814	281.823	284.254	239.829	235.423	224.458	295.244	197.364	216.974
1.89722	262.242	173.726	288.049	281.701	284.266	239.974	235.547	224.403	295.248	197.351	216.817
1.9	262.116	173.693	288.11	281.441	284.312	240.055	235.597	224.477	295.255	197.273	217.002
1.90278	262.02	173.606	288.196	281.839	284.772	239.985	235.652	224.454	295.226	197.303	216.727
1.90556	262.367	173.525	288.572	282.184	284.71	240.016	235.572	224.54	295.118	197.286	216.767
1.90833	262.474	173.669	288.319	282.219	284.943	240.077	235.602	224.525	295.17	197.336	216.932
1.91111	262.407	173.613	288.532	282.161	284.718	240.086	235.629	224.711	295.384	197.277	216.801
1.91389	262.502	173.589	288.432	281.943	284.798	240.098	235.907	224.804	295.259	197.369	216.93
1.91667	262.623	173.634	288.585	282.097	285.083	240.048	235.578	224.747	295.517	197.316	216.745
1.91944	263.157	173.47	288.583	282.023	285.631	239.952	235.701	224.845	295.526	197.356	216.863
1.92222	263.147	173.679	288.745	282.085	285.554	240.084	235.565	224.788	295.37	197.267	216.781
1.925	263.594	173.573	289.389	282.261	285.228	239.894	235.772	224.885	295.424	197.433	216.794
1.92778	263.751	173.594	289.281	282.285	285.123	240.038	235.815	224.881	295.553	197.29	216.922
1.93056	264.102	173.622	289.577	282.204	285.448	240.06	235.571	224.873	295.593	197.429	217.053
1.93333	263.886	173.577	289.189	282.478	285.375	240.26	236.001	224.814	295.704	197.304	216.938
1.93611	264.66	173.58	289.383	282.466	286.063	240.072	235.982	225.126	295.462	197.345	216.847
1.93889	263.897	173.575	289.465	282.784	285.59	240.26	235.726	225.025	295.657	197.406	216.76
1.94167	263.546	173.639	289.354	282.568	285.822	240.195	235.708	225.125	295.702	197.376	217.134
1.94444	263.27	173.62	289.922	283.121	285.797	240.279	235.875	225.126	295.567	197.358	217.123
1.94722	263.206	173.669	289.629	282.824	286.085	240.29	235.765	225.217	295.773	197.434	216.968
1.95	263.672	173.593	289.779	282.72	286.132	240.524	236.016	225.173	295.705	197.436	216.993
1.95278	264.194	173.464	289.998	282.837	286.442	240.347	236.099	225.222	295.745	197.464	217.158
1.95556	263.664	173.513	290.134	282.842	286.611	240.104	235.987	225.294	295.708	197.449	217.041
1.95833	263.559	173.53	290.144	283.181	286.424	240.332	236.142	225.216	295.794	197.283	217.231
1.96111	263.23	173.361	290.358	283.187	286.562	240.437	236.009	225.457	295.881	197.355	217.047
1.96389	263.483	173.413	290.405	283.283	286.591	240.593	236.224	225.393	295.917	197.484	217.145
1.96667	263.845	173.421	290.424	283.351	286.572	240.274	235.932	225.563	295.874	197.443	217.138
1.96944	263.931	173.526	290.634	283.132	286.737	240.423	235.946	225.44	295.843	197.43	217.427
1.97222	263.912	173.539	290.767	283.473	286.885	240.271	235.786	225.598	295.956	197.565	217.435
1.975	264.064	173.445	291.409	283.441	286.761	240.325	236.084	225.583	296.07	197.495	217.265
1.97778	264.124	173.453	290.816	283.593	287.064	240.233	236.142	225.732	296.15	197.414	217.394
1.98056	264.077	173.489	290.874	283.321	287.268	240.405	236.077	225.796	296.054	197.402	217.394
1.98333	264.223	173.329	290.722	283.399	287.416	240.566	235.81	225.667	296.14	197.437	217.291
1.98611	264.544	173.489	290.737	283.37	287.504	240.356	236.121	225.84	296.046	197.449	217.377
1.98889	265.284	173.369	290.984	283.347	287.699	240.397	236.099	225.899	296.149	197.474	217.331
1.99167	265.204	173.509	291.016	283.56	287.996	240.193	236.055	225.814	296.067	197.425	217.4
1.99444	264.818	173.491	291.235	283.778	287.871	240.719	236.264	226.143	296.096	197.442	217.321
1.99722	264.521	173.397	290.94	283.872	288.064	240.508	236.032	226.139	296.187	197.477	217.397
2	264.293	173.491	291.525	283.995	288.558	240.445	236.197	226.174	296.201	197.634	217.459
2.00278	264.469	173.428	291.205	284.089	288.156	240.276	236.051	226.108	296.045	197.484	217.509
2.00556	264.795	173.501	291.179	284.085	288.159	240.543	236.189	226.142	296.183	197.499	217.446
2.00833	264.719	173.55	291.232	284.272	288.274	240.434	236.382	226.239	296.231	197.516	217.559
2.01111	264.725	173.464	291.305	284.236	288.525	240.611	236.321	226.221	296.159	197.593	217.547
2.01389	264.612	173.504	291.772	284.203	288.651	240.561	236.124	226.225	296.369	197.509	217.48
2.01667	264.846	173.566	291.977	284.374	288.678	240.65	236.205	226.242	296.461	197.525	217.585
2.01944	264.936	173.549	291.883	284.471	288.68	240.596	236.525	226.329	296.296	197.592	217.499
2.02222	264.679	173.532	292.087	284.545	288.754	240.498	236.362	226.305	296.227	197.523	217.461
2.025	264.914	173.46	292.275	284.54	289.193	240.52	236.347	226.413	296.314	197.593	217.611
2.02778	264.988	173.567	292.249	284.61	289.104	240.369	236.337	226.496	296.31	197.634	217.48
2.03056	264.981	173.518	292.612	284.593	289.226	240.534	236.425	226.538	296.474	197.656	217.6
2.03333	265.591	173.544	291.969	284.561	289.206	240.599	236.41	226.608	296.296	197.583	217.71
2.03611	266.278	173.5	292.381	284.863	289.477	240.472	236.276	226.695	296.321	197.695	217.914
2.03889	266.045	173.482	292.735	284.68	289.431	240.703	236.282	226.804	296.342	197.568	217.439
2.04167	265.552	173.364	292.478	284.977	289.277	240.478	236.403	226.764	296.509	197.509	217.707
2.04444	265.963	173.355	293.013	285.103	289.48	240.527	236.523	226.729	296.456	197.528	217.915
2.04722	266.184	173.318	292.802	284.906	289.372	240.538	236.243	226.677	296.648	197.508	217.808
2.05	265.567	173.356	292.898	285.091	289.647	240.501	236.499	226.816	296.472	197.579	217.851
2.05278	265.855	173.239	292.479	285.225	289.622	240.701	236.404	226.867	296.5	197.546	217.786
2.05556	265.188	173.326	292.801	285.55	290.036	240.67	236.461	226.899	296.671	197.595	217.712
2.05833	265.897	173.131	292.935	285.267	289.768	240.635	236.659	227.105	296.593	197.746	217.62
2.06111	266.247	173.012	292.88	285.355	290.327	240.497	236.439	226.959	296.549	197.759	217.682
2.06389	266.351	173.051	293.092	285.763	290.541	240.691	236.473	226.926	296.823	197.545	217.73
2.06667	266.002	172.924	293.013	285.599	290.221	240.649	236.786	227.037	296.531	197.612	217.928
2.06944	266.01	172.781	293.214	285.667	290.516	240.862	236.551	227.082	296.626	197.685	217.844
2.07222	266.22	172.777	292.972	285.734	290.743	240.861	236.664	227.225	296.711	197.645	218.005
2.075	266.237	172.756	293.696	285.863	290.789	240.903	236.587	227.284	296.921	197.611	217.865
2.07778	265.945	172.654	293.247	285.818	290.792	240.905	236.622	227.28	296.709	197.635	217.684
2.08056	266.138	172.725	293.081	286.045	290.937	240.629	236.849	227.142	296.747	197.683	217.891
2.08333	266.273	172.653	293.162	285.874	291.16	240.842	236.557	227.206	296.921	197.612	217.83
2.08611	266.168	172.658	293.518	285.991	290.98	241.078	236.766	227.406	296.765	197.711	218.142
2.08889	266.379	172.704	293.799	286.037	291.159	240.809	236.776	227.31	296.757	197.611	218.014
2.09167	266.289	172.659	293.834	285.962	291.19	240.838	236.91	227.344	296.725	197.547	217.986
2.09444	266.584	172.719	293.685	286.022	291.155	240.791	236.973	227.475	296.924	197.71	218.328
2.09722	266.736	172.815	293.84	286.187	291.443	240.822	236.543	227.431	296.902	197.714	218.396
2.1	267.057	172.697	293.913	286.288	291.668	240.774	236.761	227.573	297.142	197.711	218.039
2.10278	267.786	172.634	293.633	286.401	291.478	240.746	237.064	227.435	296.948	197.644	217.844
2.10556	267.733	172.517	293.805	286.336	291.936	240.978	236.766	227.473	297.029	197.66	217.925
2.10833	267.233	172.478	293.885	286.526	292.113	241.025	237.068	227.631	297.272	197.658	218.158
2.11111	267.051	172.439	293.927	286.573	291.888	240.661	236.859	227.61	297.042	197.624	218.099
2.11389	267.401	172.488	293.77	286.716	292.327	240.827	236.942	227.777	297.231	197.714	217.944
2.11667	268.653	172.505	294.261	286.459	292.359	240.964	236.907	227.795	297.235	197.693	218.292
2.11944	268.508	172.681	294.104	286.632	292.444	240.755	236.902	227.725	297.229	197.594	218.394
2.12222	267.906	172.689	294.303	286.38	292.492	240.982	236.964	228.033	297.131	197.749	218.328
2.125	267.277	172.911	294.277	286.958	292.507	240.737	236.999	228.065	297.06	197.764	218.312
2.12778	267.781	172.873	294.358	286.915	292.461	240.798	236.99	227.884	297.091	197.677	218.285
2.13056	267.755	172.854	294.229	286.837	292.616	241.027	236.967	228.184	297.199	197.685	218.08
2.13333	267.523	172.808	294.553	286.843	292.812	240.883	236.863	228.078	297.451	197.784	218.344
2.13611	267.876	172.929	294.719	286.912	293.012	240.954	237.003	228.249	297.377	197.656	218.079
2.13889	267.94	172.876	294.699	287.049	293.042	240.944	237.261	228.196	297.291	197.711	218.349
2.14167	267.874	172.835	294.82	287.194	293.029	241.019	236.872	228.25	297.243	197.736	218.317
2.14444	268.047	172.956	294.789	287.078	293.335	241.021	236.901	228.442	297.448	197.783	218.744
2.14722	267.763	172.965	294.86	287.075	293.148	241.122	236.916	228.473	297.476	197.792	218.406
2.15	268.328	172.962	295.104	287.047	293.416	241.305	237.064	228.403	297.313	197.751	218.389
2.15278	267.62	172.935	295.141	287.247	293.549	241.061	237.16	228.464	297.256	197.775	218.298
2.15556	267.519	172.917	295.266	287.476	293.726	241.048	236.924	228.516	297.517	197.763	218.387
2.15833	267.534	172.811	295.393	287.46	293.686	241.093	237.049	228.521	297.452	197.78	218.182
2.16111	267.52	172.818	295.441	287.438	293.625	241.054	237.113	228.685	297.528	197.915	218.339
2.16389	268.05	172.692	295.527	287.508	294.069	241.298	237.305	228.802	297.461	197.787	218.351
2.16667	267.693	172.879	295.259	287.78	294.071	241.022	237.222	228.777	297.241	197.748	218.284
2.16944	267.907	172.824	295.833	287.611	294.21	241.118	237.085	228.751	297.617	197.833	218.555
2.17222	267.748	172.922	295.634	287.926	294.068	240.907	237.211	228.834	297.372	197.77	218.578
2.175	267.786	172.902	296.133	287.944	294.389	240.92	237.283	229.001	297.356	197.869	218.393
2.17778	267.963	172.885	295.978	288.012	294.619	241.07	237.134	229.099	297.506	197.733	218.488
2.18056	268.367	173.08	296.108	287.755	294.723	241.209	237.223	228.987	297.625	197.783	218.39
2.18333	268.142	173.094	296.074	288.019	294.824	241.27	237.148	228.963	297.62	197.84	218.495
2.18611	268.135	172.917	296.011	287.993	295.043	241.25	237.175	228.934	297.62	197.817	218.635
2.18889	268.047	172.982	296.118	287.972	295.046	241.258	237.35	229.156	297.75	197.872	218.617
2.19167	268.074	173.007	296.361	288.224	294.958	241.026	237.179	229.096	297.677	197.835	218.647
2.19444	268.23	173.018	296.509	288.303	294.991	241.162	237.487	229.159	297.546	197.815	218.617
2.19722	268.606	172.914	296.552	288.212	295.41	241.375	237.468	229.31	297.804	197.728	218.657
2.2	268.358	172.921	296.592	288.33	295.188	241.252	237.398	229.436	297.931	197.797	218.645
2.20278	268.464	172.955	296.569	288.55	295.51	241.468	237.496	229.265	297.763	197.823	218.778
2.20556	268.4	172.993	296.655	288.694	295.551	241.203	237.419	229.361	297.638	197.849	218.569
2.20833	268.443	172.98	296.957	288.422	295.598	241.236	237.3	229.311	297.801	197.852	218.724
2.21111	268.564	173.016	297.276	288.688	295.703	241.167	237.42	229.406	297.825	197.799	218.663
2.21389	268.433	173.155	297.284	288.468	295.766	241.071	237.652	229.472	297.661	197.913	218.73
2.21667	268.728	173.118	297.213	288.762	295.939	241.109	237.377	229.561	297.788	197.892	218.62
2.21944	268.731	173.203	297.384	288.498	295.968	241.315	237.449	229.613	297.952	197.92	218.688
2.22222	268.723	173.237	297.324	288.864	296.056	241.205	237.425	229.644	297.861	197.89	218.715
2.225	268.725	173.152	297.222	289.004	295.889	241.374	237.445	229.728	297.899	198.005	218.612
2.22778	268.844	173.29	297.41	288.735	295.989	241.17	237.467	229.747	298.012	197.808	218.606
2.23056	268.567	173.178	297.934	289.051	296.305	241.48	237.448	229.873	297.726	197.815	218.792
2.23333	268.731	173.097	297.906	289.03	296.314	241.232	237.415	229.871	297.951	197.827	218.858
2.23611	270.14	173.232	297.907	288.989	296.158	241.173	237.405	229.921	297.922	197.804	218.86
2.23889	269.664	173.264	298.4	288.96	296.207	241.169	237.582	229.853	297.919	197.986	218.836
2.24167	269.491	173.266	298.427	289.008	296.383	241.295	237.565	229.975	297.922	197.933	218.895
2.24444	269.291	173.426	298.149	289.024	296.582	241.136	237.564	229.877	298.021	197.957	218.758
2.24722	269.187	173.253	298.822	289.353	296.352	241.405	237.553	229.72	297.927	197.801	218.817
2.25	269.237	173.272	298.569	289.106	296.847	241.268	237.56	229.837	297.845	197.95	218.761
2.25278	269.87	173.42	298.485	288.924	296.872	241.359	237.543	229.977	298.26	197.82	218.74
2.25556	269.958	173.265	298.503	289.381	296.989	241.601	237.469	229.975	298.149	198.017	219.045
2.25833	269.608	173.289	299	289.737	296.983	241.549	237.457	230.097	298.252	198.007	218.862
2.26111	269.549	173.318	298.528	289.231	297.015	241.406	237.641	230.039	298.027	197.899	218.894
2.26389	269.837	173.245	298.824	289.203	297.229	241.421	237.608	230.039	297.896	197.931	218.915
2.26667	269.887	173.334	298.86	289.619	297.405	241.319	237.708	230.093	298.162	197.934	218.958
2.26944	269.411	173.227	298.96	289.711	297.234	241.437	237.635	230.226	298.284	197.986	218.986
2.27222	269.478	173.16	299.282	289.788	297.576	241.452	237.549	230.188	298.209	197.921	219.073
2.275	269.961	173.261	299.254	289.766	297.664	241.55	237.55	230.11	298.122	198.109	219.056
2.27778	269.781	173.292	299.438	289.695	297.589	241.528	237.483	230.134	298.364	197.941	219.072
2.28056	269.772	173.277	299.485	289.744	297.703	241.329	237.732	230.291	298.373	197.841	219.269
2.28333	269.626	173.378	299.46	289.838	298.12	241.277	237.458	230.413	298.17	198	219.149
2.28611	269.608	173.343	299.517	290.025	298.047	241.542	237.851	230.45	298.168	197.99	219.118
2.28889	269.964	173.376	299.542	290.151	298.056	241.574	237.862	230.478	298.212	197.97	219.175
2.29167	269.888	173.194	299.773	289.925	297.945	241.683	237.676	230.432	298.18	197.939	218.958
2.29444	269.789	173.225	299.865	290.136	298.298	241.434	237.626	230.421	298.389	198.004	219.135
2.29722	270.343	173.098	299.682	290.273	298.272	241.457	237.66	230.572	298.428	198.038	219.254
2.3	270.602	173.228	299.943	290.329	298.449	241.597	237.818	230.563	298.342	197.94	219.153
2.30278	270.472	173.347	300.047	290.439	298.586	241.702	237.743	230.683	298.357	198.043	219.21
2.30556	270.758	173.327	300.297	290.385	298.719	241.342	237.759	230.466	298.564	198.025	219.253
2.30833	270.581	173.426	300.164	290.263	298.551	241.391	237.879	230.602	298.319	198.095	219.083
2.31111	270.454	173.455	300.246	290.147	298.61	241.409	237.89	230.709	298.2	198.026	219.193
2.31389	270.329	173.64	300.339	290.762	299.17	241.535	237.806	230.74	298.445	197.916	219.226
2.31667	270.294	173.534	300.347	290.243	299.436	241.701	237.729	230.719	298.271	198.111	219.195
2.31944	270.378	173.5	300.42	290.969	299.454	241.414	237.623	230.679	298.563	198.1	219.218
2.32222	270.976	173.524	300.598	290.617	299.172	241.427	237.722	230.84	298.448	198.014	219.431
2.325	270.302	173.657	300.9	290.736	299.347	241.411	237.908	230.742	298.448	198.046	219.29
2.32778	270.439	173.623	300.882	290.797	299.242	241.328	237.974	230.881	298.537	198.055	219.248
2.33056	270.549	173.564	301.111	290.937	299.703	241.672	237.893	230.9	298.508	198.097	219.308
2.33333	270.755	173.545	300.765	290.914	299.604	241.617	237.827	230.787	298.504	197.921	219.544
2.33611	270.642	173.551	301.02	290.888	299.975	241.6	237.909	231.07	298.576	198.07	219.47
2.33889	270.651	173.455	301.12	291.233	299.84	241.541	237.857	231.074	298.542	198.063	219.521
2.34167	270.932	173.458	301.09	290.982	299.982	241.588	238.012	231.08	298.641	197.973	219.528
2.34444	271.006	173.423	301.16	291.2	300.004	241.42	237.938	231.008	298.672	198.127	219.377
2.34722	271.324	173.423	301.587	291.337	300.2	241.584	237.721	231.211	298.649	198.14	219.505
2.35	271.219	173.462	301.283	291.207	300.12	241.656	238.028	231.084	298.609	198.128	219.92
2.35278	271.096	173.424	301.273	291.617	300.264	241.423	237.833	231.036	298.719	198.144	219.755
2.35556	271.074	173.501	301.585	291.662	300.166	241.612	238.059	231.009	298.68	197.92	219.555
2.35833	271.92	173.342	301.733	291.369	300.639	241.576	237.859	231.249	298.861	198.024	219.67
2.36111	271.183	173.592	301.544	291.324	300.378	241.864	237.876	231.443	298.756	198.148	219.652
2.36389	271.635	173.42	301.651	291.83	300.539	241.706	237.985	231.447	298.671	198.024	219.584
2.36667	271.778	173.558	301.432	291.88	300.581	241.587	237.926	231.348	298.919	198.122	219.655
2.36944	271.666	173.491	301.69	291.815	300.788	241.673	238.121	231.346	299.078	198.073	219.674
2.37222	271.315	173.454	301.807	291.71	301.006	241.567	237.754	231.311	298.683	198.208	219.792
2.375	271.433	173.426	301.691	291.991	300.976	241.47	237.906	231.368	298.698	198.109	219.633
2.37778	271.382	173.514	301.944	291.912	301.164	241.698	238.021	231.485	298.843	198.215	219.652
2.38056	271.634	173.504	301.814	291.834	301.606	241.789	237.955	231.34	298.728	198.209	219.716
2.38333	271.887	173.44	302.125	292.225	301.372	241.718	238.148	231.436	298.755	198.235	219.67
2.38611	271.63	173.333	302.026	292.145	301.402	241.776	238.089	231.382	298.914	198.227	219.673
2.38889	272.034	173.375	302.135	292.059	301.418	241.692	238.007	231.743	298.812	198.178	219.587
2.39167	272.179	173.363	302.27	292.162	301.739	241.571	237.945	231.721	298.941	198.195	219.726
2.39444	272.148	173.066	302.241	292.098	301.818	241.895	238.098	231.599	298.892	198.172	219.767
2.39722	272.014	172.982	302.525	292.058	301.65	241.892	237.977	231.816	298.989	198.221	219.739
2.4	272.892	173.132	302.632	292.123	301.838	241.614	237.942	231.796	298.751	198.101	219.584
2.40278	272.551	173.025	302.426	292.469	302.15	241.785	238.064	231.694	298.868	198.173	219.87
2.40556	272.425	173.167	302.892	292.348	302.218	241.702	238.318	231.823	298.959	198.23	219.725
2.40833	272.141	173.072	302.635	292.261	302.153	241.806	238.046	231.645	298.972	198.211	219.823
2.41111	272.088	173.237	302.693	292.567	302.234	241.803	238.19	231.768	298.821	198.23	219.791
2.41389	271.911	173.157	302.666	292.619	302.165	241.911	238.012	231.67	299.172	198.102	219.934
2.41667	271.644	173.223	303.065	292.39	302.007	241.731	238.119	231.78	299.046	198.236	219.794
2.41944	272.23	173.26	303.008	292.588	302.38	241.788	238	231.836	299.139	198.058	219.712
2.42222	272.576	173.129	302.874	292.583	302.56	241.821	238.087	231.915	298.921	198.196	219.856
2.425	272.846	173.243	302.852	292.656	302.724	241.906	238.037	231.963	299.095	198.295	219.901
2.42778	272.911	173.046	303.249	292.921	302.7	241.864	238.28	231.92	299.009	198.232	219.974
2.43056	272.771	173.191	302.985	292.99	302.689	241.862	238.3	232.014	299.033	198.176	219.931
2.43333	272.813	173.176	303.178	292.903	303.046	241.63	238.132	232.054	299.096	198.135	219.92
2.43611	273.312	173.333	303.38	293.094	302.898	241.729	237.963	232.039	299.17	198.266	220.1
2.43889	273.099	173.38	303.169	292.915	303.223	242.004	238.319	232.069	299.148	198.375	220.42
2.44167	272.85	173.416	303.505	292.929	302.974	241.738	238.32	232.064	299.221	198.18	220.071
2.44444	272.875	173.425	303.519	293.319	303.069	242.001	238.1	232.215	299.158	198.312	220.058
2.44722	272.613	173.459	303.39	293.164	303.078	241.675	238.175	232.155	299.263	198.211	219.884
2.45	272.674	173.539	303.621	293.342	303.155	241.614	238.223	232.274	299.139	198.24	219.985
2.45278	272.864	173.473	303.584	293.19	303.633	241.64	238.2	232.267	299.189	198.332	219.991
2.45556	272.704	173.597	303.783	293.333	303.634	241.706	238.104	232.389	299.224	198.277	220.141
2.45833	272.966	173.555	303.946	293.375	303.835	241.879	238.055	232.344	299.208	198.301	219.981
2.46111	274.553	173.549	303.764	293.483	303.686	241.665	238.342	232.448	299.491	198.295	219.977
2.46389	274.248	173.618	303.941	293.429	303.606	241.912	238.335	232.436	299.374	198.488	220.025
2.46667	274.55	173.643	303.807	293.431	304.141	241.872	238.193	232.489	299.204	198.21	220.151
2.46944	274.292	173.611	304.142	293.456	304.033	241.67	238.321	232.59	299.321	198.362	220.856
2.47222	273.81	173.602	304.104	293.66	303.957	241.75	238.219	232.267	299.471	198.259	220.46
2.475	273.325	173.626	304.144	293.738	304.172	242.052	238.361	232.41	299.541	198.374	220.204
2.47778	273.413	173.501	304.201	293.98	304.341	241.859	238.417	232.578	299.6	198.244	220.221
2.48056	273.298	173.436	304.107	293.676	304.384	241.638	238.22	232.626	299.443	198.267	220.072
2.48333	273.059	173.52	304.283	293.791	304.481	241.886	238.381	232.616	299.543	198.204	220.133
2.48611	273.108	173.495	304.557	293.792	304.835	241.878	238.11	232.585	299.17	198.445	220.101
2.48889	273.139	173.456	304.508	293.921	305.045	241.858	238.525	232.658	299.456	198.257	220.119
2.49167	273.235	173.594	304.402	294.075	304.701	241.858	238.3	232.653	299.314	198.299	220.086
2.49444	273.316	173.677	304.463	293.894	304.883	241.826	238.241	232.708	299.409	198.326	220.142
2.49722	273.47	173.548	304.374	293.948	305.339	242.063	238.294	232.706	299.359	198.246	220.386
2.5	273.426	173.459	304.351	294.029	305.001	241.987	238.525	232.722	299.313	198.418	220.428
2.50278	273.953	173.437	304.549	294.282	305.324	241.741	238.812	232.746	299.509	198.239	220.289
2.50556	273.722	173.406	304.451	294.326	305.334	242.105	238.418	232.73	299.526	198.322	220.386
2.50833	273.886	173.412	304.786	294.319	305.491	241.978	238.576	232.829	299.665	198.398	220.243
2.51111	273.458	173.224	304.822	294.1	305.676	241.834	238.436	233.034	299.389	198.259	220.608
2.51389	273.501	173.222	305.048	294.51	305.824	241.98	238.447	232.864	299.392	198.281	220.533
2.51667	274.178	173.235	304.911	294.432	305.85	241.858	238.209	233.051	299.797	198.469	220.563
2.51944	274.059	173.334	305.174	294.512	305.746	241.875	238.594	232.926	299.695	198.325	220.394
2.52222	274.025	173.365	305.086	294.563	305.516	241.875	238.61	233.04	299.455	198.483	220.399
2.525	274.492	173.335	305.469	294.48	305.835	242.016	238.604	233.057	299.71	198.46	220.249
2.52778	274.649	173.316	305.569	294.645	306.221	242.139	238.529	233.19	299.561	198.442	220.497
2.53056	274.369	173.387	305.394	294.635	306.277	241.796	238.587	233.12	299.595	198.37	220.662
2.53333	274.159	173.43	305.341	294.754	306.211	241.983	238.511	233.045	299.667	198.267	220.465
2.53611	274.932	173.428	305.621	294.598	306.298	241.982	238.557	233.042	299.608	198.423	220.463
2.53889	276.665	173.516	305.506	294.812	306.501	241.816	238.552	233.192	299.716	198.417	220.689
2.54167	276.314	173.535	305.576	294.739	306.63	241.827	238.523	233.31	299.475	198.341	220.682
2.54444	275.93	173.584	306.099	295.146	306.658	241.892	238.613	233.357	299.756	198.402	220.425
2.54722	275.516	173.584	305.893	294.687	306.551	241.792	238.663	233.28	299.787	198.357	220.707
2.55	275.065	173.571	305.999	294.702	306.815	242.13	238.454	233.3	299.625	198.404	220.485
2.55278	274.508	173.606	305.828	295.001	306.836	242.143	238.723	233.318	299.886	198.32	220.583
2.55556	275.183	173.548	305.859	294.896	307.242	242.002	238.721	233.492	299.728	198.354	220.536
2.55833	275.275	173.512	305.961	294.93	307.063	241.938	238.78	233.355	299.77	198.399	220.629
2.56111	275.229	173.475	305.833	294.962	307.34	241.95	238.649	233.577	299.719	198.466	220.604
2.56389	274.619	173.335	306.138	295.149	307.195	241.869	238.639	233.572	299.83	198.345	220.905
2.56667	274.679	173.394	306.019	295.349	307.164	241.798	238.707	233.607	299.89	198.259	220.645
2.56944	275.074	173.332	306.223	295.236	307.149	241.805	238.636	233.567	299.934	198.348	220.883
2.57222	275.557	173.278	305.967	295.278	307.552	242.103	238.47	233.738	299.85	198.377	220.596
2.575	275.507	173.184	306.301	295.432	307.663	241.85	238.669	233.772	299.876	198.487	220.673
2.57778	275.171	173.309	306.299	295.465	307.449	241.972	238.539	233.731	299.913	198.51	220.734
2.58056	274.886	173.443	306.766	295.404	307.882	242.012	238.7	233.601	300.016	198.363	220.846
2.58333	275.035	173.466	306.335	295.503	307.741	241.756	238.765	233.738	299.967	198.427	220.727
2.58611	274.975	173.433	306.395	295.16	307.819	241.891	238.616	233.827	299.949	198.45	220.806
2.58889	275.426	173.475	306.972	295.603	308.293	241.776	238.813	233.702	299.936	198.509	220.803
2.59167	275.318	173.381	306.814	295.651	308	241.894	238.622	233.832	299.837	198.51	220.615
2.59444	275.37	173.482	306.964	295.487	308.265	241.815	238.616	233.893	299.973	198.322	220.635
2.59722	275.616	173.358	307.231	295.698	308.031	242.018	238.871	233.872	300.218	198.437	220.895
2.6	275.185	173.661	306.938	295.523	308.304	242.178	238.667	233.941	299.971	198.417	220.709
2.60278	275.166	173.432	306.547	295.679	308.402	242.086	238.829	234.026	299.902	198.538	220.866
2.60556	275.722	173.553	306.85	295.627	308.518	242.121	238.62	234.191	299.899	198.605	220.714
2.60833	275.678	173.589	306.904	295.881	308.41	241.966	238.611	234.128	300.057	198.528	220.853
2.61111	275.771	173.378	307.534	295.687	308.544	241.746	238.768	234.067	300.124	198.65	221.095
2.61389	275.852	173.38	307.077	295.818	308.838	242.121	238.82	234.123	299.917	198.64	220.955
2.61667	275.85	173.315	307.005	296.156	308.892	242.253	238.952	234.148	300.169	198.651	220.952
2.61944	275.865	173.344	307.127	296.11	309.296	242.139	238.723	234.088	299.895	198.567	220.899
2.62222	276.377	173.205	307.529	296.06	309.041	242.322	238.741	234.033	300.114	198.538	221.149
2.625	275.769	173.277	307.465	296.205	309.026	242.056	238.858	234.124	300.136	198.549	221.145
2.62778	275.814	173.301	307.326	296.124	309.113	241.72	238.801	234.369	300.308	198.532	221.035
2.63056	276.086	173.32	307.555	296.333	309.257	242.066	238.992	234.25	300.027	198.58	220.848
2.63333	275.871	173.37	307.891	296.425	309.495	242.141	238.864	234.397	300.198	198.641	221.128
2.63611	275.863	173.311	307.813	296.152	309.272	242.114	238.831	234.251	300.245	198.566	221.181
2.63889	275.898	173.431	307.731	296.297	309.496	242.053	238.933	234.327	300.149	198.627	221.153
2.64167	275.843	173.395	307.584	296.312	309.789	241.919	238.943	234.369	300.323	198.546	221.072
2.64444	275.749	173.435	307.714	296.679	309.567	242.002	239.137	234.294	300.337	198.573	221.18
2.64722	276.16	173.397	307.972	296.605	309.799	242.002	238.848	234.27	300.234	198.586	220.995
2.65	276.757	173.627	308.102	296.562	310.124	242.163	238.885	234.369	300.364	198.62	221.065
2.65278	276.661	173.598	308.111	296.53	309.995	242.079	238.682	234.526	300.178	198.522	221.103
2.65556	277.408	173.492	308.203	296.568	309.973	242.193	238.942	234.474	300.147	198.687	221.243
2.65833	277.563	173.494	308.167	296.65	310.011	242.02	238.945	234.519	300.294	198.555	221.065
2.66111	277.333	173.548	308.462	296.827	310.365	242.181	238.921	234.443	300.329	198.568	221.161
2.66389	276.911	173.438	308.246	296.873	310.346	241.954	238.721	234.591	300.16	198.62	221.256
2.66667	277.285	173.47	308.522	296.991	310.089	242.118	239.129	234.604	300.261	198.608	221.354
2.66944	276.836	173.537	308.186	296.838	310.331	242.109	239.03	234.614	300.399	198.667	221.064
2.67222	276.886	173.565	308.519	297.156	310.245	242.115	239.025	234.715	300.172	198.608	221.194
2.675	276.977	173.426	308.434	296.718	310.439	242.186	239.029	234.755	300.336	198.622	221.267
2.67778	277.004	173.592	308.801	297.276	310.429	242.325	238.964	234.672	300.257	198.722	221.305
2.68056	276.988	173.5	308.311	297.075	310.914	242.13	238.904	234.598	300.35	198.656	221.308
2.68333	276.672	173.407	308.967	297.2	311.116	242.015	239.108	234.662	300.527	198.538	221.182
2.68611	277.031	173.407	308.832	297.209	311.24	242.148	238.955	234.802	300.411	198.639	221.275
2.68889	276.918	173.293	309.264	297.191	311.059	242.212	239.149	234.716	300.38	198.631	221.176
2.69167	277.244	173.542	308.489	297.233	311.115	242.196	239.044	234.811	300.451	198.617	221.184
2.69444	277.268	173.432	309.102	297.336	311.457	242.168	239.006	234.777	300.459	198.606	221.535
2.69722	277.549	173.527	308.988	297.574	311.433	242.184	239.058	234.856	300.3	198.619	221.538
2.7	278.838	173.56	309.207	297.64	311.461	242.384	239.063	235.01	300.384	198.563	221.35
2.70278	277.926	173.596	309.298	297.546	311.603	242.287	238.983	235.134	300.67	198.675	221.35
2.70556	277.46	173.517	309.142	297.618	311.919	242.036	239.099	235.084	300.452	198.727	221.344
2.70833	277.31	173.482	309.304	297.771	311.82	242.301	239.15	235.044	300.419	198.641	221.356
2.71111	277.218	173.487	309.264	297.392	311.711	242.266	238.876	234.983	300.413	198.575	221.406
2.71389	277.258	173.387	309.554	297.273	311.793	242.058	239.126	235.104	300.494	198.654	221.35
2.71667	277.125	173.334	309.693	297.394	312.14	242.277	239.042	235.012	300.4	198.705	221.464
2.71944	277.289	173.442	309.838	297.665	311.942	242.265	239.295	235.003	300.458	198.609	221.493
2.72222	278.058	173.378	309.719	297.81	312.206	242.227	239.172	235.107	300.636	198.741	221.51
2.725	277.532	173.45	310.32	297.71	312.105	242.278	239.077	235.26	300.627	198.597	221.7
2.72778	277.514	173.35	310.505	298.106	312.845	242.279	239.096	235.13	300.64	198.596	221.274
2.73056	277.885	173.529	310.395	297.942	312.169	242.28	239.261	235.246	300.644	198.582	221.428
2.73333	277.929	173.57	310.072	297.747	312.529	242.255	239.103	235.317	300.541	198.713	221.415
2.73611	277.65	173.516	309.947	298.009	312.537	242.531	239.204	235.18	300.641	198.675	221.333
2.73889	277.894	173.449	309.914	298.299	312.861	242.061	239.183	235.255	300.574	198.726	221.67
2.74167	277.921	173.408	309.887	298.116	312.717	242.311	239.116	235.314	300.515	198.717	221.631
2.74444	277.777	173.47	309.914	298.038	313.005	242.169	239.211	235.267	300.677	198.606	221.8
2.74722	277.67	173.325	309.99	298.273	313.082	242.475	239.12	235.542	300.685	198.71	221.765
2.75	277.884	173.285	309.833	298.311	312.752	242.124	239.226	235.621	300.652	198.823	221.818
2.75278	278.146	173.297	310.126	298.227	313.466	242.278	239.133	235.645	300.61	198.776	221.69
2.75556	278.93	173.221	310.172	298.37	313.06	242.241	239.266	235.39	300.714	198.57	221.717
2.75833	278.357	173.261	310.412	298.433	313.256	242.144	239.185	235.546	300.786	198.706	221.916
2.76111	278.151	173.24	310.819	298.523	313.424	242.347	239.207	235.625	300.688	198.758	221.564
2.76389	278.377	173.308	310.484	298.446	313.264	242.289	239.126	235.677	300.889	198.693	221.652
2.76667	278.415	173.27	310.579	298.477	313.46	242.242	239.388	235.631	300.533	198.672	221.467
2.76944	278.187	173.227	310.671	298.642	313.512	242.178	239.342	235.627	300.743	198.596	221.63
2.77222	278.389	173.368	310.771	298.613	313.452	242.191	239.421	235.462	300.795	198.603	221.783
2.775	279.13	173.146	310.811	298.235	313.713	242.446	239.023	235.721	300.732	198.851	221.777
2.77778	278.722	173.24	310.992	298.759	313.943	242.27	239.342	235.703	300.689	198.829	221.893
2.78056	279.595	173.185	311.152	298.721	314.149	242.147	239.121	235.872	300.885	198.724	221.548
2.78333	279.614	173.272	310.734	299.011	314.191	242.276	239.181	235.799	300.873	198.742	221.78
2.78611	279.658	173.135	311.176	298.724	314.044	242.349	239.357	235.846	300.929	198.724	221.762
2.78889	278.926	173.266	311.133	299.074	314.122	242.176	239.144	235.884	300.674	198.859	221.964
2.79167	279.152	173.303	311.069	298.917	314.106	242.186	239.388	235.972	300.706	198.761	221.5
2.79444	278.843	173.288	311.326	299.015	314.369	242.288	239.204	236.037	300.621	198.834	221.9
2.79722	278.886	173.181	311.358	298.935	314.332	242.197	239.254	235.974	300.743	198.764	221.853
2.8	278.391	173.305	311.33	299.275	314.282	242.329	239.308	235.898	300.891	198.873	221.949
2.80278	278.612	173.298	311.3	298.965	314.482	242.498	239.221	235.987	300.915	198.784	221.922
2.80556	278.975	173.285	311.279	298.949	314.409	242.177	239.466	236.076	300.964	198.771	221.991
2.80833	278.497	173.316	311.646	299.07	314.408	242.349	239.208	236.19	301.106	198.847	221.813
2.81111	278.95	173.198	311.61	299.217	314.768	242.326	239.513	236.226	300.885	198.795	221.978
2.81389	279.547	173.248	311.854	299.292	314.681	242.405	239.286	236.074	301.059	198.782	221.876
2.81667	279.189	173.234	311.717	299.343	314.907	242.236	239.451	236.228	300.941	198.739	222.035
2.81944	280.854	173.33	311.6	299.146	315.139	242.405	239.454	236.267	301.093	198.896	221.952
2.82222	280.342	173.231	311.728	299.389	314.752	242.415	239.273	236.288	301.399	198.86	221.833
2.825	279.01	173.263	311.954	299.348	315.212	242.152	239.468	236.232	300.92	198.872	221.896
2.82778	279.201	173.222	311.751	299.519	315.221	242.251	239.404	236.186	300.875	198.722	222.027
2.83056	279.596	173.337	311.925	299.5	315.242	242.376	239.359	236.417	301.114	198.83	221.916
2.83333	279.541	173.211	312.25	299.503	315.343	242.294	239.263	236.516	300.875	198.826	222.042
2.83611	279.399	173.202	311.759	299.509	315.371	242.257	239.424	236.442	301.087	198.787	221.921
2.83889	279.265	173.3	312.138	299.641	315.523	242.062	239.526	236.437	301.097	198.806	222.018
2.84167	279.288	173.145	312.022	299.818	315.808	242.191	239.31	236.422	301.062	198.99	221.606
2.84444	279.309	173.19	312.431	299.442	316.217	242.173	239.468	236.546	300.93	198.873	222.078
2.84722	279.367	173.113	312.187	299.46	315.689	242.171	239.527	236.556	301.065	198.961	221.823
2.85	279.321	173.243	312.355	299.979	316.131	242.192	239.245	236.595	301.424	198.719	222.038
2.85278	279.07	173.134	312.093	299.733	316.147	242.151	239.507	236.583	301.125	198.922	222.065
2.85556	279.515	173.216	312.431	299.781	316.19	242.449	239.413	236.699	301.015	198.954	221.968
2.85833	279.618	173.307	312.745	299.743	316.206	242.414	239.324	236.52	301.132	198.929	222.093
2.86111	279.536	173.245	312.822	300.129	316.243	242.307	239.447	236.579	301.206	198.9	222.244
2.86389	280.324	173.22	312.738	300.071	316.41	242.197	239.327	236.582	301.108	199.001	222.052
2.86667	280.601	173.054	312.569	299.773	316.292	242.575	239.445	236.69	301.3	198.88	222.067
2.86944	279.891	172.979	312.623	300.251	316.485	242.324	239.551	236.745	301.059	198.89	221.987
2.87222	279.727	172.982	312.83	300.068	316.777	242.275	239.574	236.803	301.031	198.904	222.239
2.875	279.436	173.171	312.689	300.255	316.683	242.339	239.369	236.746	301.307	198.858	222.219
2.87778	279.614	173.176	312.664	300.054	316.942	242.5	239.748	236.776	301.193	198.899	222.222
2.88056	280.279	173.128	312.75	300.492	316.747	242.143	239.589	236.9	301.332	198.938	222.259
2.88333	279.889	173.2	313.026	300.351	316.824	242.376	239.522	236.837	301.329	198.943	222.195
2.88611	279.875	173.27	313.024	300.154	317.226	242.615	239.534	236.883	301.236	198.945	222.308
2.88889	279.747	173.396	313.058	300.387	317.235	242.384	239.364	236.879	301.184	198.874	221.949
2.89167	280.013	173.344	313.114	300.251	317.519	242.501	239.671	237.064	301.267	199	222.134
2.89444	279.858	173.434	313.302	300.339	317.083	242.518	239.534	236.981	301.416	198.949	222.215
2.89722	279.909	173.304	313.195	300.618	317.322	242.535	239.525	237.048	301.452	198.969	222.161
2.9	280.337	173.453	313.218	300.436	317.702	242.592	239.406	237.09	301.096	198.947	222.185
2.90278	280.112	173.36	313.511	300.495	317.598	242.466	239.714	237.065	301.469	198.964	222.37
2.90556	280.016	173.307	313.585	300.449	317.192	242.47	239.732	237.006	301.41	198.951	222.079
2.90833	280.027	173.428	313.38	300.729	317.943	242.408	239.558	237.012	301.361	198.843	222.343
2.91111	280.668	173.228	313.462	300.637	317.776	242.569	239.614	237.05	301.502	198.917	222.14
2.91389	280.84	173.315	313.37	300.708	317.876	242.347	239.691	237.019	301.278	199.024	222.278
2.91667	280.751	173.25	313.711	301.033	317.967	242.344	239.656	237.088	301.218	199.069	222.328
2.91944	280.783	173.377	313.647	300.7	317.894	242.575	239.666	237.167	301.418	199.134	222.342
2.92222	280.582	173.272	313.708	300.859	318.137	242.326	239.648	237.209	301.444	198.981	222.209
2.925	280.421	173.275	313.965	300.715	318.262	242.222	239.71	237.225	301.475	199.081	222.29
2.92778	280.477	173.26	313.811	300.854	318.045	242.357	239.459	237.246	301.462	198.974	222.439
2.93056	280.452	173.337	314.287	300.799	318.565	242.313	239.751	237.295	301.558	199.104	222.387
2.93333	280.735	173.21	313.954	300.726	318.504	242.422	239.813	237.331	301.498	199.009	222.4
2.93611	280.583	173.317	314.006	301.211	318.484	242.354	239.75	237.218	301.447	199.044	222.496
2.93889	280.673	173.304	314.001	300.894	318.453	242.427	239.809	237.208	301.396	199.102	222.47
2.94167	281.316	173.234	314.552	301.06	318.652	242.383	239.754	237.422	301.25	199.056	222.361
2.94444	281.143	173.266	314.249	300.93	318.527	242.603	239.852	237.397	301.58	198.944	222.631
2.94722	280.764	173.385	314.333	301.185	318.681	242.409	239.708	237.588	301.675	198.981	222.553
2.95	281.206	173.487	314.503	301.11	318.925	242.42	239.827	237.472	301.578	198.862	222.695
2.95278	282.136	173.349	314.33	301.115	319.055	242.518	239.853	237.388	301.502	199.13	222.536
2.95556	281.463	173.442	314.3	301.236	319.044	242.418	239.755	237.526	301.488	198.999	222.415
2.95833	280.963	173.434	314.407	301.16	319.044	242.433	239.836	237.642	301.423	199.011	222.368
2.96111	280.926	173.408	314.561	301.538	319.039	242.501	239.464	237.508	301.494	199.019	222.452
2.96389	281.26	173.351	314.503	301.463	319.377	242.316	239.738	237.628	301.527	198.979	222.504
2.96667	280.807	173.41	314.787	301.557	319.235	242.439	239.988	237.675	301.693	198.992	222.592
2.96944	280.846	173.459	314.871	301.83	319.453	242.22	239.811	237.721	301.613	199.009	222.553
2.97222	281.084	173.426	314.747	301.761	319.522	242.283	239.845	237.674	301.676	199.087	222.519
2.975	281.522	173.476	315.126	301.768	319.444	242.392	239.673	237.685	301.616	199.129	222.735
2.97778	281.482	173.572	315.345	301.797	319.586	242.346	239.87	237.792	301.818	199.087	222.446
2.98056	281.282	173.599	315.368	301.823	319.795	242.25	239.875	237.769	301.666	199.089	222.447
2.98333	281.761	173.462	315.027	301.558	319.555	242.572	239.887	237.791	301.487	199.117	222.476
2.98611	281.404	173.479	315.188	301.659	319.743	242.232	239.985	237.91	301.52	199.154	222.511
2.98889	281.249	173.453	315.238	301.738	319.768	242.28	239.843	237.791	301.708	199.154	222.754
2.99167	281.389	173.446	315.226	302.198	319.818	242.461	239.823	237.953	301.601	199.223	222.505
2.99444	281.289	173.501	315.389	301.911	319.912	242.352	239.547	238.014	301.696	199.073	222.53
2.99722	281.51	173.279	315.261	301.842	320.371	242.802	239.943	237.818	301.624	199.137	222.474
3	281.325	173.423	315.414	302.122	320.07	242.446	239.939	237.906	301.553	199.118	222.75
3.00278	281.158	173.328	315.519	302.098	320.227	242.373	239.619	238.083	301.518	198.982	222.626
3.00556	281.616	173.356	315.58	302.167	320.133	242.5	239.666	237.833	301.658	199.224	222.526
3.00833	281.734	173.353	315.67	302.075	320.599	242.583	239.829	237.796	301.574	199.086	222.806
3.01111	281.76	173.242	315.474	302.044	320.133	242.338	239.667	238.084	301.617	199.124	222.797
3.01389	281.746	173.378	315.478	302.217	320.696	242.459	239.953	237.938	301.843	199.185	222.707
3.01667	281.506	173.367	315.72	302.204	320.862	242.496	239.906	238.176	301.746	199.145	222.677
3.01944	281.378	173.49	315.975	301.996	320.987	242.281	239.865	238.213	301.757	199.179	222.555
3.02222	281.505	173.329	316.032	302.37	320.866	242.482	239.887	238.178	301.739	199.1	222.839
3.025	281.367	173.351	315.776	302.41	321.042	242.5	240.034	238.103	301.732	199.12	222.795
3.02778	281.706	173.405	316.161	302.346	320.986	242.435	239.863	238.064	301.736	199.067	222.844
3.03056	281.843	173.449	315.829	302.295	321.175	242.67	240.016	238.113	301.718	199.257	222.673
3.03333	281.599	173.517	315.887	302.433	321.072	242.514	239.882	238.254	301.669	199.201	222.728
3.03611	281.688	173.453	316.296	302.668	321.196	242.791	239.953	238.196	301.621	199.147	222.612
3.03889	281.579	173.542	316.265	302.595	321.642	242.434	239.948	238.256	301.727	199.284	222.75
3.04167	282.128	173.47	316.178	302.552	321.099	242.49	239.945	238.255	301.753	199.235	222.838
3.04444	282.129	173.369	316.318	302.533	321.065	242.518	239.978	238.271	301.835	199.206	222.903
3.04722	281.86	173.518	316.544	302.585	321.522	242.259	239.837	238.249	301.74	199.172	222.903
3.05	282.077	173.55	316.667	302.83	321.724	242.563	240.094	238.197	301.582	199.176	223.038
3.05278	282.165	173.41	316.835	302.834	321.696	242.567	239.998	238.53	301.853	199.206	222.812
3.05556	281.64	173.436	316.795	302.86	321.745	242.587	239.948	238.419	301.716	199.108	222.834
3.05833	283.315	173.504	316.75	303.029	321.742	242.536	240.136	238.541	301.832	199.303	222.762
3.06111	283.64	173.344	317.032	302.736	321.909	242.543	240.156	238.528	301.761	199.133	222.814
3.06389	283.7	173.495	316.986	303.047	321.909	242.499	240.034	238.376	301.905	199.222	222.868
3.06667	283.293	173.525	317.104	302.713	321.995	242.788	240.056	238.509	301.87	199.227	223.162
3.06944	283.034	173.417	317.178	302.989	322.032	242.506	239.946	238.511	301.898	199.125	223.034
3.07222	282.523	173.457	317.469	303.154	322.405	242.461	239.825	238.531	301.845	199.201	223.032
3.075	282.206	173.273	317.037	302.937	322.081	242.313	239.711	238.638	301.937	199.258	223.068
3.07778	282.385	173.428	317.332	303.219	321.754	242.312	239.955	238.454	301.718	199.279	222.911
3.08056	282.315	173.362	317.187	303.137	322.514	242.437	240.07	238.619	301.869	199.232	222.913
3.08333	282.446	173.384	317.636	303.296	322.631	242.402	240.018	238.586	301.99	199.167	223.037
3.08611	282.492	173.44	317.418	303.442	322.763	242.58	240.008	238.62	301.771	199.208	222.989
3.08889	282.293	173.343	317.404	303.215	322.802	242.709	240.117	238.78	301.919	199.305	222.918
3.09167	282.435	173.557	317.592	303.444	322.686	242.528	240.092	238.825	301.809	199.322	223.251
3.09444	282.786	173.42	317.755	303.398	323.007	242.623	240.095	238.729	301.806	199.244	223.011
3.09722	282.754	173.534	317.829	303.511	322.883	242.46	239.939	238.711	301.828	199.344	223.025
3.1	283.217	173.378	317.522	303.341	322.528	242.648	239.997	238.807	301.858	199.282	223.239
3.10278	283.002	173.335	318.024	303.481	322.725	242.462	239.903	238.802	301.842	199.301	223.143
3.10556	282.659	173.288	318.021	303.521	323.203	242.482	239.98	238.684	302.085	199.365	223.08
3.10833	283.129	173.285	318	303.751	323.384	242.461	240.149	238.997	301.931	199.154	223.105
3.11111	282.775	173.146	318.167	303.381	323.309	242.512	240.1	238.923	302.051	199.378	223.027
3.11389	282.734	173.17	318.111	303.815	323.464	242.547	239.731	238.824	301.791	199.355	223.338
3.11667	283.068	173.244	318.347	303.827	323.622	242.663	240.272	239.015	301.883	199.341	223.184
3.11944	282.994	173.201	318.199	303.863	323.455	242.592	239.902	239.041	301.725	199.193	223.176
3.12222	283.026	173.459	318.116	303.621	323.603	242.603	240.291	238.982	301.839	199.333	223.151
3.125	283.426	173.303	318.408	303.9	323.485	242.605	240.054	238.996	302.197	199.41	223.17
3.12778	283.772	173.361	318.298	304.027	323.78	242.352	239.931	239.011	301.827	199.227	223.124
3.13056	283.886	173.469	318.439	303.947	323.931	242.573	240.207	239.126	302.036	199.327	223.214
3.13333	283.424	173.509	318.504	303.828	323.569	242.505	240.173	239.045	301.854	199.343	223.377
3.13611	283.127	173.422	318.381	304.352	323.913	242.308	240.039	239.08	301.915	199.331	223.295
3.13889	283.232	173.414	318.627	304.108	323.832	242.655	240.031	239.204	301.841	199.266	223.311
3.14167	283.938	173.367	318.875	304.272	323.901	242.367	240.135	239.199	302.038	199.442	223.392
3.14444	284.086	173.486	318.704	304.595	324.195	242.479	239.843	239.151	301.955	199.429	223.481
3.14722	283.68	173.312	318.619	304.234	324.378	242.549	240.21	239.307	301.927	199.464	223.25
3.15	283.688	173.309	318.774	304.433	324.463	242.643	240.112	239.12	301.75	199.318	223.353
3.15278	283.661	173.179	319.002	304.051	324.162	242.525	240.257	239.098	302.064	199.346	223.379
3.15556	283.877	173.167	318.673	303.366	323.953	242.352	239.962	239.316	301.876	199.394	223.283
3.15833	283.138	173.236	318.982	302.009	322.768	242.563	239.689	239.33	302.082	199.449	223.065
3.16111	282.686	173.178	318.139	301.902	322.902	242.461	239.659	239.573	301.825	199.326	222.891
3.16389	283.401	173.274	318.199	302.373	323.322	242.24	239.807	239.365	302.155	199.29	222.996
3.16667	283.784	173.402	317.885	302.712	323.104	242.193	239.545	239.447	302.044	199.321	223.045
3.16944	284.058	173.3	317.792	302.908	323.252	241.664	239.602	239.407	302.117	199.414	223.12
3.17222	283.16	173.418	318.295	302.863	323.407	241.973	239.731	239.53	302.005	199.308	222.893
3.175	282.858	173.473	318.195	303.166	323.537	241.97	239.576	239.595	302.121	199.358	223.076
3.17778	283.184	173.347	318.241	303.19	323.305	242.112	239.58	239.553	302.245	199.268	223.037
3.18056	283.371	173.287	318.083	303.118	323.47	242.029	239.713	239.707	301.833	199.395	223.087
3.18333	283.252	173.455	318.268	303.249	323.862	242.163	239.711	239.656	302.301	199.179	223.059
3.18611	282.909	173.376	318.328	303.267	323.521	241.938	239.333	239.586	302.176	199.387	223.029
3.18889	282.966	173.337	318.313	303.336	323.507	241.969	239.725	239.862	302.412	199.19	223.14
3.19167	282.975	173.388	318.941	303.41	323.618	241.82	239.778	239.637	302.239	199.407	223.04
3.19444	283.436	173.456	318.678	303.646	324.046	241.816	239.766	239.526	302.111	199.402	223.036
3.19722	283.26	173.391	318.353	303.12	324.084	242.01	239.762	239.627	302.329	199.538	223.104
3.2	283.196	173.333	318.415	303.595	323.961	242.029	239.685	239.665	302.393	199.548	223.293
3.20278	282.954	173.453	318.992	303.547	323.915	242.135	239.482	239.788	302.252	199.437	223.334
3.20556	283.149	173.423	318.726	303.527	324.27	242.096	239.708	239.711	302.178	199.379	223.143
3.20833	283.654	173.449	318.704	303.555	324.197	241.914	239.768	239.911	302.343	199.328	223.201
3.21111	283.432	173.462	318.702	303.535	324.534	242.068	239.845	239.991	302.16	199.451	222.886
3.21389	283.289	173.557	318.904	303.603	324.363	242.026	239.603	239.962	302.244	199.428	223.22
3.21667	283.477	173.411	318.853	303.962	324.304	241.848	239.65	239.946	302.235	199.571	223.14
3.21944	283.482	173.551	319.284	303.646	324.413	241.861	239.539	239.952	302.354	199.425	223.211
3.22222	283.05	173.515	319.213	303.692	324.772	241.917	239.633	239.891	302.164	199.403	223.185
3.225	283.433	173.485	318.983	303.797	324.249	241.948	239.906	240.11	302.234	199.381	223.175
3.22778	283.988	173.387	319.073	303.546	325.052	241.888	239.73	240.021	302.256	199.592	223.146
3.23056	283.695	173.438	319.18	303.877	324.828	241.93	239.746	240.078	302.108	199.477	223.308
3.23333	283.409	173.382	319.239	303.955	324.704	242.095	239.915	240.147	302.187	199.461	223.194
3.23611	284.531	173.429	319.347	303.86	325.072	241.754	239.728	240.257	302.184	199.45	223.136
3.23889	284.111	173.297	319.05	304.05	324.881	241.821	239.658	240.202	302.435	199.443	223.167
3.24167	283.891	173.316	319.527	304.026	324.71	242.046	239.66	240.162	302.312	199.416	223.258
3.24444	283.349	173.239	319.697	304.131	325.099	241.813	239.61	240.333	302.341	199.378	223.304
3.24722	283.723	173.41	319.917	304.23	325.311	241.99	239.923	240.22	302.188	199.514	223.246
3.25	284.026	173.454	319.878	304.139	325.374	241.777	239.625	240.39	302.488	199.362	223.363
3.25278	284.155	173.264	319.314	304.204	325.473	241.7	239.723	240.298	302.298	199.359	223.29
3.25556	284.4	173.41	319.365	304.333	325.467	241.963	239.744	240.413	302.213	199.504	223.365
3.25833	283.941	173.413	319.493	304.106	325.674	241.753	239.7	240.253	302.29	199.396	223.426
3.26111	284.364	173.397	319.762	304.327	325.61	241.968	239.768	240.484	302.422	199.344	223.307
3.26389	284.373	173.389	319.946	304.469	326.058	242.13	239.666	240.3	302.344	199.497	223.357
3.26667	284.718	173.433	319.509	304.583	325.837	242.09	239.898	240.606	302.468	199.389	223.333
3.26944	284.673	173.269	319.98	304.408	325.771	242.167	239.894	240.571	302.478	199.364	223.541
3.27222	284.391	173.365	319.666	304.42	325.933	242.059	239.879	240.335	302.401	199.5	223.572
3.275	284.235	173.349	320.15	304.567	325.973	242.097	239.683	240.421	302.209	199.463	223.313
3.27778	283.968	173.292	320.055	304.698	326.127	241.906	239.764	240.486	302.477	199.376	223.385
3.28056	283.91	173.259	320.234	304.47	326.51	242.066	239.836	240.585	302.314	199.442	223.487
3.28333	283.761	173.317	320.255	304.725	326.069	241.933	239.727	240.569	302.262	199.543	223.488
3.28611	284.045	173.197	319.958	304.59	326.439	241.917	239.833	240.504	302.426	199.426	223.524
3.28889	283.978	173.168	319.983	305.006	326.518	241.99	239.828	240.492	302.339	199.587	223.621
3.29167	283.89	173.162	320.031	305.011	326.28	242.108	239.781	240.568	302.259	199.633	223.391
3.29444	284.107	173.145	320.235	304.555	326.507	241.971	239.777	240.609	302.423	199.461	223.572
3.29722	284.024	173.104	320.233	304.696	326.13	241.915	239.864	240.519	302.462	199.433	223.362
3.3	284.058	173.149	320.305	304.861	326.786	242.038	239.977	240.603	302.539	199.514	223.389
3.30278	284.539	173.141	320.696	304.867	326.817	241.817	239.754	240.709	302.56	199.438	223.408
3.30556	284.567	173.16	320.74	304.868	326.959	241.949	240.006	240.779	302.523	199.545	223.497
3.30833	284.669	173.178	320.723	305.148	326.849	242.007	239.98	240.813	302.492	199.357	223.588
3.31111	284.629	173.24	320.681	305.164	326.969	241.998	239.787	240.746	302.639	199.425	223.538
3.31389	284.464	173.106	320.778	305.309	327.136	241.997	240.074	240.758	302.354	199.514	223.572
3.31667	284.855	173.206	320.878	304.97	327.184	242.296	239.873	240.628	302.589	199.549	223.573
3.31944	284.66	173.305	320.551	305.218	327.289	241.988	239.851	240.841	302.596	199.551	223.676
3.32222	284.645	173.275	321.563	304.984	327.343	242.128	239.99	240.997	302.675	199.453	223.557
3.325	284.626	173.374	321.935	305.043	327.315	242.035	239.926	240.878	302.605	199.566	223.765
3.32778	284.371	173.404	321.349	305.29	327.62	242.021	239.709	240.782	302.673	199.556	223.774
3.33056	284.643	173.43	321.151	305.182	327.595	242.172	239.732	240.844	302.526	199.539	223.708
3.33333	284.389	173.413	321.275	305.219	327.521	242.16	240.003	240.872	302.551	199.599	223.692
3.33611	284.535	173.458	321.247	305.415	327.47	241.774	239.833	240.909	302.614	199.392	223.812
3.33889	284.458	173.493	321.183	305.242	327.657	241.917	240.076	240.97	302.494	199.616	223.565
3.34167	284.497	173.595	321.583	305.221	328.04	241.909	240.015	240.999	302.565	199.493	223.846
3.34444	284.912	173.564	321.418	305.384	327.681	242.086	239.927	241.027	302.486	199.544	223.802
3.34722	285.372	173.501	321.746	305.465	327.789	242.05	239.664	241.137	302.567	199.493	223.823
3.35	285.014	173.478	321.786	305.474	328.037	242.27	239.873	240.969	302.497	199.483	223.773
3.35278	285.523	173.547	321.368	305.336	328.479	241.861	239.964	241.147	302.614	199.531	223.762
3.35556	285.634	173.577	321.589	305.368	328.476	241.977	239.947	241.045	302.494	199.549	223.809
3.35833	286.069	173.579	321.741	305.76	328.502	242.135	239.863	241.278	302.534	199.685	223.888
3.36111	286.134	173.504	321.571	305.606	328.339	241.903	239.988	241.192	302.336	199.61	223.66
3.36389	285.43	173.451	321.913	305.697	328.454	241.967	239.838	241.195	302.598	199.569	223.831
3.36667	285.124	173.539	321.769	305.802	328.084	242.083	239.875	241.243	302.664	199.675	224.007
3.36944	285.513	173.413	321.727	305.608	328.481	241.917	239.936	241.26	302.46	199.67	223.972
3.37222	285.156	173.428	321.991	305.849	328.394	242.154	239.875	241.243	302.641	199.596	223.892
3.375	285.719	173.324	322.485	305.977	328.82	241.94	239.626	241.345	302.734	199.587	224.069
3.37778	286.997	173.455	322.323	305.847	328.507	242.035	240.153	241.055	302.562	199.778	223.837
3.38056	286.655	173.515	322.112	306.2	328.995	241.752	239.99	241.223	302.46	199.649	223.915
3.38333	286.522	173.462	322.124	305.976	328.672	242.095	240.168	241.255	302.848	199.629	224.062
3.38611	286.145	173.381	322.468	305.944	328.804	242.043	240.015	241.27	302.65	199.686	224.07
3.38889	285.801	173.422	322.209	305.778	328.87	242.062	240.054	241.32	302.596	199.7	224.115
3.39167	286.21	173.465	322.388	305.855	329.374	241.875	240.12	241.353	302.523	199.594	224.094
3.39444	285.661	173.434	322.955	305.864	329.315	241.988	239.88	241.347	302.618	199.5	223.991
3.39722	285.371	173.451	323.067	306.133	329.361	242.207	239.8	241.515	302.849	199.718	223.995
3.4	285.771	173.437	322.394	306.074	329.481	242.082	239.908	241.366	302.446	199.699	223.962
3.40278	286.164	173.428	322.832	306.104	329.437	242.173	239.999	241.488	302.754	199.621	223.911
3.40556	285.826	173.331	322.551	306.294	329.637	242.07	239.911	241.383	302.642	199.62	224.002
3.40833	285.652	173.304	322.752	306.319	330.01	241.969	240.127	241.651	302.872	199.615	224.126
3.41111	286.14	173.363	323.035	306.464	329.85	241.985	240.015	241.706	302.607	199.655	224.214
3.41389	286.536	173.114	322.832	306.12	329.804	242.049	239.793	241.422	302.621	199.759	224.034
3.41667	285.976	173.18	323.05	306.52	329.488	241.968	240.154	241.691	302.639	199.606	224.09
3.41944	285.718	173.08	323.191	306.372	329.998	241.861	240.144	241.615	302.535	199.706	224.184
3.42222	285.964	173.121	323.284	306.557	330.277	242.06	240.036	241.815	302.711	199.707	224.111
3.425	286.108	173.162	323.217	306.376	329.95	241.944	240.133	241.565	302.72	199.651	224.11
3.42778	286.202	173.29	322.985	306.742	329.728	242.139	240.055	241.774	302.564	199.637	224.307
3.43056	286.08	173.084	323.134	306.447	330.42	241.923	240.231	241.812	302.591	199.583	224.097
3.43333	286.203	173.387	322.848	306.544	330.339	241.879	239.878	241.789	302.821	199.811	224
3.43611	285.747	173.293	323.419	306.389	330.331	241.908	240.095	241.787	302.842	199.693	224.182
3.43889	285.769	173.32	323.466	306.6	330.434	241.963	239.827	241.615	302.518	199.799	223.994
3.44167	285.656	173.306	323.154	306.625	330.535	241.888	240.022	241.921	302.83	199.603	224.227
3.44444	285.753	173.392	323.377	306.929	330.434	242.099	240.133	241.945	302.779	199.692	224.129
3.44722	286.579	173.376	323.476	306.827	330.544	241.983	240.003	242.012	302.665	199.635	224.145
3.45	286.078	173.377	323.594	306.667	330.561	241.893	240.16	241.928	302.794	199.604	224.301
3.45278	286.4	173.401	323.642	306.809	331.118	241.979	240.222	241.98	302.713	199.631	224.38
3.45556	286.638	173.316	323.516	306.757	330.742	242.282	239.96	241.64	302.747	199.861	224.236
3.45833	286.413	173.059	323.852	306.82	330.585	241.864	240.084	241.909	302.747	199.702	224.295
3.46111	286.033	173.091	324.09	306.934	331.11	241.987	240.12	242.033	302.678	199.723	224.261
3.46389	286.092	173.101	323.747	307.192	331.21	242.13	240.321	242.086	302.751	199.636	224.215
3.46667	286.42	173.044	324.128	307.139	330.925	241.923	240.267	241.915	302.798	199.7	224.35
3.46944	286.691	173.231	324.058	307.112	331.273	242.063	240.032	241.95	302.945	199.665	224.256
3.47222	286.149	173.194	324.212	307.105	331.28	242.115	240.03	242.101	302.659	199.759	224.222
3.475	286.41	173.237	323.923	306.881	331.173	242.082	240.152	242.104	302.974	199.667	224.193
3.47778	286.357	173.412	323.887	307.211	331.364	242.02	239.988	242.19	302.7	199.685	224.391
3.48056	287.29	173.426	324.272	307.22	331.405	242.041	240.141	242.141	302.801	199.742	224.396
3.48333	287.338	173.407	324.216	307.111	331.557	242.029	240.174	242.076	302.796	199.632	224.345
3.48611	287.054	173.36	324.38	307.301	331.575	242.187	240.211	242.199	302.778	199.601	224.438
3.48889	286.612	173.339	324.41	307.132	331.551	242.071	239.884	242.173	302.88	199.74	224.296
3.49167	286.595	173.474	324.211	307.208	331.969	242.071	240.098	242.237	302.928	199.662	224.32
3.49444	286.343	173.504	324.454	307.607	331.806	242.161	240.235	242.364	302.924	199.677	224.527
3.49722	286.456	173.458	324.753	307.293	331.767	242.079	240.227	242.22	302.796	199.718	224.437
3.5	286.43	173.356	324.553	307.252	331.914	242.035	240.255	242.484	302.804	199.651	224.603
3.50278	286.826	173.433	324.854	307.141	332.168	241.945	240.116	242.407	302.934	199.622	224.713
3.50556	286.746	173.297	324.369	307.706	331.943	241.905	240.22	242.321	302.736	199.748	224.584
3.50833	286.521	173.406	324.679	307.411	332.221	242.106	239.994	242.386	302.883	199.761	224.512
3.51111	286.815	173.391	324.66	307.556	332.102	242.189	240.109	242.397	302.707	199.716	224.485
3.51389	286.64	173.419	324.659	307.418	332.536	241.963	240.071	242.57	302.924	199.718	224.451
3.51667	286.933	173.336	324.367	307.387	332.485	242.073	240.21	242.64	302.718	199.795	224.332
3.51944	286.893	173.409	324.879	307.711	332.669	242.211	240.042	242.524	302.909	199.798	224.412
3.52222	287.002	173.492	325.002	307.536	332.243	242.008	240.047	242.554	302.849	199.72	224.614
3.525	287.556	173.487	324.925	307.695	332.551	242.174	240.177	242.796	302.918	199.627	224.495
3.52778	287.567	173.438	324.608	307.777	332.834	242.232	240.092	242.644	302.915	199.649	224.586
3.53056	287.299	173.452	324.987	307.777	332.738	242.051	240.207	242.714	302.824	199.746	224.568
3.53333	287.19	173.359	324.963	307.734	332.653	241.979	240.314	242.57	302.953	199.734	224.607
3.53611	287.206	173.42	324.901	307.646	333.448	241.955	240.11	242.705	302.846	199.807	224.737
3.53889	286.684	173.431	324.906	307.633	332.961	242.149	240.044	242.738	303.07	199.637	224.659
3.54167	286.985	173.336	325.221	307.93	333.031	241.885	240.214	242.728	302.982	199.727	224.721
3.54444	286.914	173.392	325.042	308.071	333.059	242.129	240.171	242.808	302.829	199.776	224.735
3.54722	286.694	173.42	325.316	307.841	333.15	241.948	240.268	242.705	302.923	199.735	224.822
3.55	287.576	173.457	325.256	308.008	333.174	242.064	240.094	242.773	302.762	199.738	224.896
3.55278	287.728	173.405	325.258	307.992	333.401	242.007	240.151	242.842	302.806	199.876	225.082
3.55556	287.471	173.356	325.37	308.255	333.284	242.018	240.217	242.812	302.846	199.758	224.78
3.55833	287.374	173.437	325.62	308.041	333.366	242.017	240.132	242.928	302.83	199.775	224.861
3.56111	287.738	173.475	325.014	307.927	333.47	242.095	240.336	242.999	303.006	199.76	224.789
3.56389	287.639	173.367	325.615	308.41	333.466	241.972	240.092	242.7	302.873	199.743	224.812
3.56667	287.749	173.448	326.286	308.434	333.56	241.897	240.152	242.963	302.898	199.766	224.901
3.56944	287.55	173.437	325.912	308.386	333.799	242.064	240.186	243.071	302.958	199.683	224.797
3.57222	287.707	173.521	325.32	308.345	333.763	242.012	240.176	242.992	302.729	199.879	224.93
3.575	287.476	173.378	325.866	307.981	334.012	242.181	240.297	243.004	302.886	199.876	224.77
3.57778	287.356	173.461	325.501	308.232	334.307	242.131	240.319	243.127	302.957	199.753	224.808
3.58056	287.426	173.4	325.971	308.374	333.95	241.793	240.165	243.057	302.967	199.865	224.694
3.58333	287.482	173.488	325.591	308.46	334.311	241.925	240.11	243.085	302.972	199.869	224.742
3.58611	287.755	173.485	326.002	308.866	334.243	242.179	240.163	243.05	302.98	199.754	224.761
3.58889	287.718	173.35	326.194	308.165	334.244	242.068	240.263	243.113	303.124	199.876	224.799
3.59167	287.468	173.437	325.943	308.56	334.335	241.775	240.305	243.116	303.048	199.826	224.934
3.59444	287.806	173.486	326.506	308.475	334.276	241.919	240.229	243.209	302.921	199.788	225.015
3.59722	287.663	173.486	325.928	308.598	334.38	241.824	240.148	243.251	303.051	199.879	224.776
3.6	287.782	173.489	326.093	308.575	334.635	242.024	240.152	243.314	303.076	199.877	224.993
3.60278	287.493	173.472	326.3	308.218	334.703	242.002	240.066	243.238	302.893	199.8	224.943
3.60556	287.713	173.499	326.248	308.47	334.876	241.945	240.308	243.274	303.07	199.791	224.986
3.60833	287.673	173.322	326.274	308.652	334.829	242.088	240.117	243.311	302.949	199.804	224.799
3.61111	287.762	173.486	326.566	308.699	334.821	242.346	240.106	243.299	302.952	199.828	224.861
3.61389	288.089	173.306	326.389	308.871	334.888	242.05	240.316	243.331	303.083	199.831	224.897
3.61667	287.698	173.396	326.523	308.612	334.74	241.941	240.339	243.442	303.009	199.897	224.981
3.61944	288.748	173.382	326.375	308.848	335.295	242.082	240.271	243.319	303.227	199.821	224.883
3.62222	288.358	173.301	326.574	308.663	334.939	242.016	240.299	243.438	302.943	199.77	224.972
3.625	288.131	173.351	326.562	308.93	335.363	242.068	240.393	243.347	303.128	199.854	224.96
3.62778	287.947	173.377	326.559	308.817	335.249	242.091	240.046	243.394	303.152	199.91	225.044
3.63056	288.284	173.329	326.817	309.101	335.348	242.183	240.263	243.579	303.002	199.885	225.254
3.63333	288.392	173.345	326.98	308.894	335.262	242.022	240.233	243.469	302.98	199.901	225.156
3.63611	288.202	173.449	327.167	309.07	335.46	242.013	240.342	243.437	303.239	199.842	225.251
3.63889	288.275	173.339	327.108	309.133	335.655	242.024	240.234	243.583	303.183	199.814	225.175
3.64167	288.212	173.47	326.984	309.291	335.459	241.78	240.397	243.615	302.947	199.802	225.263
3.64444	288.24	173.439	327.099	309.165	335.762	241.937	240.127	243.523	303.201	199.855	225.196
3.64722	288.257	173.373	326.894	308.88	335.9	242.092	240.133	243.514	303.39	199.707	225.143
3.65	288.403	173.223	327.372	309.209	336.03	242.028	240.458	243.777	303.165	199.824	225.062
3.65278	288.083	173.291	326.937	309.31	336.112	242.061	240.276	243.66	303.206	199.779	225.218
3.65556	288.342	173.321	327.032	309.467	336.208	242.04	240.179	243.528	303.079	199.836	225.338
3.65833	288.772	173.199	327.551	309.531	336.167	241.982	240.168	243.795	302.992	199.827	224.887
3.66111	288.581	173.179	327.049	309.304	336.24	241.902	240.271	243.712	303.089	199.912	225.233
3.66389	288.61	173.251	327.475	309.416	336.052	241.933	240.268	243.737	302.99	199.89	225.147
3.66667	288.691	173.246	327.339	309.599	336.27	241.997	240.295	243.913	303.364	199.724	225.189
3.66944	288.358	173.285	327.505	309.264	336.275	241.802	240.218	243.747	303.257	199.897	225.085
3.67222	289.846	173.32	327.54	309.62	336.201	242.262	240.222	243.889	303.184	200.041	225.169
3.675	289.719	173.364	327.55	309.441	336.149	242.125	240.06	243.887	302.972	199.864	225.181
3.67778	290.837	173.346	327.407	309.558	336.45	242.215	240.207	243.826	303.155	199.902	225.427
3.68056	290.133	173.228	327.612	309.753	336.428	241.999	240.09	243.896	303.107	199.933	225.359
3.68333	289.339	173.26	327.872	309.545	336.61	242.19	240.229	243.951	303.131	199.859	225.306
3.68611	289.087	173.259	327.741	309.835	336.613	242.089	240.183	243.895	303.198	199.911	225.293
3.68889	289.017	173.334	327.85	309.891	336.115	242.059	240.417	243.932	303.281	199.946	225.274
3.69167	288.933	173.253	327.891	310.066	336.54	242.004	240.294	244.091	303.053	199.874	225.269
3.69444	288.762	173.272	328.324	309.795	336.986	241.924	240.07	244.017	302.957	200.03	225.41
3.69722	289.087	173.187	327.992	309.84	337.06	241.986	240.374	243.957	303.122	199.898	225.499
3.7	289.616	173.268	327.785	309.737	337.221	242.183	240.293	244.105	303.122	199.924	225.232
3.70278	290.515	173.056	327.726	309.855	336.996	242.24	240.268	244.016	303.146	199.761	225.466
3.70556	292.241	173.04	328.192	310.01	337.438	242.258	240.496	244.124	303.234	199.845	225.3
3.70833	290.607	173.136	328.226	309.828	337.479	242.287	240.324	244.007	303.059	199.963	225.431
3.71111	290.118	173.115	328.373	310.226	337.224	242.029	240.063	244.111	303.082	200.033	225.378
3.71389	288.907	173.219	328.291	309.697	337.519	242.104	240.39	244.265	303.258	200.02	225.381
3.71667	289.017	173.122	328.578	310.273	337.505	242.233	240.199	244.209	303.331	200.003	225.432
3.71944	288.875	173.199	328.228	309.954	337.413	242.249	240.446	244.261	303.203	199.907	225.517
3.72222	289.015	173.109	328.79	309.752	337.677	242.095	240.333	244.275	303.056	199.947	225.462
3.725	288.888	173.06	328.597	310.19	337.517	242.119	240.366	244.198	303.181	199.978	225.511
3.72778	289.278	173.061	328.599	309.54	337.804	242.263	240.462	244.295	303.181	199.902	225.29
3.73056	289.774	173.041	328.662	310.267	337.847	242.157	240.428	244.366	303.167	199.928	225.575
3.73333	289.276	173.052	328.756	310.366	338.101	242.169	240.423	244.367	303.12	199.96	225.332
3.73611	289.036	172.997	328.896	310.312	337.913	242.103	240.502	244.31	303.334	200.038	225.599
3.73889	289.376	173.003	328.961	310.39	337.937	242.194	240.456	244.374	303.145	199.995	225.669
3.74167	289.416	173.056	328.409	310.349	338.058	242.162	240.427	244.343	303.054	199.987	225.821
3.74444	289.304	173.12	328.633	310.353	338.016	242.403	240.581	244.369	303.161	200.032	225.502
3.74722	289.289	173.057	328.935	310.613	338.218	242.099	240.173	244.588	303.153	199.907	225.817
3.75	289.267	173.092	329.149	310.767	338.529	242.179	240.457	244.547	303.293	199.932	225.755
3.75278	289.545	173.161	329.258	310.626	338.58	241.991	240.395	244.371	303.127	199.91	225.639
3.75556	289.454	173.192	329.073	310.454	338.046	241.916	240.337	244.536	303.233	199.907	225.477
3.75833	289.164	173.16	329.397	310.487	338.574	242.044	240.459	244.528	303.167	199.914	225.681
3.76111	289.317	173.177	329.487	310.701	338.386	242.095	240.375	244.594	303.081	200.075	225.706
3.76389	289.467	173.135	329.372	310.774	338.617	242.007	240.529	244.614	303.123	199.997	225.698
3.76667	289.18	173.291	329.558	310.758	338.8	242.033	240.458	244.583	303.155	199.946	225.608
3.76944	289.329	173.13	329.54	310.694	338.929	242.162	240.347	244.593	303.355	200.108	225.747
3.77222	289.395	173.209	329.286	310.335	338.93	241.94	240.325	244.531	303.153	200.176	225.628
3.775	289.647	173.36	329.373	310.878	339.047	241.935	240.478	244.854	303.231	199.964	226.048
3.77778	289.868	173.383	329.239	310.846	338.778	241.855	240.332	244.587	303.187	200.014	225.998
3.78056	290.267	173.411	329.549	310.695	338.884	241.999	240.37	244.549	302.969	200.071	225.815
3.78333	289.703	173.352	329.563	310.932	339.346	242.143	240.432	244.616	303.304	199.914	225.841
3.78611	290.028	173.415	330.015	310.81	339.236	242.02	240.15	244.729	303.171	200.002	225.832
3.78889	290.012	173.412	329.755	311.191	339.387	242.084	240.481	244.698	303.428	199.975	225.814
3.79167	290.221	173.412	329.904	310.765	339.723	242.101	240.272	244.594	303.284	199.996	225.778
3.79444	290.057	173.362	329.766	310.818	339.594	241.893	240.396	244.752	302.986	200.084	225.722
3.79722	290.768	173.383	330.047	311.06	339.36	241.927	240.185	244.806	303.307	199.962	225.992
3.8	292.138	173.3	329.987	310.817	339.17	242.074	240.467	244.838	303.185	199.958	225.771
3.80278	290.607	173.451	330.304	310.907	339.675	242.032	240.357	244.909	303.267	199.933	225.634
3.80556	290.395	173.54	330.261	311.157	339.79	242.166	240.37	244.661	303.334	200.009	225.871
3.80833	290.496	173.445	330.099	311.103	339.485	242.027	240.229	244.779	303.381	200.004	225.706
3.81111	290.767	173.438	330.222	310.9	340.02	241.989	240.33	244.736	303.359	199.979	225.78
3.81389	290.169	173.416	330.482	311.444	339.829	242.18	240.517	244.742	303.3	200.027	225.788
3.81667	289.901	173.485	330.379	310.94	339.966	242.256	240.325	244.896	303.335	200.041	225.825
3.81944	290.194	173.409	330.432	311.369	340.135	242.066	240.528	244.903	303.029	199.94	225.92
3.82222	290.005	173.389	330.711	311.394	339.912	242.118	240.378	244.845	303.402	200.044	225.925
3.825	291.084	173.451	330.688	311.528	339.755	242.084	240.366	245.093	303.291	200.054	226.029
3.82778	290.992	173.351	330.597	311.344	340.102	242.167	240.437	244.929	303.139	200	225.91
3.83056	291.84	173.294	330.449	311.582	340.537	242.014	240.287	244.98	303.338	199.992	225.804
3.83333	292.391	173.364	330.682	311.398	340.396	242.01	240.573	244.914	303.363	200.011	225.852
3.83611	291.877	173.251	330.788	311.319	340.433	242.23	240.114	244.938	303.33	200.004	226.049
3.83889	291.227	173.257	330.862	311.45	340.304	242.103	240.471	245.064	303.321	200.1	226.148
3.84167	290.341	173.151	330.53	311.47	340.146	242.178	240.378	245.068	303.23	200.032	225.905
3.84444	290.266	172.934	330.788	311.609	340.573	241.82	240.458	245.167	303.347	199.963	225.969
3.84722	290.313	172.931	331.126	311.741	340.975	241.962	240.474	245.086	303.235	200.087	226.214
3.85	290.423	172.931	330.843	311.603	340.484	241.853	240.449	245.336	303.307	200.015	226.063
3.85278	290.359	172.933	331.032	311.795	340.632	242.12	240.456	244.98	303.256	200.1	226.064
3.85556	290.486	172.904	330.871	311.781	340.405	242.256	240.475	245.117	303.233	199.996	226.152
3.85833	290.758	172.979	330.993	311.737	340.936	242.105	240.434	245.276	303.204	200.09	225.974
3.86111	290.768	172.947	331.204	311.736	340.911	241.938	240.509	245.166	303.203	200.149	226.051
3.86389	290.447	172.989	331.344	311.96	341.379	241.969	240.509	245.215	303.305	200.08	226.122
3.86667	290.327	173.109	331.391	311.715	341.16	242.034	240.482	245.444	303.328	200.187	225.925
3.86944	290.342	172.885	331.433	311.745	341.151	242.099	240.304	245.265	303.372	199.945	226.113
3.87222	290.298	172.821	331.127	311.803	341.545	242.057	240.412	245.251	303.182	200.046	226.205
3.875	290.604	172.934	331.734	311.943	341.139	241.985	240.369	245.383	303.418	200.117	226.159
3.87778	290.634	172.973	331.395	311.571	341.703	241.973	240.518	245.304	303.277	200.204	226.28
3.88056	290.712	172.953	331.466	311.84	341.695	241.894	240.389	245.446	303.388	200.188	226.003
3.88333	291.076	173.076	331.553	311.855	341.239	242.313	240.496	245.414	303.391	200.154	226.19
3.88611	291.361	173.009	331.951	312.209	341.74	242.085	240.692	245.425	303.259	200.151	226.242
3.88889	292.881	173.27	331.997	311.934	342.058	241.832	240.522	245.36	303.344	200.221	226.192
3.89167	291.636	173.102	331.624	312.002	341.528	242.198	240.308	245.48	303.289	200.2	226.1
3.89444	291.404	173.17	331.621	311.981	341.904	242.03	240.362	245.524	303.341	200.143	226.432
3.89722	291.657	173.19	331.928	312.003	342.217	242.115	240.512	245.622	303.312	200.128	226.158
3.9	291.581	173.344	331.824	312.198	341.75	241.908	240.677	245.506	303.551	200.102	226.29
3.90278	291.667	173.148	331.907	312.107	341.866	242.109	240.248	245.524	303.278	200.134	226.06
3.90556	291.665	173.228	332.034	312.133	342.045	242.032	240.395	245.503	303.127	200.185	226.566
3.90833	291.836	173.152	332.019	312.244	341.992	242.135	240.648	245.483	303.239	200.142	226.278
3.91111	290.811	172.901	332.198	312.311	342.374	242.035	240.426	245.663	303.441	200.152	226.409
3.91389	291.252	172.774	331.991	312.4	342.517	242.073	240.495	245.782	303.068	200.1	226.345
3.91667	291.076	172.679	332.689	312.048	342.488	242.088	240.578	245.65	303.098	200.138	226.27
3.91944	290.946	172.748	332.102	312.135	342.228	242.019	240.536	245.656	303.429	200.116	226.318
3.92222	290.899	172.838	332.439	312.253	342.97	241.877	240.385	245.621	303.386	200.21	226.512
3.925	291.248	172.935	332.59	312.349	342.734	242.326	240.426	245.485	303.515	200.1	226.425
3.92778	291.864	173.024	332.701	312.238	342.18	242.177	240.353	245.774	303.452	200.207	226.448
3.93056	291.646	173.01	332.666	312.328	342.717	242.123	240.412	245.643	303.514	200.187	226.45
3.93333	291.665	173.054	332.569	312.453	342.742	241.975	240.62	245.862	303.415	200.061	226.309
3.93611	292.774	173.132	332.564	312.498	342.946	242.107	240.632	245.798	303.388	200.239	226.297
3.93889	292.918	173.256	332.853	312.516	343.347	241.895	240.416	245.876	303.15	200.208	226.547
3.94167	292.464	173.318	332.725	312.607	343.149	242.052	240.711	245.889	303.327	200.059	226.266
3.94444	292.187	173.222	332.876	312.427	343.428	242.019	240.335	245.873	303.353	200.157	226.663
3.94722	292.094	173.145	332.694	312.471	343.219	241.959	240.441	245.848	303.407	200.281	226.423
3.95	291.79	173.269	333.066	312.503	343.378	241.894	240.606	245.959	303.241	200.202	226.355
3.95278	292.895	173.195	332.912	312.547	343.668	242.116	240.528	245.833	303.587	200.07	226.459
3.95556	292.543	173.241	332.976	313.064	343.587	242.14	240.327	246.058	303.319	200.136	226.412
3.95833	292.01	173.242	333.404	312.656	343.551	242.036	240.392	245.913	303.386	200.157	226.336
3.96111	291.574	173.217	332.859	312.61	343.78	242.221	240.321	245.941	303.535	200.163	226.42
3.96389	291.37	173.211	333.088	312.772	344.105	242.038	240.564	246.017	303.353	200.188	226.53
3.96667	291.466	173.007	333.502	313.036	343.725	242.12	240.474	246.194	303.318	200.22	226.556
3.96944	291.929	172.973	333.307	313.021	343.701	241.984	240.33	246.167	303.317	200.275	226.43
3.97222	291.943	173.108	333.965	312.828	343.532	242.165	240.59	246.099	303.564	200.257	226.415
3.975	292.495	173.075	333.569	312.882	343.951	241.917	240.316	246.219	303.508	200.167	226.542
3.97778	291.926	173.04	333.446	312.841	344.067	241.943	240.489	246.225	303.515	200.293	226.452
3.98056	291.988	172.96	333.555	312.889	344.253	242.174	240.509	246.149	303.293	200.209	226.55
3.98333	291.666	172.923	333.666	312.763	344.052	241.965	240.598	246.234	303.475	200.142	226.402
3.98611	292.114	172.955	333.379	312.878	344.507	241.874	240.428	246.185	303.418	200.245	226.39
3.98889	291.801	172.929	334.133	312.817	344.268	241.91	240.527	246.162	303.258	200.079	226.589
3.99167	292.06	173.025	334.007	313.053	344.251	242.166	240.621	246.37	303.131	200.19	226.642
3.99444	292.482	172.998	333.898	313.128	344.337	242.208	240.455	246.28	303.632	200.171	226.507
3.99722	292.188	172.874	334.228	312.931	344.183	242.046	240.561	246.338	303.855	200.312	226.702
4	292.12	173.09	333.702	313.214	344.682	241.92	240.5	246.353	303.409	200.255	226.477
4.00278	291.921	173.094	334.079	313.135	344.629	241.978	240.456	246.416	303.433	200.283	226.467
4.00556	292.409	173.04	334.356	313.182	344.632	242.148	240.426	246.338	303.33	200.289	226.636
4.00833	292.194	173.014	333.939	313.179	344.923	242.128	240.474	246.287	303.449	200.237	226.739
4.01111	291.933	172.826	334.316	313.346	344.996	242.076	240.411	246.423	303.206	200.258	226.771
4.01389	292.073	172.972	334.185	313.418	344.77	241.816	240.518	246.245	303.263	200.241	226.57
4.01667	292.285	172.827	334.659	313.393	345.053	242.142	240.404	246.393	303.33	200.273	226.777
4.01944	291.925	172.826	334.928	313.132	345.223	242.002	240.379	246.47	303.699	200.206	226.811
4.02222	291.889	173.036	334.93	313.06	345.285	242.158	240.461	246.552	303.387	200.019	226.887
4.025	291.827	172.821	334.826	313.441	345.172	242.013	240.247	246.548	303.524	200.182	226.617
4.02778	291.76	172.81	334.555	313.307	345.16	241.918	240.786	246.521	303.305	200.15	226.763
4.03056	291.841	172.736	334.432	313.436	345.414	241.995	240.369	246.505	303.333	200.218	226.679
4.03333	291.984	172.755	334.56	313.296	345.31	242.078	240.556	246.562	303.545	200.155	226.703
4.03611	292.227	172.779	334.423	313.317	345.34	242.22	240.438	246.714	303.512	200.243	226.837
4.03889	292.04	172.753	335.147	313.477	345.559	241.914	240.51	246.552	303.447	200.145	226.889
4.04167	293.249	172.79	334.903	313.298	345.798	242.001	240.408	246.712	303.564	200.204	227.04
4.04444	294.008	172.849	334.73	313.613	345.536	242.261	240.484	246.715	303.743	200.149	226.951
4.04722	293.663	172.933	334.742	313.492	345.833	242.061	240.325	246.828	303.284	200.372	226.885
4.05	293.279	172.717	334.828	313.691	345.912	241.809	240.389	246.744	303.694	200.334	226.791
4.05278	292.927	172.743	335.081	313.394	345.597	242.167	240.53	246.749	303.621	200.235	226.844
4.05556	292.735	172.916	334.861	313.368	346.027	242.053	240.446	246.611	303.518	200.303	227.013
4.05833	293.507	172.867	335.488	313.526	346.171	242.143	240.567	246.717	303.181	200.308	227.028
4.06111	293.154	173.086	334.739	313.842	346.266	242.09	240.554	246.603	303.312	200.339	226.794
4.06389	293.056	173.057	335.415	313.937	345.973	242.047	240.492	246.751	303.484	200.242	226.874
4.06667	292.923	173.022	335.365	313.744	346.586	242.079	240.49	246.695	303.493	200.322	226.872
4.06944	292.965	172.964	335.179	313.602	346.148	242.225	240.476	246.854	303.381	200.409	226.864
4.07222	293.099	173.054	334.943	314.124	346.117	242.146	240.573	246.992	303.384	200.161	226.925
4.075	293.759	172.974	335.538	313.858	346.48	241.935	240.391	246.997	303.443	200.246	226.952
4.07778	293.209	173.005	335.407	313.704	346.832	242.104	240.387	246.811	303.564	200.301	226.903
4.08056	292.662	172.98	335.67	313.749	346.698	242.055	240.419	246.875	303.722	200.409	227.001
4.08333	292.777	172.94	335.729	313.873	346.736	242.11	240.422	246.98	303.443	200.309	227.132
4.08611	292.691	173.043	335.54	314.054	346.625	242.006	240.349	247.015	303.556	200.292	226.967
4.08889	292.848	172.982	335.484	313.856	346.436	241.943	240.585	247.159	303.361	200.281	227.163
4.09167	293.526	173.041	335.973	313.942	346.946	241.89	240.442	246.951	303.687	200.237	227.056
4.09444	293.626	172.902	335.921	313.89	346.976	241.981	240.566	247.168	303.452	200.312	226.927
4.09722	293.768	172.808	335.883	314.19	347.043	242.055	240.514	247.156	303.476	200.414	227.025
4.1	293.617	172.873	336.042	313.925	347.005	241.881	240.472	247.151	303.601	200.379	227.092
4.10278	293.033	172.914	335.914	314.215	347.021	242.015	240.613	247.077	303.585	200.303	227.173
4.10556	292.772	172.852	335.856	313.942	346.876	241.884	240.535	247.208	303.694	200.369	227.173
4.10833	294.279	172.832	335.906	314.149	347.35	241.959	240.558	247.177	303.641	200.225	226.996
4.11111	294.035	173.034	335.974	313.952	347.125	241.954	240.638	247.283	303.364	200.321	227.035
4.11389	293.884	172.921	336.144	313.998	347.365	241.922	240.538	247.333	303.717	200.326	227.065
4.11667	293.54	172.929	336.218	313.955	347.494	241.954	240.641	247.134	303.485	200.246	227.221
4.11944	293.023	172.854	336.662	314.079	346.684	241.943	240.567	247.256	303.362	200.277	227.326
4.12222	292.797	172.722	336.509	314.289	347.583	242.143	240.574	247.182	303.582	200.218	226.968
4.125	292.978	172.736	336.256	314.278	347.701	242.071	240.515	247.319	303.636	200.392	227.211
4.12778	294.144	172.778	336.706	314.132	347.719	241.923	240.542	247.398	303.533	200.246	227.17
4.13056	294.046	172.783	336.622	314.328	347.737	241.995	240.599	247.21	303.363	200.346	227.017
4.13333	294.321	172.81	336.528	314.303	347.79	242.118	240.467	247.395	303.549	200.326	227.068
4.13611	293.416	172.815	336.646	314.245	347.73	242.06	240.748	247.375	303.45	200.313	227.102
4.13889	293.532	172.887	336.716	314.62	347.701	242.054	240.407	247.288	303.435	200.275	226.967
4.14167	293.936	173.093	336.338	314.246	348.331	242.178	240.465	247.441	303.677	200.248	227.147
4.14444	294.048	173.064	337.063	314.182	347.979	242	240.389	247.323	303.43	200.454	227.19
4.14722	293.866	172.889	336.945	314.365	348.086	242.144	240.507	247.383	303.544	200.327	227.263
4.15	293.688	172.919	336.6	314.744	348.384	242.02	240.543	247.488	303.578	200.342	227.282
4.15278	294.625	172.928	336.625	314.492	348.069	242.144	240.427	247.402	303.6	200.365	227.369
4.15556	294.107	172.874	337.073	314.278	348.017	241.792	240.418	247.409	303.471	200.33	227.442
4.15833	294.096	172.891	336.993	314.628	348.477	242.103	240.656	247.341	303.729	200.381	227.244
4.16111	293.831	172.95	336.893	314.641	348.292	242.159	240.636	247.476	303.611	200.257	227.418
4.16389	294.014	172.954	336.994	314.714	348.314	241.973	240.481	247.328	303.508	200.391	227.512
4.16667	293.584	173.069	337.053	314.715	348.746	241.769	240.656	247.427	303.414	200.41	227.229
4.16944	293.324	172.97	336.776	314.657	348.514	242.152	240.569	247.564	303.655	200.355	227.305
4.17222	293.296	172.912	336.888	314.749	348.624	241.916	240.339	247.448	303.379	200.416	227.264
4.175	293.45	172.968	337.101	314.69	348.633	241.941	240.671	247.492	303.592	200.422	227.498
4.17778	293.544	173.051	337.283	314.518	348.837	242.102	240.57	247.626	303.706	200.491	227.519
4.18056	293.179	173.055	337.718	314.941	348.995	242.009	240.839	247.65	303.574	200.395	227.39
4.18333	293.257	173.152	337.367	314.787	348.714	242.159	240.711	247.597	303.491	200.325	227.454
4.18611	293.801	173.115	337.859	314.691	348.794	241.937	240.601	247.699	303.565	200.418	227.349
4.18889	293.685	173.051	337.496	315.007	349.134	242.04	240.531	247.623	303.389	200.434	227.616
4.19167	293.93	173.095	337.709	314.819	349.101	241.966	240.493	247.654	303.668	200.569	227.396
4.19444	293.693	173.084	337.584	314.679	349.296	242.08	240.558	247.592	303.614	200.357	227.3
4.19722	293.948	172.996	337.387	315.203	349.213	241.997	240.572	247.88	303.462	200.43	227.36
4.2	294.035	173.133	337.946	315.081	348.975	242.06	240.803	247.883	303.436	200.34	227.476
4.20278	294.191	172.992	337.751	314.762	349.531	242.06	240.639	247.749	303.422	200.378	227.41
4.20556	294.42	173.108	337.431	314.983	349.485	242.095	240.618	247.747	303.291	200.337	227.496
4.20833	294.489	173.03	337.576	314.841	349.432	241.955	240.543	247.733	303.521	200.409	227.477
4.21111	294.047	172.993	337.767	315.276	349.338	242.244	240.711	247.911	303.433	200.306	227.362
4.21389	294.015	172.855	338.103	314.978	349.039	242.059	240.753	247.899	303.549	200.398	227.412
4.21667	293.709	172.746	337.892	315.05	349.72	242.101	240.525	247.928	303.638	200.317	227.489
4.21944	293.745	172.785	338.165	315.203	349.652	242.194	240.525	248.095	303.624	200.411	227.398
4.22222	293.712	172.611	338.04	315.056	349.321	242.079	240.524	247.828	303.588	200.455	227.371
4.225	293.981	172.599	338.198	315.157	349.461	242.104	240.658	247.76	303.632	200.338	227.646
4.22778	293.916	172.731	338.004	315.327	350.186	241.947	240.471	247.964	303.492	200.375	227.296
4.23056	294.351	172.781	337.865	315.296	350.014	241.995	240.513	247.884	303.437	200.434	227.466
4.23333	294.339	172.972	338.155	315.43	349.458	242.051	240.488	247.929	303.652	200.269	227.635
4.23611	294.047	172.959	338.041	314.993	349.947	241.872	240.395	248.09	303.52	200.521	227.525
4.23889	295.27	172.937	338.371	315.185	350.369	242.019	240.712	248.005	303.72	200.354	227.342
4.24167	294.401	173.088	338.493	315.359	350.073	242.153	240.797	248.173	303.896	200.477	227.451
4.24444	294.436	173.011	338.242	315.37	350.586	242.097	240.676	248.204	303.572	200.411	227.495
4.24722	294.433	172.944	338.446	315.161	350.178	242.129	240.846	248.193	303.569	200.337	227.786
4.25	294.769	173.05	338.302	315.504	350.431	242.239	240.721	248.155	303.506	200.455	227.627
4.25278	294.285	172.949	338.657	315.548	350.527	241.87	240.582	248.133	303.547	200.458	227.709
4.25556	294.429	173.084	338.598	315.178	350.689	242.116	240.591	248.154	303.537	200.346	227.58
4.25833	294.259	173.078	338.535	315.468	350.523	242.01	240.502	248.201	303.485	200.438	227.671
4.26111	294.491	173.056	339.102	315.675	350.838	242.036	240.633	248.294	303.605	200.549	227.45
4.26389	294.604	173.006	338.861	315.511	350.616	241.892	240.684	248.404	303.458	200.43	227.751
4.26667	294.483	172.872	338.577	315.536	350.419	242.096	240.652	248.353	303.396	200.47	227.756
4.26944	294.651	172.819	338.623	315.701	350.562	241.983	240.513	248.234	303.602	200.384	227.883
4.27222	294.667	172.825	338.807	315.629	350.898	241.958	240.568	248.36	303.695	200.513	227.707
4.275	294.377	172.903	338.635	315.75	350.825	242.055	240.415	248.338	303.564	200.429	227.54
4.27778	294.481	172.73	339.203	315.727	351.019	242.097	240.651	248.229	303.634	200.324	227.693
4.28056	294.337	172.905	338.878	315.694	350.9	242.085	240.531	248.275	303.618	200.475	227.672
4.28333	294.499	172.929	339.227	315.872	350.954	242.033	240.668	248.427	303.418	200.413	227.815
4.28611	295.17	172.894	338.981	315.868	351.283	241.89	240.576	248.462	303.607	200.41	227.835
4.28889	294.726	172.975	338.652	316.037	351.222	241.807	240.694	248.378	303.759	200.445	227.722
4.29167	294.595	172.991	339.47	315.888	351.201	242.059	240.694	248.417	303.63	200.56	227.707
4.29444	294.493	172.961	339.315	315.986	351.197	241.874	240.618	248.399	303.698	200.491	227.608
4.29722	294.469	172.963	338.958	315.7	351.457	242.03	240.781	248.566	303.765	200.527	227.78
4.3	294.251	172.922	339.031	315.943	351.672	241.999	240.339	248.578	303.614	200.445	227.74
4.30278	294.538	172.917	339.055	315.69	351.684	242.121	240.574	248.601	303.674	200.568	228.155
4.30556	294.73	172.824	339.24	316.055	351.732	242.132	240.513	248.612	303.749	200.581	227.925
4.30833	294.54	172.887	339.501	315.899	351.772	241.944	240.632	248.423	303.675	200.551	227.891
4.31111	294.597	172.912	339.156	316.041	351.861	241.937	240.633	248.519	303.452	200.644	227.905
4.31389	294.787	172.814	339.367	315.872	351.952	241.929	240.551	248.603	303.492	200.498	227.857
4.31667	294.627	172.917	339.512	316.02	351.994	241.94	240.491	248.866	303.708	200.589	228.05
4.31944	294.659	172.956	339.545	316.118	352.189	241.955	240.599	248.734	303.606	200.442	228.029
4.32222	295.001	172.716	339.728	316.126	352.027	241.962	240.615	248.687	303.613	200.513	227.817
4.325	295.138	172.698	339.561	315.898	352.19	242.014	240.554	248.6	303.752	200.533	227.899
4.32778	295.235	172.723	339.766	316.345	352.303	242.052	240.76	248.679	303.689	200.479	227.998
4.33056	294.991	172.702	339.363	316.337	352.55	241.99	240.5	248.67	303.663	200.575	227.946
4.33333	294.831	172.844	339.754	316.135	352.132	241.973	240.485	248.858	303.62	200.444	227.963
4.33611	294.62	172.911	339.594	316.047	352.503	242.259	240.491	248.768	303.591	200.496	227.952
4.33889	295.487	172.846	339.76	316.165	352.536	241.952	240.531	248.825	303.635	200.516	228.073
4.34167	295.758	173.088	340.315	316.317	352.339	241.824	240.752	248.876	303.564	200.452	228.107
4.34444	295.368	172.935	340.084	315.976	352.816	241.734	240.534	248.826	303.566	200.427	227.928
4.34722	295.216	173.035	339.984	316.243	352.396	242.022	240.717	248.958	303.7	200.583	227.971
4.35	295.009	172.972	340.32	316.24	352.598	241.968	240.648	248.829	303.493	200.551	228.046
4.35278	296.454	173.062	340.26	316.507	352.627	241.955	240.573	248.938	303.666	200.695	227.893
4.35556	295.6	173.055	340.238	316.487	352.704	241.684	240.386	248.908	303.562	200.625	227.969
4.35833	295.466	173.001	340.015	316.546	352.474	242.095	240.87	249.104	303.783	200.536	227.868
4.36111	295.24	173.131	340.136	316.544	352.968	241.868	240.757	249.076	303.716	200.442	228.139
4.36389	295.455	173.028	340.281	316.403	352.958	241.887	240.563	248.892	303.69	200.553	227.999
4.36667	296.002	172.973	340.149	316.606	352.961	241.948	240.665	249.064	303.49	200.495	228.016
4.36944	295.857	173.064	340.172	316.491	353.256	241.825	240.506	249.096	303.595	200.496	227.843
4.37222	295.158	173.038	340.527	316.767	353.103	242.121	240.669	249.131	303.58	200.476	227.997
4.375	295.356	173.05	340.309	316.602	353.355	242.12	240.782	249.123	303.584	200.471	227.985
4.37778	295.189	173.069	340.111	316.727	353.29	242.042	240.486	249.282	303.668	200.415	227.967
4.38056	295.224	173.022	340.393	316.659	353.31	242.065	240.467	249.061	303.675	200.617	228.211
4.38333	295.001	173.033	340.318	316.707	353.663	241.976	240.593	249.131	303.508	200.579	228.05
4.38611	295.489	173.011	340.704	316.782	353.107	241.678	240.71	249.129	303.524	200.429	228.377
4.38889	295.301	172.937	340.72	316.921	353.378	241.92	240.648	249.33	303.645	200.525	228.106
4.39167	295.369	172.761	340.854	316.492	353.587	241.879	240.698	249.221	303.719	200.533	228.212
4.39444	295.407	172.75	341.057	316.699	353.619	241.977	240.602	249.244	303.648	200.515	228.222
4.39722	295.455	172.423	340.785	316.896	353.438	241.985	240.651	249.204	303.541	200.636	228.131
4.4	295.29	172.523	340.747	316.754	353.557	242.04	240.733	249.169	303.92	200.43	228.247
4.40278	295.221	172.332	340.668	316.82	354.008	242.054	240.547	249.269	303.462	200.514	228.304
4.40556	295.379	172.402	340.893	316.914	354.046	241.891	240.532	249.401	303.536	200.532	228.21
4.40833	295.022	172.183	340.921	317.102	353.77	241.967	240.608	249.225	303.645	200.539	228.314
4.41111	295.269	172.206	341.279	316.925	354.001	242.157	240.435	249.391	303.58	200.61	228.374
4.41389	295.448	172.253	341.395	317	354.316	241.987	240.666	249.44	303.673	200.581	228.214
4.41667	295.275	172.274	341.178	317.03	354.407	241.954	240.802	249.311	303.513	200.755	228.218
4.41944	295.987	172.162	341.3	316.875	354.258	242	240.638	249.436	303.762	200.606	228.125
4.42222	295.797	172.365	341.25	316.997	354.411	241.896	240.653	249.621	303.747	200.683	228.374
4.425	295.219	172.283	341.185	317.139	354.536	241.83	240.72	249.453	303.6	200.567	228.155
4.42778	295.317	172.195	340.905	316.958	354.546	241.98	240.594	249.566	303.588	200.556	228.356
4.43056	295.155	172.291	341.606	317.261	354.659	241.754	240.858	249.57	303.532	200.569	228.251
4.43333	295.358	172.248	341.375	317.368	354.485	241.876	240.759	249.659	303.408	200.449	228.245
4.43611	296.306	172.323	341.47	317.026	354.684	242	240.695	249.565	303.496	200.479	228.162
4.43889	296.284	172.345	341.609	317.296	354.542	242.02	240.485	249.579	303.484	200.442	228.402
4.44167	297.675	172.233	341.461	317.022	354.523	242.101	240.442	249.655	303.603	200.536	228.494
4.44444	295.984	172.213	341.343	317.227	354.52	242.078	240.577	249.58	303.639	200.549	228.424
4.44722	295.819	172.185	341.772	317.134	354.85	241.954	240.763	249.771	303.637	200.583	228.534
4.45	295.624	172.275	341.787	317.298	354.615	241.809	240.506	249.821	303.494	200.513	228.378
4.45278	295.628	172.339	341.814	317.339	355.053	241.933	240.559	249.576	303.671	200.624	228.413
4.45556	295.86	172.274	342.179	317.355	355.122	241.956	240.652	249.641	303.791	200.479	228.423
4.45833	296.448	172.496	341.713	317.335	355.441	242.091	240.572	249.532	303.555	200.707	228.244
4.46111	296.912	172.374	341.931	317.525	355.324	241.905	240.775	249.711	303.597	200.543	228.35
4.46389	296.522	172.496	342.094	317.432	355.341	242.154	240.419	249.777	303.623	200.618	228.299
4.46667	295.789	172.585	342.328	317.321	355.349	241.872	240.63	249.758	303.566	200.512	228.454
4.46944	296.032	172.493	342.332	317.719	355.333	241.835	240.588	249.735	303.616	200.601	228.518
4.47222	296.299	172.528	341.951	317.833	355.469	242.361	240.548	249.803	303.62	200.653	228.378
4.475	296.128	172.558	342.395	317.48	355.271	241.877	240.445	249.832	303.433	200.542	228.422
4.47778	296.108	172.618	342.167	317.461	355.245	242.076	240.571	249.796	303.72	200.585	228.292
4.48056	296.813	172.582	342.104	317.868	355.859	241.867	240.656	249.798	303.856	200.558	228.365
4.48333	297.176	172.591	342.237	317.715	355.605	241.865	240.648	249.796	303.741	200.686	228.525
4.48611	297.359	172.516	342.354	317.755	355.99	241.933	240.51	249.865	303.619	200.529	228.522
4.48889	296.835	172.549	342.193	317.819	356.221	242.019	240.573	249.907	303.68	200.624	228.51
4.49167	296.77	172.519	342.245	317.727	355.793	242.026	240.567	250.029	303.665	200.719	228.5
4.49444	296.828	172.467	342.249	317.821	356.065	242.048	240.706	249.948	303.655	200.645	228.323
4.49722	296.576	172.439	342.386	317.799	356.196	241.822	240.459	249.987	303.609	200.649	228.303
4.5	296.806	172.409	342.596	317.916	355.949	241.882	240.796	250.13	303.513	200.532	228.524
4.50278	296.66	172.34	342.298	317.672	356.156	241.932	240.843	249.963	303.562	200.707	228.483
4.50556	296.29	172.368	342.966	317.769	355.998	241.897	240.634	250.052	303.591	200.615	228.423
4.50833	296.188	172.373	342.773	317.904	356.081	241.868	240.632	249.976	303.659	200.582	228.622
4.51111	296.123	172.35	342.97	317.753	356.352	241.836	240.598	250.108	303.66	200.735	228.638
4.51389	296.317	172.347	343.104	317.957	356.216	242.074	240.582	250.07	303.641	200.671	228.757
4.51667	296.109	172.3	342.777	318.024	356.406	242.013	240.709	250.136	303.68	200.666	228.668
4.51944	296.373	172.364	342.945	317.757	356.319	241.967	240.517	250.054	303.535	200.527	228.644
4.52222	296.827	172.195	342.85	318.208	356.317	241.899	240.502	250.168	303.798	200.59	228.674
4.525	296.869	172.211	342.915	317.806	356.516	241.733	240.721	250.022	303.773	200.544	228.792
4.52778	296.37	172.116	342.702	318.096	356.832	241.891	240.736	250.181	303.599	200.694	228.728
4.53056	296.161	172.15	343.029	318.066	356.705	241.758	240.42	250.125	303.527	200.762	228.581
4.53333	296.691	172.269	343.031	317.919	356.835	242.224	240.445	250.387	303.602	200.674	228.595
4.53611	296.506	172.277	342.886	318.111	356.793	242.03	240.44	250.347	303.702	200.755	228.607
4.53889	296.216	172.268	343.447	318.286	356.545	241.894	240.607	250.389	303.638	200.775	228.557
4.54167	296.508	172.258	343.124	318.159	356.823	241.848	240.652	250.387	303.599	200.617	228.523
4.54444	296.405	172.361	343.036	318.148	356.927	242.054	240.563	250.41	303.714	200.696	228.726
4.54722	296.6	172.408	343.068	318.127	356.797	241.968	240.549	250.428	303.665	200.588	228.76
4.55	296.436	172.31	343.121	318.338	357.286	241.929	240.694	250.553	303.723	200.651	228.837
4.55278	296.366	172.317	343.72	318.81	357.354	242.069	240.569	250.362	303.821	200.638	228.711
4.55556	296.399	172.407	343.706	318.607	356.822	241.676	240.558	250.399	303.447	200.758	228.883
4.55833	296.51	172.356	343.37	318.3	357.156	242.035	240.531	250.364	303.619	200.601	228.825
4.56111	296.557	172.287	343.368	318.289	357.275	242.075	240.534	250.427	303.638	200.74	228.915
4.56389	296.59	172.409	343.566	318.162	357.459	241.665	240.795	250.3	303.583	200.692	228.819
4.56667	296.455	172.457	343.676	318.288	357.423	242.077	240.691	250.425	303.737	200.599	228.697
4.56944	296.322	172.489	343.312	318.607	357.261	242.182	240.568	250.554	303.651	200.656	229.011
4.57222	296.428	172.65	343.78	318.238	357.831	241.848	240.523	250.636	303.623	200.685	228.784
4.575	296.427	172.59	343.607	318.505	357.339	242.007	240.605	250.576	303.564	200.703	228.946
4.57778	296.469	172.713	343.78	318.577	357.483	242.12	240.546	250.68	303.593	200.745	228.734
4.58056	296.538	172.649	343.797	318.435	357.556	241.902	240.699	250.474	303.621	200.707	228.895
4.58333	297.008	172.767	343.594	318.562	357.764	241.973	240.59	250.473	303.594	200.621	228.905
4.58611	296.976	172.787	343.893	318.391	357.483	242.016	240.728	250.615	303.631	200.651	228.992
4.58889	299.646	172.79	344.075	318.446	357.769	242.071	240.354	250.61	303.429	200.792	228.894
4.59167	299.262	172.825	344.275	318.254	357.95	241.941	240.604	250.675	303.909	200.583	228.855
4.59444	298.605	172.865	344.367	318.542	357.692	241.779	240.625	250.713	303.381	200.619	228.821
4.59722	296.913	172.763	344.308	318.74	358.163	242.039	240.407	250.73	303.697	200.759	228.807
4.6	297.192	172.728	344.065	318.79	357.981	242.096	240.759	250.833	303.687	200.8	228.811
4.60278	297.229	172.705	344.283	318.45	357.975	241.689	240.631	250.847	303.532	200.565	229.03
4.60556	296.759	172.717	344.363	318.512	358.262	242.022	240.692	250.798	303.508	200.634	228.857
4.60833	296.957	172.79	344.124	318.617	358.211	241.886	240.735	250.818	303.622	200.678	228.774
4.61111	297.074	172.72	344.589	318.604	358.143	242.032	240.699	250.828	303.611	200.756	228.928
4.61389	297.238	172.794	344.797	318.844	358.426	241.724	240.53	250.898	303.559	200.672	228.775
4.61667	298.334	172.868	344.43	318.926	358.589	241.74	240.49	250.78	303.697	200.689	228.835
4.61944	297.611	172.836	344.574	318.803	358.69	241.879	240.661	250.745	303.637	200.707	229.026
4.62222	297.506	172.698	344.666	318.823	358.55	241.853	240.664	250.942	303.663	200.729	229.105
4.625	297.487	172.686	344.499	318.769	358.834	242.149	240.586	251.048	303.888	200.756	229.069
4.62778	298.261	172.757	344.219	318.765	358.589	241.953	240.651	250.955	303.563	200.737	229.013
4.63056	298.871	172.736	344.752	318.661	358.551	241.822	240.713	250.835	303.749	200.786	228.916
4.63333	298.799	172.662	344.57	319.084	358.502	241.827	240.528	251.002	303.787	200.772	229.248
4.63611	297.914	172.683	344.622	319.025	359.037	241.859	240.593	251.082	303.766	200.77	229.073
4.63889	297.277	172.623	344.787	319.034	359.005	241.746	240.704	251.194	303.553	200.788	229.186
4.64167	296.872	172.628	344.977	319.043	359.089	241.829	240.72	251.131	303.841	200.752	229.051
4.64444	297.211	172.598	344.772	319.284	359.194	242.07	240.534	251.054	303.849	200.736	228.991
4.64722	297.139	172.576	344.829	319.069	359.058	241.925	240.812	251.077	303.497	200.811	228.998
4.65	297.258	172.647	345.254	319.024	359.293	241.946	240.499	250.961	303.64	200.757	229.09
4.65278	297.286	172.752	344.944	319.203	359.489	241.934	240.837	251.061	303.559	200.737	229.171
4.65556	296.952	172.565	344.892	319.201	359.384	241.846	240.673	251.217	303.538	200.812	229.068
4.65833	298.002	172.69	345.128	318.989	359.533	241.801	240.563	251.146	303.676	200.798	229.245
4.66111	297.419	172.652	345.37	318.99	359.134	241.935	240.855	251.138	303.583	200.793	229.4
4.66389	297.28	172.618	345.132	319.192	359.716	241.96	240.65	251.29	303.594	200.818	229.194
4.66667	297.182	172.659	345.324	319.227	359.418	242.116	240.714	251.383	303.413	200.791	229.061
4.66944	296.817	172.662	345.063	319.354	359.756	241.873	240.669	251.274	303.623	200.781	229.182
4.67222	296.955	172.669	345.181	318.925	359.894	242.062	240.649	251.476	303.565	200.791	229.239
4.675	297.817	172.758	344.982	319.214	359.853	241.611	240.779	251.358	303.667	200.717	229.363
4.67778	297.716	172.684	345.217	319.194	359.689	241.97	240.738	251.243	303.661	200.775	229.214
4.68056	298.347	172.617	345.361	319.41	360.016	242.033	240.548	251.559	303.672	200.716	229.038
4.68333	297.616	172.523	345.383	319.332	359.872	241.85	240.603	251.178	303.615	200.808	229.405
4.68611	297.845	172.55	345.737	319.816	359.976	241.828	240.73	251.453	303.695	200.723	229.16
4.68889	297.72	172.488	345.386	319.567	360.091	241.774	240.325	251.393	303.638	200.738	229.204
4.69167	298.971	172.372	345.186	319.736	359.973	241.773	240.822	251.527	303.742	200.732	229.047
4.69444	298.83	172.239	346.246	319.647	360.446	241.825	240.595	251.345	303.662	200.724	229.322
4.69722	298.243	172.286	345.792	319.902	360.128	242.082	240.734	251.21	303.641	200.702	229.087
4.7	298.124	172.243	345.588	319.404	360.177	242.048	240.53	251.321	303.661	200.808	229.373
4.70278	297.82	172.325	346.08	319.567	360.296	241.921	240.451	251.49	303.49	200.772	229.258
4.70556	297.703	172.532	345.707	319.668	360.271	241.852	240.619	251.365	303.556	200.819	229.303
4.70833	298.114	172.516	345.447	319.5	360.223	241.857	240.597	251.454	303.572	200.725	229.067
4.71111	298.683	172.477	345.769	319.486	360.373	241.844	240.723	251.333	303.684	200.66	229.266
4.71389	298.699	172.508	345.926	319.525	360.459	241.976	240.942	251.551	303.692	200.758	229.259
4.71667	298.681	172.539	345.834	319.823	360.412	241.924	240.741	251.422	303.6	200.74	229.567
4.71944	298.756	172.498	346.104	319.743	360.862	241.869	240.743	251.412	303.573	200.688	229.438
4.72222	298.56	172.358	345.795	319.53	360.451	241.861	240.623	251.495	303.481	200.683	229.163
4.725	297.738	172.437	346.274	319.57	361.036	241.831	240.834	251.551	303.796	200.829	229.617
4.72778	297.533	172.453	346.29	319.809	361.18	241.9	240.698	251.629	303.564	200.8	229.504
4.73056	297.987	172.464	346.383	319.842	360.972	241.873	240.569	251.534	303.67	200.814	229.52
4.73333	298.36	172.472	346.189	319.455	360.852	241.874	240.631	251.707	303.561	200.788	229.46
4.73611	298.264	172.556	346.061	319.921	361.032	241.902	240.833	251.552	303.728	200.934	229.365
4.73889	298.259	172.582	346.355	319.599	361.213	241.73	240.691	251.593	303.612	200.605	229.333
4.74167	297.801	172.685	346.239	319.87	361.25	241.737	240.651	251.766	303.818	200.804	229.295
4.74444	297.868	172.588	346.38	320.167	361.074	241.931	240.597	251.51	303.681	201	229.561
4.74722	297.861	172.557	346.296	320.13	360.843	241.744	240.769	251.626	303.618	200.892	229.537
4.75	297.896	172.58	346.498	319.871	361.201	241.83	240.567	251.848	303.653	200.798	229.503
4.75278	298.135	172.622	346.551	320.206	361.343	241.707	240.588	251.79	303.587	200.705	229.569
4.75556	297.842	172.656	346.534	319.999	361.344	241.931	240.587	251.74	303.665	200.808	229.456
4.75833	298.58	172.724	346.661	320.012	361.494	241.953	240.41	251.955	303.513	200.835	229.537
4.76111	298.17	172.613	346.22	319.758	361.619	241.786	240.71	251.761	303.64	200.735	229.598
4.76389	297.831	172.729	346.609	319.91	361.332	241.933	240.582	251.797	303.587	200.821	229.64
4.76667	298.623	172.605	346.632	320.025	361.457	241.893	240.657	251.985	303.511	200.845	229.562
4.76944	298.217	172.685	346.944	319.928	361.599	241.747	240.606	251.938	303.685	200.876	229.552
4.77222	298.485	172.668	346.513	320.217	361.594	241.802	240.649	251.917	303.435	200.916	229.513
4.775	298.373	172.713	346.359	320.331	362.15	241.663	240.534	251.966	303.769	200.77	229.503
4.77778	298.183	172.695	346.41	319.97	361.547	241.789	240.754	251.96	303.614	200.72	229.796
4.78056	298.032	172.59	346.9	320.132	361.923	241.645	240.666	251.942	303.581	200.796	229.581
4.78333	298.106	172.633	346.686	320.292	362.146	241.803	240.781	252.09	303.742	200.755	229.702
4.78611	297.959	172.666	346.708	320.141	361.983	241.886	240.449	251.907	303.747	200.736	229.612
4.78889	297.831	172.679	346.89	320.303	362.164	241.959	240.631	252.17	303.712	200.831	229.717
4.79167	298.109	172.537	347.118	320.327	362.25	241.661	240.448	252.191	303.456	200.75	229.711
4.79444	298.048	172.543	347.27	320.239	362.142	241.742	240.763	251.885	303.66	200.843	229.679
4.79722	297.916	172.675	347.442	320.359	361.975	241.679	240.716	251.968	303.601	200.709	229.575
4.8	298.101	172.662	347.406	320.54	362.425	241.802	240.65	252.024	303.503	200.82	229.86
4.80278	298.161	172.68	347.216	320.235	362.395	241.95	240.653	252.089	303.453	200.794	229.76
4.80556	298.59	172.642	346.937	320.269	362.224	241.929	240.607	252.156	303.427	200.87	229.871
4.80833	298.925	172.574	347.292	320.108	362.543	241.915	240.533	252.039	303.693	200.874	229.961
4.81111	298.791	172.642	347.378	320.481	362.193	242.027	240.48	252.087	303.775	200.916	229.776
4.81389	298.296	172.647	347.349	320.469	362.511	241.764	240.729	252.056	303.661	200.809	229.693
4.81667	298.244	172.655	347.189	320.227	362.454	241.727	240.896	252.308	303.633	200.809	229.922
4.81944	298.613	172.692	347.335	320.381	362.619	241.635	240.732	252.462	303.486	200.69	229.784
4.82222	298.724	172.72	347.551	320.781	362.931	241.803	240.656	252.17	303.612	200.918	229.845
4.825	299.044	172.691	347.698	320.492	362.66	241.865	240.657	252.284	303.63	200.778	229.813
4.82778	298.876	172.687	347.537	320.575	362.852	241.924	240.558	252.4	303.899	200.841	229.914
4.83056	298.662	172.792	348.075	320.708	362.752	241.89	240.641	252.41	303.643	200.848	229.813
4.83333	299.216	172.723	347.615	320.738	363.044	241.811	240.678	252.295	303.46	200.753	229.808
4.83611	299.63	172.628	347.822	320.946	363.036	241.686	240.592	252.35	303.531	200.869	229.754
4.83889	299.475	172.686	347.406	320.778	363.046	241.876	240.57	252.38	303.485	200.909	229.732
4.84167	299.348	172.753	348.055	320.804	362.92	241.78	240.664	252.523	303.633	200.786	229.89
4.84444	298.949	172.732	348.275	320.557	362.939	241.741	240.816	252.464	303.568	200.795	229.808
4.84722	298.633	172.73	347.949	320.889	362.962	241.74	240.478	252.538	303.626	200.733	229.616
4.85	298.828	172.767	348.017	320.732	363.223	242.067	240.595	252.374	303.633	200.906	229.978
4.85278	298.447	172.659	347.79	320.733	363.502	241.881	240.565	252.466	303.441	200.77	229.795
4.85556	298.691	172.671	348.112	320.868	363.519	241.843	240.818	252.324	303.433	200.872	229.989
4.85833	298.749	172.688	347.943	320.79	363.37	242.07	240.753	252.573	303.483	200.831	229.835
4.86111	298.629	172.711	349.219	321.025	363.412	241.872	240.781	252.596	303.638	200.965	229.878
4.86389	298.862	172.664	349.925	320.889	363.188	241.786	240.734	252.652	303.765	200.738	229.752
4.86667	299.18	172.645	348.813	321.179	363.729	241.954	240.655	252.529	303.599	200.74	230.024
4.86944	299.206	172.82	348.218	321.134	363.683	241.968	240.306	252.635	303.623	200.874	230.224
4.87222	299.494	172.746	348.382	321.024	363.752	241.836	240.476	252.646	303.482	200.861	230.001
4.875	299.452	172.724	348.467	321.133	363.644	242.029	240.61	252.612	303.532	200.83	229.993
4.87778	300.03	172.788	348.27	321.191	363.537	241.895	240.69	252.917	303.398	200.824	230.046
4.88056	299.659	172.624	348.754	321.126	363.783	241.739	240.732	252.895	303.604	200.804	229.946
4.88333	299.493	172.715	348.588	321.028	363.741	241.983	240.449	252.707	303.544	200.863	229.942
4.88611	299.036	172.765	348.859	320.832	364.074	241.789	240.938	252.891	303.58	200.859	230.279
4.88889	298.945	172.653	348.733	321.138	364.154	241.864	240.517	252.947	303.779	200.81	230.48
4.89167	298.97	172.693	348.742	321.251	364.216	241.645	240.665	252.75	303.711	200.789	230.185
4.89444	298.873	172.702	348.476	321.037	364.283	241.734	240.737	252.867	303.761	200.826	229.94
4.89722	299.267	172.633	348.878	321.118	364.032	241.824	240.549	252.933	303.779	200.939	230.112
4.9	298.886	172.638	348.848	321.045	364.343	241.99	240.611	252.738	303.687	200.864	230.104
4.90278	300.039	172.595	348.709	321.359	363.874	241.987	240.586	252.964	303.59	200.762	230.131
4.90556	300.54	172.575	348.927	321.17	364.545	242.038	240.385	252.966	303.683	200.801	230.208
4.90833	299.353	172.454	348.298	321.429	364.607	241.619	240.62	252.919	303.569	200.847	230.051
4.91111	299.289	172.543	348.802	321.332	364.402	242.05	240.496	252.888	303.641	200.928	230.201
4.91389	299.106	172.452	349.265	321.201	364.293	241.807	240.607	252.987	303.47	200.949	230.392
4.91667	299.406	172.595	348.65	321.292	364.709	241.638	240.725	253.058	303.807	200.798	230.151
4.91944	299.334	172.606	348.738	321.21	364.767	241.717	240.591	252.988	303.688	200.805	230.161
4.92222	299.596	172.662	349.086	321.785	364.736	241.934	240.446	253.011	303.495	200.824	230.184
4.925	299.538	172.572	349.214	321.296	364.566	241.926	240.731	252.898	303.653	200.82	230.207
4.92778	299.842	172.554	349.102	321.524	364.455	241.744	240.392	253.207	303.741	200.783	230.24
4.93056	300.613	172.694	349.245	321.173	365.502	241.908	240.712	253.253	303.639	200.823	230.164
4.93333	299.965	172.664	349.274	321.343	364.989	241.622	240.67	253.215	303.375	200.901	229.911
4.93611	299.762	172.733	349.289	321.465	364.962	241.855	240.535	253.222	303.48	200.757	230.042
4.93889	299.951	172.639	349.385	321.522	365.308	241.897	240.532	252.983	303.665	200.906	230.113
4.94167	300.75	172.757	349.278	321.518	365.102	241.805	240.401	253.154	303.487	200.997	230.296
4.94444	300.109	172.725	349.557	321.489	365.469	241.936	240.782	253.089	303.649	200.854	230.331
4.94722	299.792	172.769	349.573	321.7	365.249	241.702	240.444	253.354	303.663	200.854	230.225
4.95	299.685	172.797	349.424	321.512	365.261	241.825	240.609	253.357	303.553	200.927	230.478
4.95278	299.276	172.703	350.295	321.383	365.358	241.808	240.652	253.304	303.565	200.927	230.297
4.95556	299.655	172.769	349.707	321.73	365.401	241.979	240.556	253.311	303.488	200.951	230.286
4.95833	299.414	172.737	350.129	321.704	365.673	241.716	240.902	253.304	303.4	200.823	230.337
4.96111	299.947	172.789	350.041	321.912	365.273	241.699	241.023	253.206	303.457	200.858	230.363
4.96389	299.645	172.849	349.792	321.413	365.419	242.187	240.742	253.353	303.477	200.84	230.601
4.96667	299.833	172.838	349.775	321.985	365.897	241.85	240.568	253.275	303.634	201.016	230.338
4.96944	300.068	172.814	350.254	321.957	365.873	241.867	240.491	253.31	303.631	200.957	230.26
4.97222	300.224	172.866	349.77	321.492	366.029	241.686	240.512	253.292	303.541	200.896	230.221
4.975	300.046	172.798	349.996	321.73	365.828	241.881	240.716	253.323	303.609	200.953	230.343
4.97778	300.078	172.918	349.81	321.816	365.847	241.621	240.66	253.409	303.609	200.815	230.445
4.98056	299.92	172.787	350.117	321.869	366.339	241.7	240.617	253.497	303.611	200.778	230.311
4.98333	299.665	172.845	350.122	321.955	366.156	241.803	240.633	253.588	303.308	200.752	230.441
4.98611	299.237	172.904	350.244	321.976	366.108	241.968	240.754	253.435	303.737	200.888	230.692
4.98889	299.424	172.891	350.44	321.842	366.489	241.846	240.37	253.453	303.334	200.923	230.339
4.99167	299.564	172.907	349.733	321.995	366.138	241.756	240.594	253.538	303.48	200.944	230.499
4.99444	299.474	172.987	350.27	321.753	366.859	241.594	240.405	253.388	303.688	201.038	230.301
4.99722	299.717	172.816	350.322	322.125	366.769	241.639	240.378	253.415	303.607	200.948	230.413
5	299.732	172.971	350.331	321.859	366.62	241.765	240.459	253.536	303.721	200.781	230.313
5.00278	300.158	172.956	350.591	322.009	366.356	241.603	240.522	253.615	303.506	201.044	230.575
5.00556	299.797	172.845	350.406	321.677	366.828	241.872	240.579	253.729	303.434	200.878	230.456
5.00833	299.863	172.932	350.498	322.11	366.649	241.623	240.589	253.638	303.467	200.891	230.503
5.01111	299.834	173.047	350.396	322.253	366.683	241.88	240.626	253.599	303.54	200.92	230.499
5.01389	299.513	172.998	350.342	322.228	366.702	241.805	240.614	253.632	303.716	200.927	230.307
5.01667	299.644	173.003	351.021	322.077	366.587	241.781	240.497	253.708	303.535	200.83	230.63
5.01944	299.629	173.078	350.985	322.046	367.137	241.856	240.432	253.728	303.409	200.89	230.409
5.02222	299.588	173.108	350.699	322.302	367.021	241.709	240.622	253.648	303.541	200.836	230.656
5.025	299.93	172.982	350.792	322.147	366.956	241.822	240.648	253.88	303.474	200.93	230.524
5.02778	299.9	173.013	350.779	322.038	367.352	242.135	240.565	253.797	303.606	200.789	230.734
5.03056	299.965	172.961	350.67	322.308	367.026	241.826	240.485	253.956	303.554	200.874	230.354
5.03333	300.187	173.074	350.703	322.196	367.082	241.963	240.924	253.9	303.589	200.832	230.702
5.03611	299.809	173.012	350.627	322.381	367.052	241.602	240.572	253.925	303.413	200.806	230.567
5.03889	300.55	173.016	350.984	322.592	367.144	241.84	240.629	253.738	303.465	200.972	230.74
5.04167	300.669	173.042	350.989	322.315	367.595	241.841	240.756	253.841	303.538	200.795	230.72
5.04444	300.728	173.074	350.99	322.145	367.477	241.805	240.678	253.87	303.486	200.945	230.678
5.04722	300.282	173.035	350.746	322.331	367.319	241.847	240.421	253.906	303.375	201.016	230.67
5.05	300.298	173.063	350.978	322.397	367.401	241.76	240.788	253.931	303.431	200.932	230.914
5.05278	300.15	173.019	350.911	322.85	367.98	241.865	240.382	253.983	303.591	200.793	230.513
5.05556	300.916	173.056	351.545	322.14	367.34	241.729	240.706	253.908	303.544	200.912	230.572
5.05833	301.089	172.999	351.144	322.45	367.338	241.765	240.481	253.868	303.644	200.91	230.496
5.06111	300.576	173.084	351.303	322.588	367.772	241.491	240.697	254.029	303.516	200.906	230.711
5.06389	300.06	173.058	351.161	322.548	367.807	241.732	240.79	254.215	303.7	200.984	230.875
5.06667	300.009	173.083	351.228	322.502	367.852	241.856	240.561	253.917	303.449	200.944	230.794
5.06944	300.003	173.042	351.506	322.588	367.968	241.746	240.601	254.138	303.406	200.95	230.561
5.07222	300.344	173.04	351.276	322.569	367.426	241.718	240.447	254.068	303.532	200.887	230.775
5.075	300.574	173.071	351.137	322.43	367.776	241.923	240.637	253.953	303.366	201.045	230.651
5.07778	300.241	173.032	351.814	322.496	367.71	241.71	240.669	254.136	303.744	200.969	230.74
5.08056	300.689	173.091	351.15	322.698	367.868	241.813	240.665	254.322	303.58	200.876	230.554
5.08333	301.717	173.221	351.646	322.736	368.271	241.763	240.585	254.096	303.404	201.032	230.861
5.08611	302.25	173.164	351.32	322.701	368.126	241.716	240.509	254.102	303.395	200.876	230.906
5.08889	301.752	173.076	351.548	322.595	368.305	241.801	240.383	254.281	303.425	200.949	230.655
5.09167	301.47	173.155	351.43	322.77	368.076	241.783	240.601	254.226	303.571	201.08	230.752
5.09444	300.486	173.09	351.343	322.644	368.473	241.746	240.681	254.315	303.545	200.801	230.883
5.09722	300.696	173.049	351.603	322.823	368.273	241.831	240.529	254.28	303.566	200.912	230.767
5.1	300.922	173.124	351.464	322.83	368.376	241.637	240.56	254.288	303.611	200.914	230.714
5.10278	300.717	173.024	352.119	322.848	368.659	241.738	240.689	254.091	303.629	200.939	230.744
5.10556	300.379	173.159	351.58	322.541	368.516	241.812	240.59	254.412	303.652	200.967	231.155
5.10833	300.244	173.095	352.469	322.438	368.913	241.55	240.463	254.22	303.624	200.86	230.788
5.11111	300.396	173.109	351.876	322.663	368.437	241.833	240.609	254.22	303.546	200.965	230.855
5.11389	300.942	173.092	351.655	322.74	368.671	241.605	240.532	254.382	303.471	201.016	230.779
5.11667	300.858	172.989	351.644	322.959	369.257	241.762	240.482	254.461	303.398	200.96	231.078
5.11944	301.007	173.116	352.369	322.832	369.17	241.596	240.361	254.354	303.249	200.925	230.905
5.12222	301.362	173.118	352.115	322.594	368.917	241.57	240.591	254.426	303.369	200.933	231.127
5.125	301.144	173.053	352.483	322.592	369.009	241.64	240.493	254.482	303.496	200.879	230.952
5.12778	301.001	173.069	352.066	322.93	369.299	241.546	240.468	254.433	303.519	201	230.899
5.13056	300.723	172.957	352.181	322.787	368.868	241.744	240.526	254.397	303.554	200.921	230.835
5.13333	301.455	173.07	352.448	323.037	369.487	241.66	240.613	254.408	303.487	200.809	230.912
5.13611	301.19	173.09	352.079	323.034	369.036	241.532	240.587	254.542	303.406	200.972	230.896
5.13889	300.615	173.054	351.919	322.797	369.135	241.641	240.507	254.449	303.427	200.902	230.828
5.14167	300.66	172.936	352.234	322.695	369.523	241.77	240.571	254.496	303.349	200.914	230.957
5.14444	300.799	173.011	352.051	323.195	369.591	241.942	240.459	254.483	303.595	200.927	231.196
5.14722	301.387	173.111	352.182	323.317	369.407	241.778	240.6	254.553	303.423	200.959	231.089
5.15	301.712	173.074	352.686	322.935	369.48	241.7	240.485	254.589	303.295	200.987	230.954
5.15278	301.634	173.125	352.088	323.179	369.443	241.512	240.623	254.507	303.423	201.012	230.897
5.15556	301.533	173.043	352.717	323.282	369.739	241.83	240.561	254.661	303.218	200.979	231.005
5.15833	301.48	173.119	352.949	323.59	369.521	241.647	240.355	254.862	303.503	200.945	231.085
5.16111	301.415	173.049	352.564	323.03	369.675	241.739	240.441	254.839	303.639	201.074	231.108
5.16389	301.252	173.107	352.949	323.121	369.552	241.689	240.647	254.665	303.47	200.89	231.162
5.16667	300.885	173.01	351.96	323.313	369.622	241.708	240.57	254.628	303.307	200.957	231.033
5.16944	300.648	172.892	352.591	323.297	369.859	241.668	240.562	254.986	303.252	200.703	230.985
5.17222	301.022	172.987	352.884	323.053	369.834	241.755	240.691	254.642	303.506	200.973	231.095
5.175	300.615	172.884	353.039	323.269	369.878	241.637	240.422	254.591	303.426	201.051	231.185
5.17778	300.985	172.949	353.076	323.298	370.028	241.741	240.42	254.642	303.383	200.913	231.167
5.18056	300.727	172.823	352.872	323.568	369.771	241.64	240.672	254.764	303.5	200.818	230.906
5.18333	301.149	172.953	353.047	323.305	370.053	241.746	240.551	254.686	303.294	200.941	230.962
5.18611	300.943	172.816	352.908	323.215	370.021	241.575	240.551	254.68	303.415	200.944	231.157
5.18889	301.669	172.824	352.81	323.032	370.489	241.65	240.822	254.611	303.418	201.008	230.902
5.19167	301.398	172.843	353.353	323.49	369.79	241.736	240.508	254.715	303.354	200.895	231.105
5.19444	301.6	172.828	353.188	323.494	370.656	242.01	240.474	254.845	303.407	200.976	231.186
5.19722	301.423	172.863	352.806	323.509	370.665	241.625	240.72	254.849	303.411	200.959	231.026
5.2	301.807	172.869	352.794	323.398	370.315	241.603	240.75	255.05	303.31	200.976	231.165
5.20278	301.216	172.876	353.283	323.523	370.401	241.721	240.406	254.829	303.483	200.982	231.209
5.20556	301.342	172.792	352.956	323.348	371.056	241.909	240.527	254.891	303.193	201.105	231.119
5.20833	301.267	172.73	352.998	323.552	370.562	241.681	240.629	254.933	303.324	200.994	231.196
5.21111	301.755	172.852	352.824	323.686	370.847	241.659	240.715	255.101	303.435	200.998	231.107
5.21389	301.474	172.748	352.854	323.878	370.634	241.664	240.486	254.995	303.559	200.988	231.222
5.21667	301.704	172.87	353.529	323.833	370.697	241.78	240.467	254.92	303.457	200.926	230.981
5.21944	301.277	172.843	353.274	323.78	370.501	241.507	240.617	255.221	303.449	201.018	231.19
5.22222	301.931	172.748	353.198	323.58	370.785	241.863	240.373	255.092	303.488	201.014	231.143
5.225	301.711	172.761	353.517	323.602	370.703	241.699	240.587	255.195	303.482	200.898	231.188
5.22778	301.659	172.756	353.317	323.768	370.466	241.655	240.422	255.128	303.326	201.054	231.212
5.23056	301.533	172.684	353.912	323.307	370.746	241.634	240.437	255.308	303.485	200.961	231.24
5.23333	301.369	172.708	353.825	323.618	371.046	241.704	240.506	255.146	303.426	200.954	231.305
5.23611	301.441	172.654	353.441	323.499	371.314	241.62	240.49	255.151	303.358	200.904	231.541
5.23889	301.534	172.658	353.766	323.876	370.763	241.399	240.689	255.395	303.417	200.97	231.317
5.24167	301.871	172.616	353.534	323.843	371.021	241.914	240.546	255.311	303.559	200.953	231.487
5.24444	301.68	172.576	353.305	323.852	371.436	241.605	240.552	255.112	303.451	200.911	231.336
5.24722	301.728	172.605	353.785	323.874	371.468	241.625	240.61	255.174	303.325	200.903	231.371
5.25	301.671	172.521	353.97	324.006	371.662	241.586	240.551	255.107	303.602	200.94	231.468
5.25278	302.041	172.548	353.706	323.528	371.446	241.596	240.611	255.215	303.308	201.027	231.366
5.25556	301.822	172.605	353.846	323.659	371.182	241.736	240.818	255.345	303.378	200.954	231.399
5.25833	301.436	172.536	353.937	323.982	371.57	241.829	240.541	255.431	303.273	201.041	231.348
5.26111	301.282	172.447	353.842	323.883	371.602	241.675	240.53	255.438	303.297	200.985	231.412
5.26389	301.295	172.52	354.045	323.843	371.837	241.691	240.566	255.545	303.388	201	231.581
5.26667	301.435	172.411	354.068	323.846	371.738	241.634	240.648	255.169	303.556	201.04	231.498
5.26944	301.3	172.393	354.06	323.895	371.82	241.523	240.389	255.313	303.442	200.994	231.478
5.27222	301.377	172.23	353.804	324.033	371.663	241.727	240.589	255.419	303.423	201.014	231.546
5.275	302.448	172.172	353.882	323.724	371.654	241.551	240.518	255.344	303.427	201.047	231.581
5.27778	301.68	172.129	353.569	323.963	371.751	241.562	240.5	255.348	303.525	200.985	231.402
5.28056	301.82	172.093	354.174	323.927	372.332	241.373	240.514	255.537	303.267	200.933	231.514
5.28333	301.453	172.079	354.552	324.265	372.045	241.659	240.386	255.5	303.44	200.928	231.398
5.28611	301.356	172.241	354.618	324.134	372.424	241.49	240.451	255.582	303.385	200.95	231.417
5.28889	301.744	172.063	354.371	324.048	372.527	241.698	240.585	255.644	303.491	200.996	231.499
5.29167	301.801	172.05	354.379	323.953	372.493	241.554	240.503	255.566	303.482	200.91	231.5
5.29444	301.849	172.241	354.334	324.161	372.542	241.941	240.558	255.569	303.332	200.934	231.502
5.29722	302.35	172.218	354.408	324.401	372.391	241.521	240.524	255.56	303.37	201.046	231.52
5.3	302.825	172.333	354.392	324.251	372.431	241.61	240.533	255.781	303.219	200.881	231.6
5.30278	302.177	172.348	354.493	324.298	372.274	241.562	240.594	255.725	303.25	201.077	231.656
5.30556	301.963	172.365	354.763	324.558	372.456	241.588	240.678	255.782	303.173	200.95	231.618
5.30833	301.706	172.57	354.308	324.211	372.497	241.585	240.629	256.153	303.211	200.912	231.687
5.31111	302.12	172.632	354.646	324.194	372.438	241.516	240.489	255.802	303.194	201.052	231.519
5.31389	302.117	172.695	354.661	324.408	372.698	241.562	240.646	255.956	303.39	200.973	231.713
5.31667	303.382	172.667	354.459	324.099	372.601	241.587	240.626	255.828	303.284	200.908	231.583
5.31944	303.337	172.627	354.648	323.93	372.973	241.556	240.628	255.821	303.423	200.979	231.594
5.32222	303.031	172.71	354.799	324.357	373.024	241.509	240.386	255.998	303.563	200.998	231.526
5.325	302.401	172.754	354.988	324.093	373.084	241.541	240.608	255.756	303.247	200.967	231.688
5.32778	302.458	172.809	354.718	324.481	373.125	241.67	240.728	255.846	303.343	200.926	231.613
5.33056	302.392	172.959	355.145	324.558	373.293	241.572	240.28	255.893	303.44	200.942	231.741
5.33333	301.956	172.763	355.245	324.361	373.278	241.563	240.59	256.181	303.558	200.872	231.744
5.33611	302.155	172.775	355.279	324.404	373.155	241.601	240.483	256.052	303.429	200.922	231.577
5.33889	302.542	172.84	354.967	324.028	373.255	241.577	240.59	255.856	303.236	201.098	231.549
5.34167	302.237	172.94	354.475	324.292	372.843	241.4	240.436	256.072	303.237	201.056	231.364
5.34444	302.769	172.868	355.267	324.313	373.57	241.445	240.503	256.126	303.426	200.961	231.678
5.34722	302.82	172.917	354.729	324.938	373.805	241.411	240.625	256.089	303.377	200.923	231.69
5.35	303.066	172.96	355.39	324.267	373.473	241.424	240.315	256.065	303.371	201.075	231.545
5.35278	303.611	172.926	355.191	324.506	373.349	241.663	240.527	256.196	303.399	201.057	231.47
5.35556	302.822	172.929	355.325	324.97	373.253	241.534	240.653	256.205	303.215	201.065	231.882
5.35833	302.35	172.933	354.915	324.671	373.514	241.67	240.47	256.212	303.477	200.9	231.679
5.36111	302.325	172.909	355.296	324.567	373.511	241.637	240.413	256.294	303.456	201.11	231.805
5.36389	302.46	172.877	355.547	324.508	373.7	241.615	240.563	256.376	303.269	200.991	231.682
5.36667	301.898	172.922	355.56	324.626	373.904	241.784	240.753	256.291	303.232	201.025	231.822
5.36944	302.501	172.821	355.446	324.72	373.973	241.517	240.659	256.289	303.337	200.905	231.801
5.37222	303.545	172.894	355.31	324.948	374.09	241.63	240.465	256.412	303.07	201.069	231.617
5.375	303.039	172.949	355.781	324.747	373.918	241.509	240.36	256.157	303.327	201.011	231.8
5.37778	302.752	172.843	355.622	324.924	373.872	241.795	240.489	256.29	303.436	200.996	231.775
5.38056	302.55	173.024	355.519	324.783	373.844	241.902	240.345	256.166	303.195	201.024	231.661
5.38333	302.351	172.953	355.484	324.67	374.142	241.609	240.54	256.337	303.371	200.978	231.917
5.38611	302.676	172.964	355.451	324.728	374.309	241.637	240.683	256.4	303.248	200.941	231.839
5.38889	302.732	172.903	355.623	324.811	374.435	241.684	240.507	256.443	303.445	201.029	231.745
5.39167	302.819	172.808	355.635	324.976	374.132	241.675	240.345	256.362	303.196	201.027	231.827
5.39444	302.729	172.916	355.883	324.743	374.119	241.667	240.588	256.467	303.242	201.008	231.914
5.39722	302.458	172.931	355.555	324.864	374.429	241.471	240.734	256.562	303.413	200.961	231.875
5.4	302.301	172.971	356.146	324.946	374.476	241.589	240.385	256.539	303.295	200.984	231.842
5.40278	302.453	173.066	355.782	324.912	374.311	241.656	240.543	256.479	303.465	200.994	231.825
5.40556	302.37	172.991	356.453	325.043	374.559	241.696	240.585	256.598	303.356	201.042	232.07
5.40833	303.217	173.027	356.356	325.085	374.344	241.676	240.568	256.54	303.209	201.104	232.047
5.41111	304.239	172.983	356.035	324.912	374.499	241.592	240.841	256.669	303.502	201.089	232.038
5.41389	304.364	173.05	356.249	324.798	374.513	241.699	240.417	256.511	303.226	200.966	232.045
5.41667	303.43	173	356.207	324.965	374.748	241.554	240.265	256.649	303.127	200.952	232.093
5.41944	303.165	172.959	356.302	325.361	374.385	241.622	240.444	256.637	303.352	201.066	231.867
5.42222	303.071	172.964	356.265	325.45	375.014	241.464	240.632	256.442	303.352	200.849	231.82
5.425	303.641	172.909	356.146	324.918	374.667	241.602	240.578	256.51	303.129	201.045	232.298
5.42778	303.635	172.944	356.248	325.045	374.897	241.677	240.456	256.716	303.433	200.994	232.186
5.43056	303.981	172.835	356.632	325.022	375.242	241.682	240.362	256.684	303.298	201.018	231.981
5.43333	306.131	172.776	356.038	325.001	374.89	241.393	240.525	256.619	303.39	200.981	232.12
5.43611	304.672	172.731	356.304	325.101	375.06	241.576	240.322	256.829	303.009	200.991	231.857
5.43889	303.554	172.801	356.822	325.024	374.675	241.529	240.541	256.934	303.297	201.046	232.08
5.44167	303.655	172.755	356.509	325.047	375.112	241.448	240.601	256.971	303.222	200.981	232.025
5.44444	303.219	172.719	356.112	325.13	375.163	241.594	240.638	256.953	303.271	201.127	232.111
5.44722	302.934	172.768	356.664	325.299	374.94	241.577	240.449	256.851	303.235	200.984	232.24
5.45	302.566	172.775	356.686	325.334	375.115	241.44	240.627	256.826	303.25	201.032	232.356
5.45278	302.733	172.873	356.77	325.293	375.372	241.552	240.586	257.035	303.479	200.918	232.239
5.45556	302.915	172.86	356.852	325.311	375.398	241.53	240.488	256.79	303.171	200.971	232.052
5.45833	302.974	172.898	356.534	325.401	375.306	241.522	240.464	256.976	303.299	200.999	231.934
5.46111	302.467	173.018	356.749	325.132	375.536	241.721	240.385	256.824	303.33	200.964	232.121
5.46389	303.026	172.986	356.695	325.404	375.433	241.731	240.553	256.999	303.168	201.007	231.928
5.46667	304.041	172.943	356.74	325.219	375.379	241.502	240.481	256.987	303.352	200.876	232.066
5.46944	304.268	172.905	356.97	325.198	375.687	241.424	240.547	257.018	303.316	200.937	232.191
5.47222	303.597	173.065	356.793	325.628	375.664	241.559	240.437	257.041	303.143	201.086	232.187
5.475	303.34	173.076	357.204	325.486	375.953	241.569	240.653	257.051	303.173	200.944	232.066
5.47778	303.876	173.046	357.265	325.284	375.424	241.639	240.509	257.075	303.182	201.062	232.089
5.48056	302.885	173.089	357.155	325.292	375.925	241.692	240.664	257.034	303.164	200.987	232.132
5.48333	302.52	173.096	357.109	325.453	375.687	241.613	240.479	257.222	303.382	201.145	232.055
5.48611	302.825	173.16	356.703	325.242	375.996	241.595	240.455	257.021	303.205	200.874	232.233
5.48889	302.991	172.997	357.338	325.447	376.537	241.254	240.491	257.149	303.25	201.166	232.219
5.49167	303.158	173.065	357.357	325.474	375.809	241.485	240.375	257.118	303.301	200.945	232.219
5.49444	302.963	173.045	357.475	325.651	375.844	241.592	240.419	257.15	303.256	201.016	232.126
5.49722	303.103	173.163	357.718	325.536	376.34	241.51	240.312	257.16	303.271	201.017	232.093
5.5	302.786	173.185	357.241	325.703	376.3	241.693	240.629	257.173	303.367	200.907	232.136
5.50278	302.852	173.098	357.64	325.297	376.381	241.557	240.591	257.136	303.15	200.955	232.443
5.50556	302.773	173.084	357.742	325.75	376.433	241.628	240.519	257.378	302.982	200.988	232.308
5.50833	303.045	173.113	357.472	325.423	376.563	241.726	240.438	257.267	303.12	200.895	232.208
5.51111	302.721	173.136	357.697	325.645	376.348	241.554	240.486	257.317	303.086	201.043	232.204
5.51389	302.97	173.129	357.177	325.622	376.291	241.365	240.45	257.32	303.213	201.077	232.111
5.51667	303.405	173.173	357.761	325.489	376.658	241.632	240.326	257.286	303.118	201.05	232.315
5.51944	303.118	173.132	357.512	325.526	376.785	241.394	240.61	257.496	303.22	201.023	232.203
5.52222	303.397	173.206	357.571	325.76	377.124	241.526	240.507	257.432	303.228	201.059	232.271
5.525	303.7	173.108	357.73	325.764	376.85	241.41	240.389	257.371	303.407	200.948	232.297
5.52778	304.929	173.009	357.455	325.419	376.56	241.678	240.278	257.601	303.318	201.111	232.358
5.53056	304.571	173.097	357.945	325.878	376.842	241.673	240.259	257.511	303.378	201.014	232.433
5.53333	304.188	173.186	358.031	325.917	376.586	241.714	240.647	257.482	303.177	200.93	232.192
5.53611	303.407	173.129	357.945	325.721	376.658	241.393	240.422	257.456	303.2	201.031	232.542
5.53889	304.626	173.11	357.454	325.898	376.843	241.483	240.473	257.525	303.248	200.882	232.497
5.54167	304.128	172.921	357.514	325.824	376.922	241.565	240.321	257.445	303.318	201.011	232.631
5.54444	304.455	173.027	358.091	326.049	377.145	241.38	240.429	257.649	303.169	201.109	232.435
5.54722	304.505	172.988	358.1	325.67	377.075	241.468	240.458	257.682	303.011	200.981	232.398
[truncated: 14,923 more rows]

## Sheet: Cruise 5E
Treatment	No-injection control	Dead-algal biomass	No-injection control	No-injection control	Dead-algal biomass	Dead-algal biomass	No-injection control	No-injection control	No-injection control	Dead-algal biomass
Time (hr)	AKS313-Ch.2	AKS316-Ch.3	AKS318-Ch.3	AKS321-Ch.1	AKS321-Ch.3	AKS328-Ch.3	AKS313-Ch.1	AKS316-Ch.1	AKS318-Ch.1	AKS328-Ch.2
0	188.136	188.115		161.689		183.33	165.423	164.963	161.003	162.835
0.00277778	188.203	188.582		161.679		183.267	165.459	165.003	161.095	162.822
0.00555556	188.594	188.188		161.652		183.277	165.417	165.005	161.032	162.908
0.00833333	188.938	188.268		161.621		183.36	165.422	164.918	161.101	162.804
0.0111111	188.6	188.484		161.65		183.602	165.488	165.112	160.948	162.953
0.0138889	188.54	188.697		161.572		183.655	165.59	165.058	161.017	162.946
0.0166667	188.565	188.585		161.607		183.562	165.516	165.273	160.933	162.896
0.0194444	190.2	188.239		161.665		183.579	165.622	165.433	161.021	162.822
0.0222222	191.046	188.093		161.675		183.527	165.519	165.405	160.976	162.834
0.025	189.536	188.129		161.64		183.539	165.513	165.525	161.089	162.849
0.0277778	189.298	188.71		161.908		183.445	165.483	165.51	161.021	162.821
0.0305556	188.604	188.743		161.902		183.454	165.451	165.392	160.948	162.879
0.0333333	188.625	188.608		161.874		183.33	165.526	165.343	160.934	162.805
0.0361111	188.974	188.196		161.701		183.177	165.541	165.288	160.918	162.786
0.0388889	188.878	188.026		161.599		183.358	165.569	165.681	160.92	162.831
0.0416667	188.413	187.913		161.556		183.243	165.507	165.557	161.011	162.828
0.0444444	189.06	188		161.583		183.197	165.454	165.768	160.897	162.96
0.0472222	188.759	187.896		161.65		183.172	165.471	165.393	161.028	162.76
0.05	189.966	187.795		161.667		183.145	165.489	165.335	161.002	162.858
0.0527778	189.496	187.797		161.647		183.197	165.505	165.338	160.947	163.014
0.0555556	189.026	187.841		161.62		183.191	165.544	165.47	161.007	162.892
0.0583333	189.288	187.772		161.597		183.308	165.519	165.3	160.978	162.959
0.0611111	189.138	187.779		161.589		183.33	165.491	165.462	160.951	162.928
0.0638889	188.94	187.655		161.632		183.318	165.52	165.725	160.943	162.863
0.0666667	188.774	187.793		161.544		183.354	165.384	165.594	161.046	162.804
0.0694444	188.716	187.781		161.684		183.164	165.584	165.592	160.959	162.871
0.0722222	188.659	187.826		161.898		183.277	165.555	165.449	161.052	162.836
0.075	189.34	187.958		161.815		183.288	165.448	165.381	160.93	162.765
0.0777778	188.971	187.971		161.71		183.155	165.487	165.363	161	162.808
0.0805556	188.756	187.749		161.741		183.21	165.532	165.314	161.012	162.774
0.0833333	188.16	187.769		161.607		183.325	165.531	165.437	160.992	162.763
0.0861111	188.134	188.062		161.573		183.274	165.556	165.448	160.865	162.687
0.0888889	188.229	187.882		161.606		183.457	165.526	165.379	160.999	162.617
0.0916667	188.339	187.823		161.592		183.304	165.516	165.31	161.05	162.537
0.0944444	188.144	187.852		161.581		183.422	165.61	165.289	161.01	162.613
0.0972222	188.22	187.837		161.602		183.425	165.453	165.285	160.895	162.643
0.1	188.214	187.986		161.756		183.372	165.62	165.44	160.956	162.789
0.102778	188.251	187.956		161.742		183.212	165.537	165.355	161.061	162.806
0.105556	188.398	187.863		161.725		183.278	165.567	165.334	160.957	162.79
0.108333	188.23	187.927		161.625		183.503	165.511	165.422	161.124	162.904
0.111111	187.998	188.071		161.656		183.411	165.556	165.499	160.892	162.835
0.113889	188.264	187.883		161.683		183.535	165.574	165.543	161.029	162.774
0.116667	188.278	188.054		161.594		183.431	165.589	165.388	161.062	162.827
0.119444	188.178	188.242		161.64		183.492	165.505	165.616	160.87	163.011
0.122222	188.365	188.362		161.697		183.456	165.46	165.42	160.87	162.943
0.125	188.559	188.326		161.743		183.323	165.553	165.51	160.958	162.932
0.127778	188.371	188.424		161.662		183.468	165.617	165.644	160.972	162.952
0.130556	188.38	188.455		161.637		183.528	165.598	165.694	160.959	163.027
0.133333	188.192	188.442		161.643		183.373	165.534	165.497	160.897	163.024
0.136111	188.242	188.612		161.672		183.467	165.607	165.572	161.003	163.005
0.138889	188.35	188.457		161.579		183.547	165.535	165.775	160.883	163.119
0.141667	188.1	188.693		161.682		183.534	165.54	165.808	160.91	163.045
0.144444	188.276	188.661		161.58		183.5	165.534	165.801	160.93	163.114
0.147222	188.342	188.743		161.741		183.487	165.498	165.811	160.968	163.059
0.15	188.815	188.931		161.823		183.531	165.669	165.852	160.959	163.187
0.152778	188.967	188.77		161.727		183.644	165.577	165.946	160.878	163.02
0.155556	189.184	188.492		161.785		183.638	165.544	165.814	160.943	163.043
0.158333	189.069	188.549		161.906		183.647	165.677	166.125	161.027	163.133
0.161111	189.121	189.096		162.039		183.66	165.575	166.207	160.985	163.174
0.163889	189.953	189.182		162.038		183.614	165.666	166.277	160.874	163.156
0.166667	190.782	189.287		161.845		183.592	165.459	166.248	160.918	163.233
0.169444	189.839	189.241		161.773		183.588	165.586	166.206	160.999	163.213
0.172222	189.652	189.263		161.756		183.627	165.639	166.211	160.84	163.219
0.175	188.695	189.143		161.696		183.697	165.676	166.28	160.989	163.295
0.177778	188.428	189.216		161.855		184.002	165.517	166.792	160.94	163.394
0.180556	188.431	189.258		161.78		183.777	165.667	166.699	160.892	163.401
0.183333	188.533	189.195		161.782		183.825	165.648	166.859	160.927	163.476
0.186111	188.42	189.199		161.723		183.843	165.614	166.914	160.997	163.51
0.188889	188.418	189.261		161.782		183.729	165.638	166.614	160.927	163.485
0.191667	188.381	189.324		161.704		183.776	165.587	166.415	160.976	163.515
0.194444	188.563	189.243		161.691		183.875	165.605	166.562	160.999	163.592
0.197222	188.641	189.231		161.826		184.036	165.652	166.557	160.929	163.615
0.2	188.373	189.364		161.657		183.91	165.645	166.641	160.97	163.774
0.202778	188.709	189.409		161.818		183.868	165.677	166.63	160.954	163.699
0.205556	188.881	189.613		161.919		184.035	165.64	166.619	160.894	163.736
0.208333	188.777	189.512		161.843		184.076	165.664	166.728	160.896	163.679
0.211111	188.741	189.768		161.776		184.046	165.787	166.719	161.002	163.664
0.213889	188.686	189.716		161.691		183.921	165.731	166.831	160.913	163.829
0.216667	189.083	189.808		161.634		184.217	165.726	166.888	160.944	163.915
0.219444	188.698	189.775		161.946		184.202	165.79	166.921	160.863	163.777
0.222222	189.613	189.837		161.942		184.376	165.718	167.061	160.906	163.885
0.225	190.068	189.736		161.844		184.191	165.696	166.901	160.956	163.977
0.227778	189.435	189.869		161.679		184.198	165.621	167.01	160.922	164.017
0.230556	188.808	189.827		161.678		184.359	165.691	167.378	160.868	164.122
0.233333	189.004	189.905	183.964	161.633		184.237	165.766	167.383	160.845	164.061
0.236111	189.517	189.923	183.983	161.637		184.352	165.814	167.403	160.886	164.212
0.238889	189.197	189.946	183.995	161.619		184.399	165.816	167.421	160.905	164.276
0.241667	189.38	190.219	183.769	161.513		184.451	165.901	167.307	160.868	164.22
0.244444	189.089	190.302	184.041	161.557		184.456	165.74	167.521	160.952	164.21
0.247222	189.008	190.271	184.001	161.57		184.413	165.888	167.5	160.778	164.313
0.25	188.89	190.341	184.006	161.666		184.496	165.719	167.46	160.838	164.352
0.252778	188.958	190.304	184.056	161.806		184.512	165.772	167.715	160.871	164.338
0.255556	190	190.499	183.977	161.805		184.491	165.77	167.973	160.906	164.495
0.258333	189.836	190.75	184.14	161.692		184.568	165.843	167.976	160.823	164.515
0.261111	189.285	190.698	183.996	161.639		184.665	165.889	167.912	160.778	164.498
0.263889	189.122	190.558	183.973	161.521		184.706	165.852	167.85	160.873	164.578
0.266667	189.088	190.656	183.904	161.46		184.808	165.81	167.955	160.902	164.628
0.269444	188.865	190.811	184.051	161.512		184.854	165.885	167.975	160.979	164.658
0.272222	188.941	190.93	184.139	161.511		185.032	165.831	168.186	160.907	164.669
0.275	188.874	191.037	184.24	161.493		184.97	165.821	168.204	160.901	164.626
0.277778	188.688	191.045	183.9	161.67		184.94	166.037	168.159	160.836	164.759
0.280556	188.805	191.16	184.015	161.79		185.028	165.951	168.323	160.89	164.785
0.283333	188.678	191.299	184.308	161.745		184.952	165.912	168.352	160.849	164.876
0.286111	188.699	191.261	184.312	161.368		185.133	165.92	168.295	160.759	164.941
0.288889	188.713	191.387	184.36	161.525		185.36	165.984	168.309	160.846	164.853
0.291667	188.405	191.351	184.237	161.557		185.399	166.191	168.44	160.844	164.967
0.294444	188.615	191.609	184.467	161.42		185.447	166.021	168.681	160.854	165.057
0.297222	188.66	191.858	184.717	161.508		185.561	165.945	168.644	160.807	165.088
0.3	188.668	192.158	185.98	161.537		185.494	165.969	168.534	160.872	165.156
0.302778	188.647	192.277	185.491	161.481		185.379	165.955	168.691	160.822	165.24
0.305556	189.017	192.344	186.049	161.546		185.611	165.976	168.745	160.803	165.348
0.308333	189.556	192.063	185.54	161.508		185.492	166.095	168.92	160.79	165.32
0.311111	189.617	192.197	185.724	161.556		185.647	166.064	169.053	160.866	165.416
0.313889	189.556	192.207	186.201	161.411		185.647	165.988	169.127	160.815	165.571
0.316667	189.525	192.2	185.658	161.422		185.718	166.023	169.098	160.846	165.487
0.319444	189.67	191.963	185.617	161.587		185.687	165.97	169.096	160.896	165.733
0.322222	189.657	192.183	185.76	161.511		185.744	166.094	169.135	160.723	165.822
0.325	189.705	192.327	185.523	161.528		185.808	165.999	169.345	160.83	165.678
0.327778	189.992	192.478	184.67	161.456		185.985	166.051	169.466	160.799	165.787
0.330556	189.705	192.769	184.387	161.392		185.834	166.042	169.394	160.797	165.853
0.333333	189.782	193.582	184.255	161.497		185.784	166.032	169.729	160.904	165.855
0.336111	189.798	193.448	184.118	161.35		185.872	166.065	169.851	160.801	166.034
0.338889	189.899	193.007	183.967	161.484		185.875	166.047	169.946	160.709	166.067
0.341667	189.936	193.034	184.043	161.391		185.999	166.108	170.276	160.647	166.035
0.344444	190.229	192.622	184.163	161.505		185.949	166.055	170.107	160.659	166.114
0.347222	190.587	192.524	184.167	161.604		186.108	166.211	170.154	160.821	166.285
0.35	190.46	192.378	183.962	161.832		186.047	166.212	169.996	160.668	166.255
0.352778	191.004	192.725	183.824	161.937		186.081	166.241	170.105	160.682	166.378
0.355556	190.654	193.545	183.87	161.949		186.177	166.186	170.311	160.733	166.529
0.358333	189.902	193.494	183.819	161.875		186.096	166.245	170.295	160.67	166.499
0.361111	189.69	193.459	183.769	161.802		186.333	166.216	170.404	160.72	166.617
0.363889	190.008	193.512	183.666	161.806		186.345	166.255	170.456	160.745	166.759
0.366667	190.129	193.687	183.81	161.651		186.412	166.223	170.542	160.738	166.709
0.369444	189.596	193.798	183.907	161.642		186.408	166.21	170.523	160.724	166.792
0.372222	189.482	193.766	183.963	161.595		186.548	166.252	170.556	160.742	166.953
0.375	189.514	194.016	183.843	161.592		186.619	166.438	170.597	160.667	166.966
0.377778	189.455	194.009	183.863	161.537		186.712	166.329	170.56	160.733	166.965
0.380556	189.88	194.342	184.028	161.668		186.592	166.324	170.733	160.816	167.074
0.383333	190.209	194.539	183.922	161.635		186.507	166.284	170.839	160.737	167.096
0.386111	190.188	194.923	183.902	161.575		186.669	166.336	171.032	160.739	167.197
0.388889	190.144	195.082	183.838	161.572		186.661	166.311	170.995	160.665	167.301
0.391667	191.046	195.228	183.973	161.57		186.782	166.425	171.185	160.727	167.327
0.394444	191.028	195.511	184.354	161.669		186.779	166.385	171.236	160.673	167.459
0.397222	191.63	195.718	184.567	161.65		186.92	166.409	171.194	160.623	167.448
0.4	190.619	196.199	184.597	161.632		186.94	166.481	171.44	160.673	167.465
0.402778	190.557	196.543	184.439	161.655		186.94	166.491	171.659	160.751	167.591
0.405556	190.205	196.864	184.264	161.7		186.881	166.431	171.742	160.633	167.657
0.408333	189.99	197.008	184.241	161.655		187.031	166.417	172.188	160.65	167.736
0.411111	189.681	197.467	184.109	161.59		187.019	166.512	172.295	160.683	167.811
0.413889	190.077	198.252	184.182	161.843		187.206	166.501	172.311	160.675	167.913
0.416667	190.454	198.495	184.123	161.786		187.218	166.494	172.455	160.615	167.811
0.419444	190.63	198.682	184.204	161.825		187.035	166.574	172.534	160.78	167.98
0.422222	190.791	198.789	184.261	161.902		187.116	166.612	172.561	160.603	168.014
0.425	190.231	198.926	184.327	161.956		187.203	166.601	172.525	160.686	168.178
0.427778	189.873	199.08	184.216	161.859		187.328	166.533	172.73	160.612	168.039
0.430556	189.882	199.24	184.313	161.674		187.391	166.637	173.004	160.707	168.177
0.433333	190.088	199.731	184.359	161.65		186.966	166.661	173.056	160.595	168.195
0.436111	190.625	200.013	184.418	161.636		187.291	166.613	173.473	160.638	168.342
0.438889	190.8	200.257	184.679	161.556		187.399	166.588	173.667	160.554	168.322
0.441667	191.167	200.438	184.527	161.566		187.438	166.601	173.949	160.63	168.549
0.444444	191.047	200.544	184.467	161.646		187.629	166.582	174.28	160.514	168.685
0.447222	190.737	200.883	184.445	161.461		187.496	166.649	174.421	160.577	168.722
0.45	190.208	201.129	184.498	161.53		187.531	166.547	174.591	160.691	168.734
0.452778	190.153	201.598	184.373	161.59		187.576	166.67	174.838	160.601	168.838
0.455556	190.245	201.993	184.427	161.377		187.727	166.735	175.005	160.499	168.925
0.458333	189.94	202.469	184.355	161.387		187.867	166.792	175.225	160.564	169.064
0.461111	190.226	202.564	184.163	161.263		187.848	166.867	175.644	160.438	169.134
0.463889	190.295	202.502	184.205	161.32		187.72	166.895	175.703	160.612	169.342
0.466667	190.155	202.757	184.237	161.299		187.99	166.889	175.917	160.53	169.358
0.469444	189.995	202.885	184.195	161.305		188.076	166.805	176.184	160.476	169.635
0.472222	189.868	203.325	184.244	161.213		188.092	166.92	176.425	160.552	169.573
0.475	189.99	203.373	184.496	161.169		188.195	166.941	176.648	160.536	169.658
0.477778	190.231	204.163	184.368	161.171		188.288	166.928	177.104	160.488	169.825
0.480556	190.244	204.33	184.402	161.169		188.358	167.156	177.076	160.543	169.939
0.483333	190.446	204.609	184.397	161.243		188.474	167.105	177.342	160.502	169.982
0.486111	190.659	204.68	184.326	161.169		188.334	167.138	177.64	160.428	170.123
0.488889	190.818	204.768	184.431	161.188		188.307	167.112	177.758	160.386	170.098
0.491667	190.559	205.165	184.185	161.173		188.544	167.192	177.89	160.455	170.204
0.494444	190.613	205.426	184.542	161.195		188.674	167.235	178.238	160.386	170.376
0.497222	191.051	205.684	184.494	161.238		188.684	167.208	178.491	160.503	170.451
0.5	191.9	206.031	184.833	161.144		188.811	167.292	178.76	160.444	170.607
0.502778	192.037	206.072	184.705	161.21		188.846	167.32	179.232	160.373	170.708
0.505556	192.993	206.12	184.481	161.221		188.837	167.302	179.609	160.403	170.846
0.508333	192.381	206.496	184.434	161.309		189.044	167.328	179.816	160.427	170.96
0.511111	191.244	206.876	184.629	161.167		189.191	167.194	180.109	160.416	171.128
0.513889	192.018	207.396	184.952	161.34		189.296	167.325	180.519	160.461	171.302
0.516667	192.761	207.995	185.044	161.172		189.27	167.343	180.808	160.388	171.321
0.519444	194.038	208.1	184.853	161.243		189.276	167.423	181.003	160.358	171.419
0.522222	193.24	208.554	184.705	161.094		189.326	167.468	181.335	160.372	171.402
0.525	192.144	208.647	184.623	161.033		189.244	167.264	181.505	160.382	171.518
0.527778	192.865	208.698	184.705	161.089		189.48	167.484	181.757	160.407	171.681
0.530556	194.07	209.209	184.854	160.975		189.428	167.443	181.987	160.369	171.648
0.533333	194.544	209.468	184.837	161.1		189.464	167.482	182.287	160.365	171.867
0.536111	193.032	209.668	184.856	161.216		189.724	167.506	182.485	160.469	171.98
0.538889	192.756	209.888	184.93	161.236		189.674	167.479	182.7	160.293	171.957
0.541667	192.87	210.289	184.702	161.163		189.641	167.505	182.681	160.348	172.096
0.544444	192.995	210.431	184.656	161.153		189.779	167.749	183.194	160.372	172.229
0.547222	193.218	210.75	184.835	161.177		189.88	167.624	183.397	160.327	172.205
0.55	193	211.103	184.848	161.168		189.884	167.631	183.548	160.197	172.557
0.552778	192.991	211.246	184.935	161.163		190.024	167.619	183.837	160.317	172.577
0.555556	192.805	211.573	184.747	160.976		190.116	167.737	184.061	160.348	172.673
0.558333	192.568	211.512	185.039	161.144		190.219	167.695	184.239	160.447	172.608
0.561111	192.732	211.964	184.943	161.103		190.252	167.691	184.609	160.283	172.877
0.563889	193.891	212.226	185.014	161.05		190.335	167.866	184.911	160.211	172.918
0.566667	193.982	212.467	184.859	161.127		190.469	167.858	185.104	160.329	173.002
0.569444	194.483	212.746	184.916	161.019		190.259	167.845	185.448	160.272	172.971
0.572222	195.038	213.055	185.146	161.076		190.553	167.823	185.681	160.293	173.226
0.575	193.907	213.433	185.037	161.162		190.478	167.917	185.902	160.234	173.203
0.577778	194.278	213.594	184.934	161.014		190.609	168.029	186.091	160.214	173.416
0.580556	194.231	213.725	185.077	161.054		190.798	168.006	186.247	160.329	173.624
0.583333	194.563	213.913	185.13	160.969		190.871	168.066	186.493	160.203	173.637
0.586111	194.551	214.073	185.143	160.995		190.943	168.06	186.581	160.29	173.588
0.588889	194.993	214.123	185.075	160.851		191.034	168.107	186.824	160.398	173.884
0.591667	194.326	214.607	185.138	160.883		191.12	168.292	187.078	160.316	174.136
0.594444	194.36	214.597	184.951	160.94		191.123	168.273	187.346	160.299	174.188
0.597222	194.267	214.602	185.096	160.944		191.251	168.295	187.512	160.209	174.338
0.6	193.979	214.947	185.217	160.904		191.25	168.357	187.593	160.269	174.34
0.602778	193.945	215.257	185.073	160.955		191.274	168.446	187.771	160.204	174.477
0.605556	194.321	215.391	185.13	161.012		191.34	168.457	187.965	160.201	174.582
0.608333	194.867	215.25	185.045	160.949		191.493	168.426	188.045	160.258	174.718
0.611111	194.644	215.876	185.031	160.89		191.42	168.526	188.367	160.179	174.806
0.613889	195.334	215.883	185.162	160.973		191.576	168.493	188.621	160.152	174.968
0.616667	196.145	216.184	185.2	160.93		191.692	168.452	188.818	160.109	174.937
0.619444	196.605	216.43	185.188	160.917		191.68	168.431	188.977	160.155	175.079
0.622222	196.18	216.601	185.237	161		191.76	168.594	189.47	160.316	175.04
0.625	195.465	216.866	185.378	161.078		191.748	168.592	189.885	160.133	175.21
0.627778	195.932	217.019	185.311	160.933		191.867	168.533	190.206	160.15	175.214
0.630556	195.813	217.444	185.338	160.854		191.977	168.665	190.392	160.127	175.392
0.633333	195.83	217.494	185.327	160.849		191.926	168.715	190.589	160.241	175.537
0.636111	195.646	217.827	185.364	160.863		191.908	168.728	190.763	160.08	175.601
0.638889	195.83	217.938	185.281	160.843		192.074	168.781	190.901	160.09	175.706
0.641667	195.816	218.092	185.357	160.836		192.046	168.778	190.965	160.192	175.865
0.644444	195.411	218.193	185.498	160.839		192.217	168.713	191.142	160.12	175.833
0.647222	195.257	218.216	185.441	160.86		192.318	168.86	191.437	160.253	175.979
0.65	195.358	218.49	185.497	160.794		192.503	168.894	191.571	160.239	176.111
0.652778	196.289	218.769	185.872	160.808		192.668	168.87	191.699	160.123	176.13
0.655556	196.481	219.036	185.923	160.765		192.653	168.897	191.829	160	176.139
0.658333	196.261	219.077	185.687	160.84		192.667	168.965	192.035	160.164	176.362
0.661111	196.683	219.119	185.598	160.843		192.671	168.933	192.334	160.117	176.403
0.663889	196.852	219.437	185.575	160.737		192.932	169.209	192.537	160.153	176.479
0.666667	196.873	219.526	185.621	160.932		192.971	169.108	192.716	160.044	176.668
0.669444	196.186	219.9	185.491	160.96		193.011	169.088	192.955	160.147	176.701
0.672222	196.031	220.021	185.619	160.827		193.024	169.169	193.252	160.064	176.813
0.675	196.271	220.348	185.713	160.894		193.182	169.105	193.477	160.122	176.828
0.677778	196.051	220.67	185.463	160.794		193.471	169.091	193.579	160.023	177.083
0.680556	196.519	220.76	185.722	160.843		193.635	169.211	193.68	160.074	177.204
0.683333	196.171	221.102	185.71	160.874		193.547	169.264	193.612	160.149	177.353
0.686111	196.041	221.513	185.763	160.797		193.631	169.383	193.94	160.14	177.618
0.688889	196.241	221.446	185.582	160.826		193.695	169.309	194.037	160.084	177.587
0.691667	196.103	221.5	185.745	160.881		193.78	169.459	194.159	160.039	177.682
0.694444	196.011	221.809	185.716	160.868		193.678	169.444	194.534	160.098	177.891
0.697222	196.456	221.987	185.877	160.896		193.849	169.321	194.516	160.158	177.972
0.7	197.577	222.353	185.812	160.717		193.854	169.462	194.657	160.1	177.944
0.702778	197.654	222.313	185.8	160.724		193.859	169.478	194.625	160.207	177.971
0.705556	196.885	222.712	185.765	160.805		194.101	169.564	194.953	159.987	178.134
0.708333	196.368	222.81	185.848	160.69		194.07	169.482	195.258	159.985	178.141
0.711111	196.295	223.016	186.021	160.737		194.034	169.543	195.295	160.083	178.238
0.713889	196.792	223.305	186.122	160.782		194.345	169.495	195.653	159.983	178.275
0.716667	197.218	223.524	186.152	160.795		194.495	169.592	195.65	160.024	178.544
0.719444	197.513	223.752	186.016	160.696		194.538	169.619	195.763	160.104	178.55
0.722222	196.716	223.85	186.045	160.862		194.761	169.814	195.946	160.157	178.721
0.725	196.563	224.16	186.125	160.714		194.586	169.758	196.089	160.092	178.833
0.727778	197.203	224.298	185.973	160.672		194.604	169.766	196.271	160.051	178.837
0.730556	197.117	224.348	186.008	160.7		194.601	169.907	196.518	160.023	178.8
0.733333	197.374	224.495	185.905	160.718		194.85	169.838	196.698	160.077	178.95
0.736111	198.513	224.829	186.078	160.63		195.167	169.873	197.009	160.038	179.033
0.738889	198.241	225.035	185.96	160.731		195.26	169.818	196.955	160.073	179.107
0.741667	198.378	225.304	186.118	160.784		195.254	169.879	197.052	159.949	179.166
0.744444	198.538	225.595	185.963	160.757		195.248	170.006	197.224	160.036	179.393
0.747222	198.246	225.549	186.171	160.796		195.234	169.932	197.458	160.006	179.398
0.75	197.964	225.73	186.146	160.625		195.254	170.02	197.453	159.944	179.472
0.752778	197.192	226.095	186.288	160.834		195.427	169.835	197.706	159.913	179.561
0.755556	197.689	226.218	186.104	160.648		195.214	170.01	197.895	159.939	179.486
0.758333	197.648	226.499	185.93	160.703		195.488	170.116	198.172	159.935	179.555
0.761111	197.675	226.69	186.103	160.639		195.495	170.045	198.414	159.964	179.635
0.763889	197.332	226.909	186.152	160.639		195.74	170.063	198.46	160.103	179.854
0.766667	197.218	227.187	186.315	160.67		195.808	170.066	198.644	160.023	179.856
0.769444	197.805	227.388	186.169	160.609		195.845	170.064	198.839	160.024	180.035
0.772222	197.947	227.482	186.245	160.618		195.733	170.167	199.146	159.954	180.136
0.775	198.722	227.76	186.167	160.536		195.917	170.243	199.435	159.942	180.085
0.777778	198.845	227.939	186.266	160.706		195.967	170.155	199.378	159.965	180.283
0.780556	198.963	227.937	186.499	160.713		196.219	170.279	199.729	160.053	180.434
0.783333	198.22	228.219	186.533	160.696		196.082	170.298	199.629	159.973	180.512
0.786111	198.476	228.183	186.528	160.685		196.252	170.247	199.727	159.929	180.549
0.788889	198.892	228.533	186.499	160.56		196.285	170.228	199.994	159.988	180.618
0.791667	198.387	228.746	186.56	160.669		196.292	170.429	200.051	159.913	180.697
0.794444	198.836	228.926	186.578	160.667		196.442	170.448	200.291	159.884	180.768
0.797222	199.62	228.998	186.377	160.724		196.52	170.492	200.4	159.974	180.869
0.8	199.164	229.223	186.415	160.683		196.595	170.54	200.726	159.868	180.972
0.802778	198.355	229.355	186.346	160.716		196.833	170.662	201.005	159.914	180.966
0.805556	198.719	229.503	186.46	160.633		196.769	170.726	201.178	160.023	180.991
0.808333	198.954	229.599	186.333	160.585		196.77	170.752	201.317	159.959	181.301
0.811111	198.858	229.705	186.323	160.632		197.028	170.708	201.343	159.941	181.33
0.813889	199.448	229.982	186.328	160.529		197.007	170.707	201.537	159.987	181.418
0.816667	199.356	230.365	186.459	160.566		197.074	170.753	201.768	159.897	181.68
0.819444	199.28	230.834	186.467	160.666		197.239	170.768	201.71	159.867	181.735
0.822222	199.504	231.04	186.54	160.56		197.393	170.827	202.032	159.959	181.6
0.825	199.462	231.09	186.727	160.445		197.424	170.892	202.14	159.956	181.78
0.827778	199.563	231.371	186.604	160.604		197.648	171.049	202.513	159.836	181.696
0.830556	199.764	231.57	186.707	160.607		197.545	170.995	202.663	159.898	181.868
0.833333	199.63	231.771	186.486	160.713		197.76	170.923	202.912	159.854	182.145
0.836111	199.237	232.036	186.466	160.677		197.606	171.078	203.226	159.976	182.219
0.838889	199.534	231.971	186.601	160.561		197.782	171.144	203.224	159.941	182.242
0.841667	199.349	232.337	186.503	160.653		197.7	171.311	203.335	159.952	182.303
0.844444	200.071	232.441	186.725	160.484		198.014	171.137	203.436	159.95	182.231
0.847222	200.085	232.6	186.619	160.578		197.809	171.166	203.683	159.969	182.587
0.85	200.152	232.591	186.706	160.679		197.944	171.209	203.833	159.869	182.6
0.852778	199.626	233.209	186.477	160.563		198.121	171.244	204.039	159.821	182.592
0.855556	199.446	233.311	186.764	160.472		198.241	171.273	204.261	159.882	182.662
0.858333	199.269	233.473	186.953	160.567		198.227	171.272	204.433	159.847	182.792
0.861111	199.128	233.715	186.633	160.486		198.253	171.265	204.585	159.837	182.906
0.863889	199.284	234.01	186.773	160.468		198.435	171.262	204.728	159.942	182.901
0.866667	199.57	234.237	186.778	160.514		198.523	171.386	205.004	159.862	182.947
0.869444	199.92	234.461	186.76	160.532		198.599	171.363	205.121	159.953	183.1
0.872222	200.638	234.711	186.759	160.553		198.413	171.405	205.124	159.866	183.253
0.875	200.41	234.719	186.57	160.57		198.608	171.527	205.378	159.972	183.215
0.877778	199.394	235.067	186.757	160.527		198.576	171.523	205.489	159.829	183.387
0.880556	199.211	235.289	186.884	160.515		198.859	171.551	205.514	159.91	183.51
0.883333	199.597	235.327	186.852	160.557		198.911	171.568	205.745	159.936	183.575
0.886111	200.78	235.508	186.99	160.595		199.03	171.684	205.963	159.977	183.509
0.888889	200.412	235.732	186.885	160.494		199.09	171.69	206.021	159.808	183.681
0.891667	200.097	235.854	186.908	160.578		199.203	171.678	206.478	159.927	183.77
0.894444	199.877	236.158	187.026	160.534		199.286	171.802	206.797	159.866	183.883
0.897222	200.362	236.35	187.004	160.456		199.27	171.853	206.679	159.806	183.981
0.9	200.726	236.252	186.994	160.54		199.483	171.871	206.76	159.921	184.118
0.902778	200.623	236.569	186.921	160.537		199.556	171.887	207.001	159.843	184.074
0.905556	200.808	236.776	186.98	160.514		199.634	171.851	207.178	159.918	184.276
0.908333	200.968	237.063	186.894	160.539		199.784	171.859	207.208	159.947	184.205
0.911111	200.402	237.453	186.882	160.646		199.717	171.967	207.468	159.851	184.38
0.913889	201.45	237.266	186.835	160.441		199.974	171.903	207.551	159.885	184.398
0.916667	201.395	237.404	186.983	160.631		199.938	171.985	207.677	159.891	184.574
0.919444	200.966	237.465	186.956	160.499		200.109	172.077	207.876	159.83	184.538
0.922222	201.169	237.73	187.122	160.472		200.287	172.091	207.978	159.846	184.67
0.925	201.756	237.839	187.002	160.385		200.236	172.117	208.207	159.836	184.718
0.927778	200.837	237.961	187.051	160.524		200.147	172.183	208.226	159.838	184.805
0.930556	200.753	238.243	186.996	160.601		200.4	172.187	208.522	159.851	184.857
0.933333	201.71	238.358	187.253	160.591		200.48	172.095	208.538	159.815	184.938
0.936111	201.783	238.479	187.311	160.514		200.699	172.226	208.608	159.824	184.984
0.938889	201.48	238.604	187.316	160.471		200.604	172.186	208.853	159.798	185.149
0.941667	201.423	238.787	187.247	160.379		200.635	172.23	209.092	159.749	185.285
0.944444	201.675	239.029	187.17	160.407		200.792	172.382	209.291	159.828	185.22
0.947222	201.411	239.223	187.264	160.473		200.984	172.335	209.465	159.876	185.351
0.95	202.382	239.471	187.284	160.462		200.96	172.264	209.604	159.834	185.452
0.952778	201.671	239.581	187.313	160.446		201.177	172.435	209.906	159.944	185.485
0.955556	201.055	239.71	187.178	160.353		201.271	172.329	210.008	159.795	185.619
0.958333	201.345	239.909	187.411	160.428		201.28	172.31	210.333	159.936	185.804
0.961111	202.241	240.2	187.45	160.479		201.19	172.489	210.215	159.83	185.825
0.963889	201.714	240.461	187.607	160.347		201.451	172.458	210.42	159.814	186.117
0.966667	201.331	240.66	187.786	160.601		201.486	172.505	210.417	159.787	185.939
0.969444	201.997	240.693	187.742	160.441		201.558	172.462	210.536	159.817	186.097
0.972222	202.482	240.988	187.7	160.376		201.805	172.495	210.664	159.881	186.195
0.975	202.848	241.245	187.611	160.434		201.69	172.534	210.551	159.823	186.241
0.977778	201.768	241.182	187.625	160.483		201.676	172.587	210.887	159.769	186.279
0.980556	201.301	241.553	187.501	160.454		201.781	172.646	211.319	159.846	186.183
0.983333	201.666	241.693	187.356	160.522		201.869	172.629	211.165	159.749	186.301
0.986111	201.595	242.062	187.479	160.494		201.821	172.715	211.334	159.761	186.419
0.988889	202.026	242.261	187.693	160.402		202.113	172.556	211.479	159.864	186.524
0.991667	202.183	242.62	187.893	160.457		202.286	172.66	211.719	159.74	186.61
0.994444	201.9	242.666	188.096	160.46		202.312	172.747	211.966	159.783	186.72
0.997222	202.203	242.776	187.943	160.486		202.296	172.815	212.149	159.767	186.693
1	203.067	243.046	187.718	160.508		202.404	172.656	212.348	159.833	186.836
1.00278	202.419	242.936	187.606	160.449		202.545	172.783	212.337	159.822	186.82
1.00556	203.034	243.324	187.473	160.474		202.449	172.755	212.79	159.74	187.061
1.00833	202.692	243.398	187.706	160.381		202.515	172.799	212.888	159.76	187.093
1.01111	202.363	243.797	187.797	160.457		202.741	172.918	212.973	159.792	187.244
1.01389	202.243	244.097	187.625	160.398		202.829	172.924	213.08	159.838	187.174
1.01667	202.326	244.079	187.645	160.578		202.819	172.843	213.179	159.797	187.295
1.01944	202.14	244.464	187.733	160.558		202.938	173.022	213.428	159.851	187.284
1.02222	202.994	244.557	187.823	160.52		202.968	172.97	213.572	159.849	187.647
1.025	202.887	244.65	187.873	160.557		203.127	173.009	213.664	159.799	187.639
1.02778	203.17	244.935	187.769	160.357		203.306	172.978	213.66	159.802	187.739
1.03056	203.226	245.052	187.669	160.353		203.126	173.094	213.983	159.78	187.854
1.03333	202.793	244.949	187.844	160.334		203.2	173.093	214.056	159.795	187.855
1.03611	202.873	245.462	187.888	160.423		203.351	173.158	214.23	159.707	187.828
1.03889	203.361	245.469	187.785	160.378		203.303	173.132	214.376	159.878	187.859
1.04167	203.938	245.864	187.924	160.437		203.591	173.133	214.652	159.839	188.187
1.04444	204.521	246.277	187.968	160.373		203.606	173.202	214.804	159.846	188.166
1.04722	204.968	246.555	187.846	160.386		203.707	173.216	214.739	159.838	188.235
1.05	204.466	246.657	187.947	160.422		203.782	173.157	215.032	159.786	188.289
1.05278	203.533	246.697	187.885	160.366		203.844	173.301	215.196	159.832	188.368
1.05556	203.477	246.795	188.235	160.388		203.893	173.254	215.327	159.751	188.484
1.05833	203.446	246.788	188.201	160.387		203.905	173.339	215.283	159.793	188.449
1.06111	203.122	247.175	188.013	160.352		203.939	173.351	215.73	159.765	188.488
1.06389	202.982	247.301	188.036	160.35		204.137	173.401	215.838	159.743	188.509
1.06667	202.644	247.617	187.839	160.39		204.272	173.448	215.936	159.803	188.743
1.06944	202.998	247.613	187.932	160.405		204.14	173.31	216.245	159.819	188.831
1.07222	202.977	248.095	187.92	160.371		204.297	173.34	216.324	159.785	188.79
1.075	203.486	248.037	187.998	160.283		204.349	173.423	216.602	159.731	188.931
1.07778	204.146	248.44	187.928	160.289		204.462	173.524	216.514	159.788	188.922
1.08056	203.732	248.522	187.958	160.367		204.347	173.648	216.594	159.771	189.048
1.08333	203.617	248.541	188.123	160.376		204.457	173.529	216.795	159.819	189.025
1.08611	203.507	248.682	188.101	160.348		204.506	173.648	217.028	159.678	189.179
1.08889	204.792	248.733	188.258	160.45		204.711	173.559	217.19	159.77	189.329
1.09167	204.831	248.789	188.296	160.382		204.885	173.575	217.357	159.751	189.193
1.09444	204.386	249.199	188.2	160.313		205.054	173.607	217.419	159.744	189.258
1.09722	204.375	249.497	188.062	160.436		205.107	173.668	217.749	159.683	189.399
1.1	204.223	249.862	188.112	160.273		205.196	173.76	218.069	159.729	189.541
1.10278	203.938	249.879	188.114	160.325		205.268	173.874	218.146	159.746	189.573
1.10556	203.784	250.111	187.937	160.311		205.27	173.665	218.514	159.757	189.586
1.10833	203.89	250.388	188.243	160.464		205.322	173.881	218.606	159.791	189.692
1.11111	205.149	250.203	188.409	160.441		205.55	173.929	218.704	159.747	189.845
1.11389	204.745	250.528	188.518	160.382		205.57	173.858	218.684	159.749	189.73
1.11667	204.006	250.809	188.471	160.322		205.733	173.965	218.895	159.793	189.841
1.11944	204.218	251.236	188.3	160.341		205.688	173.913	218.937	159.734	189.826
1.12222	204.738	251.161	188.451	160.317		205.816	173.899	219.127	159.831	190.04
1.125	204.312	251.58	188.256	160.359		205.912	174.02	219.038	159.745	190.225
1.12778	204.089	251.935	188.345	160.394		205.95	173.957	219.17	159.725	190.216
1.13056	204.484	252.158	188.363	160.336		206.124	174.021	219.396	159.79	190.364
1.13333	204.483	252.192	188.399	160.381		206.161	174.062	219.709	159.658	190.315
1.13611	204.559	252.177	188.302	160.332		206.149	174.039	219.787	159.673	190.397
1.13889	205.341	252.551	188.344	160.445		206.17	174.071	219.944	159.795	190.415
1.14167	206.116	253.102	188.382	160.268		206.452	174.084	220.245	159.639	190.445
1.14444	205.885	252.864	188.441	160.378		206.429	174.198	220.218	159.789	190.533
1.14722	205.272	253.09	188.357	160.338		206.423	174.162	220.488	159.699	190.696
1.15	205.028	253.051	188.286	160.301		206.602	174.185	220.67	159.826	190.955
1.15278	204.814	253.424	188.487	160.334		206.488	174.319	220.912	159.753	190.994
1.15556	204.693	254.271	188.422	160.42		206.59	174.23	221.074	159.767	190.942
1.15833	205.134	254.159	188.289	160.286		206.852	174.277	221.418	159.662	191.092
1.16111	204.904	254.086	188.511	160.364		206.675	174.377	221.535	159.713	191.076
1.16389	204.799	254.179	188.482	160.286		206.687	174.305	221.648	159.705	190.973
1.16667	204.888	254.203	188.556	160.417		206.954	174.355	221.653	159.807	191.057
1.16944	205.109	254.345	188.674	160.313		206.886	174.275	221.86	159.689	191.254
1.17222	206.074	254.824	188.709	160.255		207.051	174.383	222.058	159.723	191.311
1.175	205.225	254.834	188.644	160.213		207.045	174.457	222.209	159.7	191.551
1.17778	205.275	255.1	188.581	160.177		207.289	174.349	222.402	159.646	191.664
1.18056	205.048	255.26	188.493	160.251		207.172	174.379	222.519	159.839	191.529
1.18333	205.162	255.263	188.48	160.342		207.37	174.501	222.647	159.766	191.734
1.18611	205.735	255.454	188.755	160.314		207.382	174.493	222.578	159.709	191.955
1.18889	205.916	255.416	188.643	160.3		207.507	174.512	222.745	159.676	191.854
1.19167	206.233	255.582	188.693	160.256		207.758	174.49	223.059	159.859	192.017
1.19444	206.594	256.011	188.705	160.285		207.883	174.667	223.312	159.685	192.077
1.19722	206.248	256.005	188.773	160.227		207.83	174.751	223.605	159.666	192.107
1.2	206.636	256.161	188.774	160.278		207.822	174.632	223.681	159.603	192.022
1.20278	206.245	256.21	188.623	160.328		207.9	174.677	223.798	159.727	192.023
1.20556	205.98	256.49	188.689	160.402		207.921	174.724	223.947	159.745	192.114
1.20833	206.336	256.686	188.887	160.378		208.173	174.837	224.009	159.755	192.213
1.21111	205.908	257.132	188.834	160.361		208.101	174.724	224.395	159.767	192.191
1.21389	205.857	257.112	188.669	160.283		208.183	174.824	224.681	159.808	192.278
1.21667	205.399	257.537	188.832	160.361		208.329	174.794	224.709	159.72	192.56
1.21944	206.085	257.549	188.728	160.342		208.508	174.821	224.941	159.782	192.695
1.22222	206.389	257.946	188.75	160.342		208.351	174.973	225.156	159.71	192.625
1.225	206.766	258.158	188.806	160.264		208.39	174.986	225.339	159.669	192.759
1.22778	206.877	258.121	188.724	160.344		208.677	175	225.452	159.753	192.59
1.23056	206.352	258.361	188.711	160.368		208.705	175.07	225.68	159.693	192.743
1.23333	206.409	258.538	188.68	160.34		208.794	174.976	225.844	159.597	192.977
1.23611	205.866	258.707	188.769	160.384		208.89	174.973	226	159.748	192.884
1.23889	205.789	259.024	188.832	160.28		208.825	175.107	226.145	159.681	192.856
1.24167	206.456	259.314	188.968	160.229		209.004	175.19	226.215	159.604	192.839
1.24444	206.645	259.274	189.002	160.462		209.007	175.148	226.716	159.639	193.006
1.24722	207.289	259.583	188.987	160.23		209.14	175.223	226.773	159.677	193.052
1.25	208.158	259.819	188.803	160.307		208.988	175.308	226.919	159.693	193.25
1.25278	206.993	259.956	188.87	160.247		209.222	175.187	227.101	159.633	193.272
1.25556	206.604	260.219	188.869	160.291		209.21	175.252	227.108	159.746	193.395
1.25833	206.265	260.18	189.237	160.382		209.316	175.322	227.192	159.693	193.427
1.26111	206.277	260.473	189.253	160.21		209.418	175.468	227.596	159.645	193.548
1.26389	206.829	260.592	189.192	160.326		209.601	175.388	227.683	159.788	193.645
1.26667	207.517	260.999	188.999	160.328		209.559	175.256	227.653	159.709	193.834
1.26944	207.773	260.776	189.059	160.366		209.568	175.276	227.959	159.658	193.96
1.27222	207.305	261.158	189.194	160.232		209.553	175.266	227.935	159.61	193.956
1.275	207.14	260.928	189.047	160.313		209.745	175.476	228.445	159.765	193.838
1.27778	206.634	261.238	189.016	160.246		209.84	175.528	228.592	159.644	194.03
1.28056	207.088	261.598	189.057	160.283		209.971	175.585	228.575	159.746	194.013
1.28333	207.289	261.712	189.166	160.415		210.189	175.562	228.675	159.64	194.198
1.28611	207.759	261.914	189.046	160.348		210.079	175.589	228.693	159.662	194.251
1.28889	208.23	262.143	189.165	160.26		210.202	175.621	228.791	159.643	194.128
1.29167	208.991	262.429	189.086	160.328		210.295	175.647	228.994	159.761	194.261
1.29444	207.592	262.436	189.167	160.424		210.412	175.699	229.072	159.786	194.266
1.29722	207.124	262.64	189.233	160.304		210.457	175.672	229.482	159.732	194.442
1.3	207.452	262.84	189.014	160.265		210.606	175.819	229.573	159.72	194.284
1.30278	207.825	262.821	189.197	160.293		210.577	175.806	229.527	159.557	194.649
1.30556	207.942	263.298	189.129	160.363		210.592	175.804	229.795	159.749	194.694
1.30833	208.372	263.248	189.174	160.214		210.779	175.83	229.876	159.64	194.702
1.31111	207.732	263.507	189.313	160.165		210.918	175.889	229.983	159.574	194.735
1.31389	207.099	263.602	189.088	160.204		210.981	175.963	230.074	159.696	194.87
1.31667	207.431	263.89	189.287	160.276		211.106	175.861	230.187	159.642	194.958
1.31944	207.84	263.921	189.245	160.195		211.124	175.932	230.452	159.747	194.971
1.32222	209.375	263.873	189.349	160.264		211.191	176.001	230.576	159.747	195.06
1.325	209.91	264.487	189.393	160.261		211.356	175.907	230.938	159.687	195.166
1.32778	209.306	264.696	189.252	160.189		211.482	176.05	230.898	159.649	195.218
1.33056	208.644	264.585	189.368	160.241		211.697	176.139	231.061	159.678	195.228
1.33333	208.226	264.547	189.374	160.418	192.088	211.39	176.06	231.311	159.581	195.278
1.33611	207.746	264.975	189.39	160.364	192.141	211.587	176.127	231.285	159.643	195.48
1.33889	207.76	265.06	189.267	160.374	192.043	211.668	176.113	231.435	159.553	195.545
1.34167	207.821	265.103	189.928	160.274	192.128	211.594	176.183	231.421	159.585	195.702
1.34444	208.02	265.338	189.834	160.29	192.165	211.642	176.17	231.351	159.661	195.665
1.34722	208.131	265.584	189.975	160.248	192.172	211.729	176.303	231.687	159.595	195.616
1.35	208.343	265.832	190.012	160.254	192.186	211.954	176.36	231.808	159.587	195.614
1.35278	207.881	265.917	190.043	160.291	192.088	211.788	176.217	231.777	159.57	195.687
1.35556	207.841	265.889	189.705	160.272	192.206	211.955	176.36	232.219	159.578	195.879
1.35833	208.509	266.148	189.747	160.213	192.285	212.01	176.234	232.275	159.702	195.829
1.36111	209.514	266.362	189.652	160.124	192.227	212.125	176.295	232.376	159.715	196.021
1.36389	210.014	265.631	189.51	160.303	192.379	212.249	176.281	232.568	159.616	196.133
1.36667	209.043	265.709	189.57	160.247	192.263	212.25	176.39	232.747	159.569	195.998
1.36944	208.445	265.75	189.711	160.286	192.389	212.131	176.417	232.833	159.565	196
1.37222	208.412	266.383	189.752	160.38	192.295	212.208	176.395	232.743	159.7	195.813
1.375	208.527	266.372	189.546	160.332	192.357	212.29	176.474	232.911	159.656	195.966
1.37778	208.033	266.436	189.391	160.24	192.431	212.408	176.346	232.977	159.647	195.888
1.38056	208.495	266.675	189.463	160.318	192.253	212.427	176.497	232.747	159.626	196.003
1.38333	208.937	266.323	189.448	160.232	191.97	212.331	176.52	232.868	159.684	196.1
1.38611	208.546	266.557	189.376	160.196	191.805	212.469	176.569	232.82	159.697	196.117
1.38889	207.997	266.61	189.447	160.288	192.27	212.584	176.642	233.075	159.667	196.137
1.39167	208.066	267.028	189.429	160.387	192.405	212.644	176.677	233.29	159.696	196.484
1.39444	208.227	267.46	189.561	160.38	192.355	212.877	176.618	233.265	159.706	196.489
1.39722	208.438	268.408	189.329	160.351	192.545	212.601	176.669	233.401	159.728	196.533
1.4	208.347	268.37	189.5	160.226	192.55	212.805	176.628	233.549	159.668	196.542
1.40278	209.147	268.146	189.578	160.326	192.513	212.814	176.805	233.52	159.621	196.526
1.40556	209.362	268.193	189.661	160.304	192.477	212.891	176.832	233.652	159.58	196.592
1.40833	209.409	268.358	189.648	160.24	192.563	212.983	176.853	233.83	159.519	196.675
1.41111	209.059	268.337	189.672	160.277	192.569	213.182	176.846	233.936	159.499	196.61
1.41389	209.133	268.38	189.419	160.288	192.593	213.366	176.875	234.347	159.595	196.606
1.41667	210.433	268.536	189.528	160.273	192.662	213.539	176.861	234.433	159.642	197.027
1.41944	210.546	268.694	189.513	160.166	192.641	213.537	176.975	234.724	159.631	197.029
1.42222	210.898	269.148	189.594	160.262	192.683	213.633	176.972	234.877	159.546	197.115
1.425	211.095	269.736	189.585	160.387	192.692	213.646	176.962	234.933	159.543	197.243
1.42778	210.615	269.437	189.681	160.305	192.755	213.851	176.992	235.186	159.623	197.15
1.43056	210.155	269.173	189.455	160.401	192.726	213.974	176.963	235.324	159.683	197.346
1.43333	209.367	269.284	189.66	160.283	192.763	214.016	177.088	235.44	159.68	197.273
1.43611	209.244	269.53	189.706	160.303	192.728	214.065	177.022	235.475	159.503	197.27
1.43889	209.913	269.861	189.813	160.317	192.848	214.125	177.167	235.622	159.704	197.354
1.44167	209.551	270.096	189.791	160.322	192.898	214.149	177.259	236.226	159.578	197.436
1.44444	209.056	270.232	189.687	160.314	192.854	214.232	177.231	236.384	159.582	197.409
1.44722	209.64	270.213	189.745	160.281	192.933	214.292	177.244	236.406	159.733	197.415
1.45	210.207	270.851	189.875	160.159	192.888	214.274	177.302	236.572	159.619	197.544
1.45278	209.973	270.566	189.79	160.244	192.975	214.39	177.291	236.716	159.604	197.602
1.45556	210.191	270.874	189.808	160.193	192.981	214.292	177.291	236.833	159.616	197.965
1.45833	209.642	270.666	189.714	160.257	192.989	214.466	177.394	236.912	159.528	198.155
1.46111	210.342	270.876	189.796	160.295	193.193	214.443	177.396	237.051	159.521	198.373
1.46389	210.206	270.91	189.86	160.251	193.193	214.441	177.402	237.258	159.65	198.411
1.46667	210.484	271.188	189.854	160.256	193.136	214.744	177.4	237.158	159.66	198.223
1.46944	210.913	271.489	189.93	160.185	192.883	214.657	177.41	237.504	159.649	198.146
1.47222	211.099	271.521	189.831	160.245	193.165	214.92	177.542	237.656	159.514	198.108
1.475	210.937	271.841	189.902	160.307	193.309	215.1	177.529	237.544	159.578	198.254
1.47778	210.075	271.88	190.012	160.34	193.354	215.098	177.629	237.91	159.733	198.299
1.48056	210.255	272.256	190.004	160.23	193.311	215.456	177.596	237.85	159.661	198.405
1.48333	210.872	272.482	190.056	160.213	193.205	215.453	177.705	238.043	159.532	198.457
1.48611	210.72	272.882	190.054	160.258	193.39	215.527	177.709	238.162	159.555	198.529
1.48889	210.089	272.958	190.036	160.224	193.408	215.608	177.747	238.385	159.607	198.5
1.49167	209.93	272.973	190.042	160.228	193.351	215.807	177.729	238.565	159.675	198.476
1.49444	209.864	273.297	190.174	160.192	193.371	215.893	177.876	238.445	159.649	198.729
1.49722	209.618	273.306	190.133	160.194	193.378	215.75	177.846	238.855	159.652	198.618
1.5	209.765	273.266	190.276	160.276	193.477	215.838	177.902	238.703	159.592	198.74
1.50278	210.868	273.635	190.126	160.267	193.239	215.964	177.905	238.782	159.617	198.635
1.50556	211.543	273.583	190.306	160.225	193.558	216.112	177.857	239.124	159.512	198.818
1.50833	211.675	273.709	190.355	160.062	193.323	216.173	177.96	239.042	159.701	198.816
1.51111	211.643	274.029	190.353	160.291	193.391	216.05	178.015	239.208	159.617	198.82
1.51389	211.457	274.133	190.113	160.404	193.582	216.313	178.071	239.338	159.631	198.862
1.51667	211.1	274.271	190.243	160.165	193.335	216.526	178.157	239.48	159.694	198.858
1.51944	212.285	274.873	190.168	160.177	193.607	216.441	178.123	239.491	159.632	198.88
1.52222	211.54	275.104	190.294	160.206	193.695	216.606	178.243	239.778	159.615	199.108
1.525	211.411	275.017	190.267	160.207	193.676	216.656	178.206	240.062	159.613	199.094
1.52778	211.572	275.005	190.201	160.175	193.627	216.641	178.335	240.055	159.51	199.225
1.53056	211.33	275.215	190.26	160.286	193.627	216.69	178.479	240.26	159.629	199.238
1.53333	211.474	275.414	190.308	160.203	193.612	216.865	178.581	240.665	159.574	199.475
1.53611	210.85	275.448	190.472	160.299	193.748	216.819	178.437	240.752	159.576	199.362
1.53889	211.154	275.715	190.305	160.692	193.691	216.871	178.501	240.776	159.615	199.4
1.54167	211.19	276.019	190.292	160.928	193.639	217.056	178.484	241.003	159.524	199.398
1.54444	211.661	276.052	190.433	161.12	193.757	217.06	178.611	240.986	159.54	199.394
1.54722	211.835	276.31	190.375	161.344	193.869	217.062	178.536	241.335	159.596	199.748
1.55	211.892	276.42	190.35	161.395	193.778	217.233	178.627	241.53	159.56	199.992
1.55278	211.465	276.498	190.371	161.565	193.748	217.352	178.616	241.925	159.677	199.952
1.55556	211.4	276.612	190.364	161.634	193.946	217.315	178.698	241.724	159.619	199.799
1.55833	211.26	276.897	190.268	161.695	194.019	217.385	178.85	241.831	159.584	199.815
1.56111	211.094	276.926	190.321	161.791	194.104	217.518	178.75	241.905	159.569	199.829
1.56389	211.016	276.949	190.464	161.805	194.224	217.553	178.791	242.195	159.597	200.04
1.56667	212.263	277.306	190.341	161.836	194.264	217.572	178.963	242.333	159.537	200.227
1.56944	212.402	277.312	190.39	161.833	194.44	217.716	178.909	242.271	159.527	200.117
1.57222	212.179	277.429	190.388	161.826	194.617	217.738	178.815	242.64	159.569	200.374
1.575	212.146	277.639	190.415	161.958	194.782	217.722	179.013	242.691	159.626	200.453
1.57778	211.288	277.8	190.42	161.957	194.859	217.611	178.997	243.177	159.606	200.476
1.58056	211.374	277.832	190.571	161.897	194.866	217.987	179.004	243.406	159.516	200.47
1.58333	212.352	278.132	190.445	162.059	195.041	218.267	179.01	243.407	159.527	200.507
1.58611	212.684	278.485	190.411	161.92	195.094	218.19	178.992	243.366	159.644	200.436
1.58889	212.629	278.699	190.5	162.032	195.123	218.263	179.151	243.47	159.63	200.608
1.59167	211.697	278.855	190.606	161.927	195.167	218.35	179.224	243.695	159.655	200.601
1.59444	212.138	279.005	190.59	162.032	195.177	218.383	179.266	243.691	159.546	200.756
1.59722	212.669	279.169	190.436	161.798	195.262	218.403	179.321	243.83	159.54	200.925
1.6	212.598	279.158	190.633	162.019	195.228	218.414	179.449	244.126	159.535	200.977
1.60278	212.327	279.254	190.523	162.036	195.471	218.614	179.38	243.975	159.528	200.884
1.60556	212.145	279.236	190.567	161.879	195.397	218.646	179.409	244.414	159.638	201.161
1.60833	212.176	279.537	190.493	161.944	195.534	218.729	179.445	244.235	159.456	201.203
1.61111	213.423	279.409	190.655	162.049	195.371	218.704	179.474	244.323	159.514	201.186
1.61389	212.678	280.206	190.567	161.98	195.503	218.791	179.505	244.409	159.547	201.239
1.61667	212.286	280.005	190.436	161.877	195.571	219.008	179.525	244.505	159.633	201.28
1.61944	212.179	280.291	190.492	162.001	195.456	219.197	179.581	244.557	159.668	201.321
1.62222	211.99	280.224	190.755	161.883	195.655	219.059	179.633	244.616	159.641	201.315
1.625	212.176	280.369	190.649	162	195.588	219.025	179.64	244.485	159.505	201.278
1.62778	212.448	280.788	190.671	162.107	195.678	219.153	179.716	244.952	159.55	201.313
1.63056	212.724	280.778	190.689	161.955	195.629	219.076	179.549	244.841	159.596	201.357
1.63333	213.016	281.188	190.637	162.077	195.711	219.273	179.65	245.223	159.6	201.424
1.63611	212.802	280.981	190.639	161.936	195.857	219.466	179.699	245.27	159.561	201.659
1.63889	212.931	281.262	190.726	161.94	195.794	219.523	179.735	245.291	159.61	201.675
1.64167	212.971	281.438	190.646	162.104	195.758	219.567	179.845	245.551	159.505	201.548
1.64444	212.952	281.827	190.922	161.943	195.979	219.576	179.793	245.853	159.614	201.55
1.64722	212.852	282.029	190.996	162.003	195.916	219.865	179.838	245.845	159.563	201.781
1.65	212.93	282.014	190.91	161.946	196.071	219.582	179.728	246.011	159.577	201.776
1.65278	212.901	281.982	190.847	161.913	196.087	219.754	179.891	245.936	159.494	201.876
1.65556	213.666	282.068	190.866	161.975	196.06	219.728	179.948	246.055	159.522	201.726
1.65833	213.258	282.656	190.999	161.949	196.177	219.952	180.038	246.352	159.534	201.741
1.66111	212.573	282.736	190.971	162.002	196.053	219.991	180.162	246.436	159.526	201.89
1.66389	212.671	282.888	191.105	161.996	196.048	220.133	180.008	246.569	159.491	201.963
1.66667	213.077	282.783	190.902	161.982	196.158	220.174	180.167	246.63	159.522	201.976
1.66944	213.917	283.288	190.952	162.013	196.217	220.108	180.108	246.813	159.57	202.168
1.67222	213.838	283.41	190.982	161.963	196.188	220.355	180.132	246.733	159.559	202.033
1.675	213.173	283.642	190.984	161.89	196.277	220.432	180.155	247.099	159.53	202.091
1.67778	213.19	284.133	190.848	161.882	196.366	220.451	180.133	247.048	159.553	202.321
1.68056	214.12	283.855	191.003	162.059	196.079	220.338	180.285	247.116	159.585	202.358
1.68333	213.726	284.088	190.948	162.032	196.237	220.63	180.245	247.313	159.536	202.308
1.68611	213.611	284.095	190.982	161.953	196.151	220.456	180.245	247.61	159.462	202.404
1.68889	213.985	284.301	190.976	161.951	196.315	220.794	180.277	247.624	159.504	202.456
1.69167	215	284.463	191.119	162.02	196.432	220.759	180.255	247.958	159.536	202.545
1.69444	215.051	284.428	191.19	162.01	196.359	220.77	180.358	247.986	159.579	202.499
1.69722	214.062	284.825	191.067	161.873	196.384	220.841	180.379	247.952	159.538	202.508
1.7	213.742	284.868	190.933	161.979	196.485	220.914	180.325	248.386	159.52	202.556
1.70278	214.345	284.893	191.091	161.983	196.487	221.005	180.517	248.525	159.58	202.75
1.70556	214.201	285.225	190.982	161.92	196.505	221.095	180.487	248.264	159.483	202.79
1.70833	214.081	285.249	191.217	161.938	196.288	221.246	180.463	248.438	159.477	202.812
1.71111	213.857	285.33	191.091	161.954	196.566	221.273	180.694	248.8	159.5	202.976
1.71389	214.937	285.768	191.033	161.955	196.516	221.385	180.615	248.758	159.522	203.115
1.71667	214.393	285.75	191.193	161.961	196.656	221.413	180.666	249.008	159.532	203.106
1.71944	214.055	286.014	191.161	162.006	196.707	221.558	180.792	249.047	159.499	203.007
1.72222	214.107	286.016	191.012	161.944	196.896	221.838	180.813	249.2	159.462	202.82
1.725	215.229	285.955	191.27	161.87	196.753	221.855	180.806	249.128	159.586	202.968
1.72778	214.634	286.32	191.216	161.968	196.831	221.784	180.891	249.282	159.516	202.892
1.73056	214.071	286.592	191.203	161.919	196.924	222.014	180.853	249.496	159.464	202.965
1.73333	214.187	286.571	191.235	161.979	196.809	221.859	180.784	249.596	159.507	203.044
1.73611	214.301	286.794	191.115	161.966	196.885	222.222	180.877	249.668	159.59	203.101
1.73889	214.094	287.298	191.225	161.918	196.71	222.244	180.884	249.745	159.472	203.366
1.74167	214.733	287.403	191.273	161.972	196.862	222.131	180.857	249.906	159.577	203.405
1.74444	214.652	287.524	191.413	161.95	196.858	222.266	180.921	250.185	159.552	203.357
1.74722	214.777	287.591	191.233	161.9	197.001	222.249	181.075	250.271	159.438	203.217
1.75	215.314	287.638	191.304	161.781	196.869	222.376	180.958	250.221	159.505	203.268
1.75278	215.233	287.82	191.252	161.896	196.943	222.285	180.986	250.402	159.55	203.338
1.75556	215.256	288.132	191.079	161.981	196.816	222.473	181.025	250.622	159.442	203.51
1.75833	214.795	288.476	191.385	161.972	197.047	222.458	181.066	250.52	159.519	203.375
1.76111	214.528	288.623	191.403	161.963	197.034	222.635	181.241	250.837	159.669	203.659
1.76389	214.506	288.71	191.155	161.917	197.024	222.753	181.276	250.852	159.486	203.698
1.76667	215.024	288.568	191.412	161.927	197.206	222.536	181.278	251.225	159.512	203.777
1.76944	215.108	288.711	191.428	161.859	197.069	222.801	181.424	251.15	159.638	203.659
1.77222	214.955	289.155	191.406	161.874	197.082	222.721	181.422	251.263	159.437	203.734
1.775	214.769	289.268	191.397	161.966	197.215	222.934	181.49	251.511	159.532	203.747
1.77778	214.812	289.509	191.514	162.046	196.949	222.712	181.342	251.458	159.531	203.632
1.78056	214.631	289.387	191.401	161.936	197.332	223.02	181.495	251.692	159.493	203.715
1.78333	215.664	289.533	191.382	161.83	197.155	223.02	181.602	251.916	159.466	203.758
1.78611	216.078	289.771	191.466	161.832	197.259	223.224	181.631	252.091	159.621	203.863
1.78889	215.173	289.784	191.302	161.891	197.321	223.101	181.605	252.301	159.516	203.926
1.79167	215.134	289.942	191.442	162.037	197.194	223.206	181.71	252.393	159.535	203.926
1.79444	215.419	289.935	191.569	161.893	197.308	223.23	181.769	252.543	159.425	204.082
1.79722	215.224	290.166	191.539	161.888	197.304	223.464	181.839	252.692	159.484	204.095
1.8	215.227	290.4	191.473	161.94	197.28	223.225	181.767	252.775	159.396	204.255
1.80278	216.461	290.409	191.519	161.91	197.388	223.206	181.914	253.151	159.543	204.168
1.80556	216.432	290.881	191.632	161.942	197.401	223.397	181.949	253.032	159.378	204.31
1.80833	216.239	290.993	191.602	161.831	197.409	223.474	181.961	252.988	159.6	204.407
1.81111	216.03	291.236	191.537	161.856	197.335	223.671	181.948	253.273	159.482	204.449
1.81389	216.338	291.132	191.694	161.893	197.25	223.916	182.16	253.471	159.517	204.512
1.81667	215.758	291.531	191.583	161.829	197.399	223.799	182.056	253.702	159.533	204.549
1.81944	215.666	291.82	191.683	161.846	197.442	223.962	182.023	253.53	159.538	204.596
1.82222	215.776	291.648	191.438	162.002	197.282	223.843	182.069	253.732	159.504	204.559
1.825	216.526	291.95	191.436	161.896	197.578	224.013	182.137	253.921	159.593	204.669
1.82778	215.982	292.141	191.637	161.871	197.625	223.997	182.032	254.007	159.465	204.857
1.83056	215.744	292.288	191.561	161.912	197.54	224.047	182.239	253.998	159.404	204.778
1.83333	216.369	292.26	191.593	161.877	197.568	223.872	182.206	254.17	159.477	204.887
1.83611	216.644	292.787	191.778	161.9	197.756	224.048	182.212	254.083	159.507	204.925
1.83889	217.182	292.584	191.785	161.856	197.514	224.081	182.218	254.162	159.415	205.131
1.84167	216.05	292.832	191.724	161.964	197.765	224.353	182.298	254.261	159.452	205.241
1.84444	216.128	292.66	191.614	161.844	197.745	224.226	182.298	254.506	159.47	205.142
1.84722	216.505	293.149	191.49	161.882	197.729	224.26	182.33	254.506	159.526	205.101
1.85	216.025	293.63	191.765	161.85	197.781	224.295	182.451	254.937	159.475	205.258
1.85278	215.579	293.656	191.825	161.875	197.553	224.504	182.391	255.245	159.451	205.304
1.85556	215.855	294.026	191.875	161.898	197.646	224.501	182.41	255.179	159.578	205.527
1.85833	215.896	293.951	191.731	161.882	197.75	224.517	182.457	255.546	159.502	205.272
1.86111	216.278	294.131	191.816	161.84	198.021	224.598	182.566	255.927	159.51	205.411
1.86389	216.135	294.091	191.752	161.852	198.07	224.573	182.539	256.134	159.436	205.52
1.86667	217.974	294.036	191.848	161.968	197.837	224.764	182.51	256.081	159.507	205.544
1.86944	218.385	294.138	191.77	161.873	197.946	224.772	182.518	255.926	159.523	205.52
1.87222	216.973	294.646	191.816	161.839	197.941	224.786	182.562	256.032	159.498	205.567
1.875	216.899	294.787	191.922	161.982	197.914	224.83	182.546	256.052	159.519	205.798
1.87778	216.64	294.951	192.148	161.929	197.912	224.943	182.731	256.528	159.455	205.73
1.88056	216.939	295.033	192.084	161.817	197.822	224.832	182.598	256.586	159.561	205.728
1.88333	217.253	295.212	191.988	161.828	197.878	225.015	182.736	256.956	159.411	205.76
1.88611	217.936	295.438	192.107	161.905	197.894	225.174	182.689	256.746	159.504	205.951
1.88889	217.534	295.812	192.02	161.808	198.083	225.239	182.663	256.895	159.43	205.816
1.89167	217.945	296.231	191.947	161.709	198.064	225.368	182.732	257.147	159.491	206.116
1.89444	217.912	295.937	191.894	161.853	198.134	225.27	182.742	257.143	159.482	206.051
1.89722	218.016	296.535	191.897	161.795	197.945	225.447	182.818	257.205	159.51	206.185
1.9	217.551	296.306	192.079	161.812	198.098	225.484	182.845	257.38	159.499	206.137
1.90278	217.32	296.67	192.022	161.793	198.091	225.508	182.822	257.39	159.482	206.14
1.90556	217.471	296.719	191.934	161.86	198.079	225.499	182.77	257.494	159.38	206.441
1.90833	217.833	296.921	191.963	161.801	198.214	225.635	182.853	258.102	159.527	206.428
1.91111	217.459	297.334	192.026	161.878	198.049	225.643	182.79	258.178	159.484	206.293
1.91389	217.568	297.317	192.037	161.858	198.227	225.913	182.956	258.338	159.556	206.359
1.91667	217.992	297.609	191.929	161.737	198.311	226.088	182.951	258.377	159.482	206.374
1.91944	217.61	297.569	191.936	161.812	198.289	226.106	182.966	258.293	159.599	206.411
1.92222	217.358	297.638	192.009	161.889	198.237	226.247	182.934	258.687	159.438	206.467
1.925	217.241	297.577	192.17	161.896	198.168	226.237	183.086	258.639	159.468	206.55
1.92778	217.791	297.712	192.12	161.781	198.288	226.211	183.042	258.799	159.376	206.644
1.93056	218.491	297.921	192.177	161.905	198.336	226.369	183.17	258.922	159.493	206.645
1.93333	218.648	298.156	192.044	161.941	198.392	226.405	183.199	258.99	159.49	206.735
1.93611	218.757	298.435	192.181	161.917	198.377	226.506	183.265	259.299	159.469	206.702
1.93889	217.943	298.425	192.044	161.832	198.344	226.629	183.247	259.318	159.447	206.9
1.94167	218.433	298.64	192.198	161.764	198.517	226.556	183.344	259.378	159.581	206.939
1.94444	218.757	298.909	192.176	161.793	198.543	226.333	183.332	259.587	159.507	207.069
1.94722	218.439	298.687	192.197	161.711	198.644	226.529	183.461	259.844	159.421	207.015
1.95	218.267	298.754	192.105	161.818	198.487	226.333	183.402	259.758	159.394	206.955
1.95278	218.199	299.123	192.183	161.785	198.586	226.709	183.4	260.007	159.422	207.021
1.95556	218.374	299.321	192.251	161.865	198.541	226.778	183.509	260.078	159.465	207.055
1.95833	218.629	299.666	192.338	161.806	198.584	226.734	183.422	260.567	159.341	207.13
1.96111	218.256	299.829	192.313	161.868	198.48	226.797	183.504	260.765	159.385	207.197
1.96389	218.625	300.009	192.304	161.773	198.697	226.87	183.658	260.778	159.459	207.435
1.96667	219.084	300.028	192.302	161.823	198.603	226.904	183.553	260.601	159.514	207.469
1.96944	220.021	300.08	192.338	161.864	198.518	227.084	183.618	260.996	159.471	207.603
1.97222	220.048	300.465	192.3	161.874	198.637	227.248	183.681	261.026	159.348	207.494
1.975	218.567	300.48	192.73	161.883	198.746	226.963	183.724	261.084	159.472	207.511
1.97778	218.965	300.567	192.655	161.791	198.875	226.967	183.829	261.331	159.465	207.604
1.98056	218.522	300.591	192.364	161.793	198.714	227.059	183.885	261.591	159.459	207.771
1.98333	218.448	301.315	192.404	161.777	198.875	227.18	183.764	261.822	159.534	207.787
1.98611	219.1	301.147	192.333	161.794	198.926	227.265	183.995	261.622	159.492	207.629
1.98889	219.1	301.199	192.431	161.779	198.888	227.559	183.827	261.779	159.46	207.8
1.99167	218.451	301.077	192.348	161.794	198.83	227.593	183.796	261.89	159.438	207.724
1.99444	219.213	301.695	192.37	161.791	198.963	227.793	184.031	262.09	159.421	207.823
1.99722	219.052	302.003	192.489	161.771	198.791	227.798	183.802	262.275	159.467	207.856
2	218.885	302.015	192.457	161.804	198.96	227.95	184.036	262.479	159.479	207.913
2.00278	218.331	301.986	192.452	161.877	198.967	228.069	183.914	262.569	159.396	207.877
2.00556	218.217	302.429	192.523	161.866	199.024	227.896	183.996	262.694	159.449	207.854
2.00833	219.179	302.313	192.458	161.829	199.041	227.897	184.159	262.741	159.366	207.903
2.01111	219.079	302.773	192.307	161.762	198.813	227.948	184.007	262.987	159.347	208.189
2.01389	219.185	302.84	192.415	161.835	199.031	228.205	184.188	263.263	159.475	208.163
2.01667	219.191	302.778	192.523	161.883	199.058	228.312	184.311	263.498	159.483	208.16
2.01944	219.982	303.412	192.524	161.749	199.117	228.297	184.225	263.255	159.425	208.209
2.02222	219.954	303.361	192.435	161.835	199.185	228.461	184.338	263.598	159.402	208.368
2.025	219.755	303.297	192.398	161.772	199.164	228.398	184.314	263.62	159.33	208.245
2.02778	219.815	303.487	192.61	161.747	199.226	228.438	184.427	264.044	159.441	208.445
2.03056	219.53	303.792	192.624	161.755	199.208	228.608	184.406	264.155	159.422	208.314
2.03333	218.785	303.8	192.47	161.756	199.306	228.658	184.345	264.159	159.539	208.506
2.03611	218.839	304.075	192.589	161.784	199.226	228.543	184.46	264.402	159.437	208.465
2.03889	219.645	304.698	192.535	161.786	199.233	228.374	184.415	264.396	159.422	208.338
2.04167	218.963	304.573	192.709	161.761	199.261	228.641	184.46	264.569	159.474	208.645
2.04444	219.045	304.539	192.843	161.845	199.277	228.856	184.448	264.829	159.415	208.567
2.04722	219.204	304.849	193.07	161.816	199.283	228.85	184.608	264.989	159.4	208.699
2.05	218.998	305.138	192.948	161.781	199.416	228.991	184.44	264.987	159.539	208.74
2.05278	219.478	305.348	192.791	161.751	199.339	229.042	184.545	265.019	159.454	209.017
2.05556	219.489	305.66	192.773	161.787	199.394	229.042	184.608	265.256	159.36	209.076
2.05833	219.737	305.656	192.77	161.824	199.371	229.027	184.788	265.348	159.394	209.17
2.06111	220.241	305.939	192.746	161.691	199.369	229.261	184.596	265.323	159.474	209.203
2.06389	219.905	305.78	192.822	161.767	199.328	229.182	184.67	265.559	159.453	209.157
2.06667	220.2	306.279	192.781	161.732	199.415	229.456	184.78	265.62	159.424	209.058
2.06944	219.612	306.093	192.858	161.762	199.331	229.351	184.717	265.624	159.498	209.074
2.07222	219.289	306.116	193.025	161.786	199.44	229.454	184.799	265.985	159.479	209.248
2.075	220.138	306.485	192.954	161.811	199.435	229.396	184.759	266.117	159.355	209.199
2.07778	220.636	306.349	192.992	161.806	199.434	229.511	184.866	266.366	159.549	209.135
2.08056	220.479	307.033	193.122	161.746	199.509	229.425	184.882	266.289	159.447	209.306
2.08333	220.31	307.04	193.124	161.729	199.477	229.736	184.942	266.463	159.474	209.359
2.08611	220.226	307.123	193.059	161.877	199.558	229.67	184.866	266.631	159.405	209.442
2.08889	220.574	307.375	193.108	161.792	199.617	229.764	184.902	266.597	159.369	209.413
2.09167	220.962	307.6	193.241	161.765	199.605	229.903	185.05	266.619	159.446	209.478
2.09444	220.359	307.665	193.163	161.815	199.615	229.777	185.249	266.897	159.417	209.478
2.09722	220.846	307.56	193.067	161.815	199.673	229.566	185.199	267.037	159.443	209.476
2.1	220.933	307.565	192.926	161.674	199.533	229.959	185.281	267.152	159.395	209.532
2.10278	221.049	307.699	193.036	161.624	199.618	230.144	185.163	267.012	159.429	209.463
2.10556	221.551	308.124	192.927	161.668	199.702	230.278	185.329	267.236	159.42	209.59
2.10833	221.53	308.127	193.066	161.731	199.728	230.347	185.346	267.243	159.466	209.754
2.11111	220.83	308.176	192.961	161.729	199.743	230.346	185.36	267.329	159.392	209.871
2.11389	220.571	308.188	193.114	161.672	199.709	230.475	185.414	267.46	159.444	209.88
2.11667	221.186	308.588	193.323	161.844	199.733	230.511	185.358	267.69	159.536	209.847
2.11944	221.353	309.169	193.279	161.845	199.714	230.431	185.448	267.749	159.364	209.945
2.12222	221.679	308.923	193.23	161.628	199.826	230.594	185.408	268.027	159.43	209.947
2.125	222.129	308.695	193.145	161.739	199.772	230.654	185.456	268.008	159.452	209.916
2.12778	221.464	309.127	193.091	161.74	199.769	231.112	185.466	268.122	159.389	209.999
2.13056	221.174	309.291	193.093	161.704	199.916	231.131	185.654	268.338	159.412	210.187
2.13333	221.214	309.206	193.037	161.741	200.068	230.99	185.525	268.191	159.446	210.331
2.13611	220.939	309.167	193.005	161.672	199.972	231.449	185.646	268.414	159.349	210.209
2.13889	222.037	309.493	193.163	161.808	200.187	231.166	185.662	268.354	159.432	210.211
2.14167	222.258	309.674	193.128	161.817	199.907	231.3	185.709	268.86	159.396	210.135
2.14444	222.287	309.551	193.226	161.718	199.896	231.186	185.671	268.93	159.389	210.291
2.14722	221.539	309.725	193.21	161.661	200.06	231.316	185.737	268.866	159.382	210.398
2.15	221.444	310.167	193.157	161.758	199.981	231.332	185.766	269.004	159.388	210.405
2.15278	221.681	310.591	193.337	161.683	200.155	231.456	185.767	269.087	159.336	210.504
2.15556	221.874	310.701	193.262	161.732	199.968	231.618	185.855	269.242	159.432	211.075
2.15833	222.483	310.76	193.227	161.757	200.105	231.655	185.856	269.483	159.376	210.992
2.16111	222.257	310.565	193.289	161.591	200.168	231.647	185.865	269.573	159.409	210.902
2.16389	221.917	310.842	193.365	161.723	200.208	231.833	185.847	269.847	159.387	210.745
2.16667	222.63	311.092	193.58	161.73	200.118	231.823	185.822	269.742	159.386	210.786
2.16944	222.872	311.1	193.475	161.724	200.064	231.744	185.964	269.918	159.28	210.767
2.17222	221.785	311.233	193.485	161.657	200.255	231.999	185.789	270.133	159.382	210.834
2.175	221.874	311.414	193.29	161.835	200.272	231.901	185.997	270.256	159.431	211.033
2.17778	221.836	312.232	193.28	161.731	200.326	232.298	186.028	270.413	159.407	210.936
2.18056	222.017	312.308	193.274	161.631	200.237	232.339	186.028	270.419	159.313	210.87
2.18333	222.358	312.284	193.309	161.752	200.403	232.292	186.042	270.377	159.439	210.999
2.18611	221.912	312.343	193.418	161.729	200.419	232.395	186.079	270.512	159.372	211.083
2.18889	223.654	312.429	193.308	161.716	200.435	232.248	186.048	270.773	159.428	211.02
2.19167	224.007	312.644	193.313	161.712	200.493	232.287	186.045	271.039	159.325	211.074
2.19444	223.514	313.79	193.407	161.703	200.429	232.564	186.104	271.275	159.376	211.109
2.19722	222.619	313.749	193.515	161.782	200.538	232.537	186.258	271.068	159.371	211.255
2.2	222.585	313.593	193.289	161.639	200.556	232.561	186.217	271.346	159.408	211.279
2.20278	222.84	313.172	193.264	161.698	200.463	232.438	186.179	271.421	159.374	211.557
2.20556	222.848	313.298	193.415	161.758	200.57	232.589	186.353	271.423	159.399	211.586
2.20833	222.948	313.476	193.5	161.701	200.416	232.548	186.304	271.644	159.326	211.512
2.21111	223.177	313.49	193.339	161.654	200.387	232.612	186.335	271.618	159.48	211.565
2.21389	222.468	313.7	193.506	161.758	200.598	232.703	186.35	272.141	159.38	211.591
2.21667	222.634	313.728	193.34	161.7	200.512	232.907	186.373	272.24	159.349	211.487
2.21944	223.159	313.793	193.345	161.728	200.511	232.802	186.539	272.259	159.369	211.573
2.22222	222.951	313.775	193.498	161.682	200.556	232.881	186.485	272.551	159.385	211.627
2.225	222.861	314.181	193.533	161.695	200.679	232.985	186.523	272.484	159.294	211.581
2.22778	222.525	314.319	193.392	161.611	200.685	232.938	186.653	272.543	159.452	211.62
2.23056	222.717	314.429	193.723	161.791	200.513	233.352	186.608	272.843	159.35	211.624
2.23333	224.447	314.502	193.717	161.698	200.707	233.142	186.578	272.894	159.412	211.679
2.23611	223.211	314.444	193.599	161.745	200.836	233.472	186.697	273.035	159.268	211.738
2.23889	223.022	314.925	193.717	161.677	200.617	233.252	186.691	273.069	159.353	211.747
2.24167	222.804	314.97	193.528	161.737	200.837	233.378	186.75	273.295	159.403	211.86
2.24444	222.62	314.914	193.67	161.863	200.719	233.59	186.735	273.548	159.474	212.035
2.24722	222.913	315.209	193.519	161.764	200.748	233.826	186.786	273.516	159.357	212.115
2.25	223.647	315.349	193.596	161.804	200.866	233.719	186.819	273.695	159.301	212.051
2.25278	223.87	315.498	193.647	161.626	200.77	233.66	186.957	273.532	159.383	212.289
2.25556	223.531	315.515	193.549	161.82	200.88	233.838	186.94	273.681	159.482	212.468
2.25833	223.137	315.593	193.804	161.636	200.808	233.92	187.034	273.892	159.412	212.335
2.26111	223.741	315.618	193.811	161.791	200.849	233.797	186.999	273.944	159.357	212.329
2.26389	223.722	315.971	194.061	161.607	200.901	234.159	186.983	274.109	159.371	212.362
2.26667	223.933	315.884	193.811	161.682	200.948	234.042	186.92	273.999	159.444	212.534
2.26944	223.774	316.343	193.832	161.693	200.888	234.108	186.972	274.288	159.318	212.634
2.27222	223.165	316.101	193.8	161.574	201.046	234.117	187.209	274.544	159.29	212.615
2.275	223.315	316.368	193.891	161.679	201.12	234.355	187.146	274.807	159.291	212.468
2.27778	223.692	316.282	193.801	161.577	201.235	234.292	187.104	274.642	159.364	212.563
2.28056	224.063	316.619	193.733	161.635	201.035	234.567	187.189	274.925	159.379	212.423
2.28333	224.919	316.499	193.717	161.671	200.99	234.665	187.401	274.69	159.338	212.654
2.28611	224.504	316.988	193.716	161.636	201.028	234.614	187.407	274.946	159.417	212.935
2.28889	224.147	317.384	193.804	161.695	201.116	234.72	187.35	275.135	159.435	212.918
2.29167	224.062	317.681	193.91	161.636	201.08	234.808	187.29	275.2	159.363	212.818
2.29444	225.226	317.863	193.823	161.701	201.166	234.766	187.418	275.362	159.387	212.767
2.29722	225.571	317.675	193.846	161.61	201.176	234.723	187.511	275.674	159.297	212.813
2.3	224.193	317.887	193.845	161.574	201.168	234.831	187.389	275.851	159.294	212.832
2.30278	224.72	318.098	193.819	161.641	201.124	234.808	187.449	275.918	159.4	212.803
2.30556	225.408	318.013	193.803	161.656	201.366	235.06	187.564	276.036	159.276	212.863
2.30833	224.049	318.253	193.79	161.637	201.293	235.113	187.522	275.99	159.49	212.791
2.31111	223.755	318.443	193.926	161.56	201.191	235.044	187.74	276.546	159.367	213.013
2.31389	223.872	318.569	193.887	161.578	201.263	235.289	187.582	276.363	159.343	213.177
2.31667	224.712	318.618	193.833	161.556	201.372	235.334	187.727	276.4	159.358	212.99
2.31944	224.451	318.765	193.798	161.651	201.44	235.584	187.703	276.358	159.379	212.922
2.32222	224.698	319.4	194.095	161.496	201.319	235.496	187.678	276.711	159.333	213.095
2.325	224.872	319.257	194.421	161.65	201.275	235.288	187.964	276.931	159.442	213.246
2.32778	225.166	319.343	194.264	161.654	201.499	235.387	187.87	276.725	159.306	213.197
2.33056	224.821	319.503	194.312	161.624	201.532	235.348	187.933	276.934	159.295	213.202
2.33333	224.659	319.662	194.284	161.647	201.267	235.671	188.076	277.095	159.249	213.207
2.33611	225.339	319.676	194.236	161.615	201.517	235.766	188.022	277.512	159.35	213.166
2.33889	225.516	319.905	193.989	161.642	201.505	235.635	188.003	277.976	159.318	213.197
2.34167	225.644	320.231	194.021	161.672	201.375	235.767	188.066	278.073	159.317	213.147
2.34444	226.414	320.32	194.057	161.74	201.583	235.847	188.122	278.132	159.403	213.402
2.34722	226.214	320.297	193.977	161.704	201.534	235.854	188.207	278.042	159.263	213.284
2.35	224.842	320.194	194.085	161.714	201.485	235.913	188.157	278.162	159.375	213.369
2.35278	224.449	320.638	194.055	161.619	201.359	235.846	188.288	278.39	159.341	213.22
2.35556	224.816	320.917	194.122	161.65	201.446	236.075	188.04	278.31	159.349	213.461
2.35833	225.541	321.019	194.105	161.622	201.419	236.197	188.294	278.137	159.384	213.469
2.36111	225.156	320.975	194.129	161.663	201.481	236.127	188.198	278.407	159.387	213.459
2.36389	225.091	321.346	194.073	161.631	201.743	236.107	188.236	278.494	159.408	213.561
2.36667	226.18	321.326	194.028	161.632	201.599	236.282	188.269	278.64	159.354	213.913
2.36944	225.455	321.049	194.015	161.6	201.562	236.105	188.373	278.954	159.395	213.763
2.37222	225.161	321.468	194.125	161.611	201.654	236.171	188.4	278.856	159.382	213.834
2.375	225.995	321.712	194.188	161.576	201.607	236.422	188.391	278.906	159.318	213.746
2.37778	226.378	321.897	194.249	161.651	201.781	236.561	188.37	279.206	159.365	213.904
2.38056	225.746	322.152	194.19	161.719	201.835	236.404	188.486	279.502	159.227	214.182
2.38333	225.211	322.153	194.3	161.709	201.787	236.727	188.444	279.303	159.341	214.182
2.38611	226.644	322.38	194.281	161.601	201.923	236.457	188.459	279.551	159.347	214.127
2.38889	226.492	322.333	194.317	161.689	201.755	236.627	188.43	279.617	159.376	214.028
2.39167	226.373	322.383	194.441	161.545	201.678	236.629	188.564	279.815	159.264	214.161
2.39444	226.687	322.279	194.622	161.562	201.81	236.867	188.699	279.668	159.314	214.065
2.39722	226.637	322.657	194.783	161.633	201.778	236.927	188.63	279.997	159.394	214.367
2.4	225.978	322.886	194.602	161.652	201.941	236.93	188.632	280.144	159.335	214.506
2.40278	225.677	323.243	194.402	161.634	202.134	236.928	188.689	280.29	159.366	214.534
2.40556	225.967	323.147	194.488	161.607	201.905	237.072	188.715	280.343	159.366	214.237
2.40833	226.382	323.278	194.491	161.63	201.933	237.107	188.673	280.653	159.281	214.236
2.41111	227.264	323.572	194.474	161.587	201.994	236.962	188.656	280.681	159.377	214.287
2.41389	227.448	323.844	194.329	161.646	201.922	237.042	188.734	280.766	159.495	214.466
2.41667	227.095	324.417	194.347	161.581	202.182	237.153	188.737	280.708	159.249	214.548
2.41944	227.353	324.159	194.334	161.678	202.145	237.279	188.782	280.816	159.294	214.532
2.42222	226.744	324.21	194.585	161.587	202.058	237.355	188.921	281.228	159.344	214.365
2.425	227.197	324.399	194.447	161.538	202.122	237.197	188.891	281.054	159.387	214.723
2.42778	226.531	324.434	194.413	161.606	202.094	237.354	188.82	281.285	159.239	214.76
2.43056	226.098	324.857	194.534	161.631	202.112	237.304	189.001	281.552	159.34	214.644
2.43333	226.959	324.644	194.567	161.576	202.099	237.587	188.93	281.44	159.292	214.61
2.43611	226.35	325.225	194.525	161.561	202.092	237.788	189.091	281.346	159.257	214.768
2.43889	226.523	325.17	194.482	161.656	202.158	237.783	188.981	281.567	159.286	214.695
2.44167	226.352	325.181	194.474	161.697	202.322	237.999	189.093	281.797	159.288	214.865
2.44444	226.669	325.176	194.466	161.591	202.108	237.758	189.187	281.992	159.364	214.785
2.44722	227.336	325.289	194.409	161.513	202.151	237.723	189.204	282.235	159.217	214.654
2.45	227.161	325.478	194.62	161.599	202.193	237.889	189.077	282.18	159.321	214.652
2.45278	227.293	325.917	194.373	161.652	202.315	237.916	189.019	282.293	159.288	214.632
2.45556	226.954	325.57	194.539	161.54	202.418	238.022	189.18	282.415	159.296	214.721
2.45833	226.917	325.722	194.507	161.566	202.507	237.983	189.193	282.377	159.263	214.786
2.46111	226.652	326.11	194.67	161.636	202.294	238.02	189.191	282.628	159.358	214.84
2.46389	227.373	326.313	194.693	161.492	202.542	238.104	189.189	282.552	159.33	215.104
2.46667	228.958	325.948	194.567	161.589	202.359	238.004	189.259	282.768	159.381	214.918
2.46944	228.562	326.368	194.474	161.588	202.266	238.207	189.344	283.004	159.362	215.219
2.47222	227.782	326.845	194.893	161.529	202.339	238.323	189.483	283.082	159.252	215.038
2.475	227.454	326.795	194.653	161.573	202.33	238.201	189.354	283.075	159.246	215.028
2.47778	227.079	326.983	194.781	161.607	202.268	238.335	189.5	283.144	159.346	215.054
2.48056	227.302	327.07	194.896	161.618	202.42	238.515	189.538	283.46	159.288	215.094
2.48333	227.249	327.036	194.669	161.558	202.287	238.496	189.492	283.571	159.194	215.063
2.48611	228.032	327.152	194.789	161.57	202.505	238.866	189.451	283.605	159.349	214.953
2.48889	228.112	327.623	194.831	161.523	202.511	238.634	189.604	283.471	159.304	215.06
2.49167	228.57	327.66	194.797	161.594	202.509	238.708	189.566	283.76	159.288	215.16
2.49444	228.23	327.907	194.821	161.517	202.541	238.675	189.736	283.898	159.29	215.323
2.49722	228.545	328.065	194.734	161.538	202.588	238.74	189.65	283.733	159.356	215.451
2.5	227.33	328.321	194.909	161.532	202.352	238.762	189.772	284.162	159.285	215.281
2.50278	227.337	328.348	194.805	161.591	201.968	238.789	189.76	283.852	159.316	215.066
2.50556	227.704	328.518	194.639	161.576	201.757	239.138	189.618	283.54	159.314	215.076
2.50833	227.645	328.387	194.586	161.545	201.957	238.927	189.603	283.154	159.35	215.059
2.51111	227.134	329.355	194.704	161.578	202.174	239.058	189.532	283.022	159.379	215.072
2.51389	227.256	329.1	194.6	161.625	201.553	238.997	189.549	283.036	159.327	215.118
2.51667	227.029	329.15	194.584	161.644	202.008	239.123	189.682	282.717	159.304	215.052
2.51944	227.708	329.369	194.637	161.469	202.168	239.242	189.675	282.655	159.36	214.972
2.52222	227.83	329.294	194.7	161.498	202.21	239.347	189.583	282.755	159.267	215.071
2.525	228.168	329.882	194.643	161.554	202.092	239.604	189.704	282.967	159.259	215.166
2.52778	227.628	329.535	194.57	161.528	202.28	239.45	189.687	283.229	159.26	215.083
2.53056	228.771	329.945	194.681	161.593	202.472	239.529	189.529	283.057	159.353	215.116
2.53333	228.626	330.033	194.733	161.628	202.419	239.748	189.751	283.156	159.276	215.26
2.53611	228.123	329.875	194.687	161.57	202.503	239.68	189.811	283.091	159.328	215.401
2.53889	227.572	330.024	194.605	161.502	202.598	239.531	189.75	283.128	159.311	215.331
2.54167	227.19	330.241	194.48	161.486	202.421	239.799	189.744	283.589	159.301	215.322
2.54444	227.051	330.481	194.676	161.615	202.631	239.92	189.785	283.43	159.287	215.364
2.54722	228.122	330.188	194.712	161.53	202.536	240	189.792	283.306	159.243	215.399
2.55	228.746	330.62	194.76	161.68	202.503	240.061	189.88	283.68	159.243	215.376
2.55278	228.516	330.412	194.695	161.692	202.575	240.081	189.894	283.885	159.295	215.54
2.55556	228.104	330.651	194.777	161.484	202.644	240.05	189.905	283.947	159.248	215.529
2.55833	229.179	330.986	194.665	161.577	202.808	240.284	190.11	284.077	159.278	215.543
2.56111	228.506	331.094	194.773	161.462	202.756	240.356	190.07	284.154	159.32	215.524
2.56389	228.298	331.599	194.881	161.521	202.646	240.297	190.134	284.411	159.293	215.393
2.56667	228.271	331.51	194.865	161.617	202.824	240.572	190.176	284.49	159.282	215.574
2.56944	228.227	331.585	194.722	161.403	202.75	240.492	190.155	284.431	159.29	215.464
2.57222	228.707	331.487	194.727	161.585	202.596	240.68	190.155	284.417	159.268	215.943
2.575	227.901	332.001	194.749	161.619	202.718	240.384	190.168	285.02	159.307	215.849
2.57778	227.933	332.111	194.79	161.645	202.768	240.634	190.291	284.782	159.319	215.829
2.58056	228.035	332.003	194.828	161.495	202.729	240.651	190.295	284.974	159.323	215.927
2.58333	228.372	332.565	194.944	161.582	202.553	240.626	190.384	284.984	159.319	216.126
2.58611	228.627	332.595	194.881	161.547	202.794	240.542	190.356	285.365	159.285	215.817
2.58889	228.668	332.549	194.868	161.465	202.649	241.005	190.462	285.562	159.307	215.689
2.59167	228.635	332.636	194.813	161.526	202.755	240.889	190.553	285.633	159.225	215.743
2.59444	228.347	332.648	194.945	161.564	202.82	241.099	190.615	286.043	159.241	215.715
2.59722	228.803	332.507	194.969	161.585	202.944	241.11	190.663	285.907	159.256	215.842
2.6	229.422	333.103	194.832	161.588	202.923	241.26	190.713	286.003	159.274	215.746
2.60278	228.971	333.157	194.873	161.631	202.866	241.145	190.817	285.981	159.346	215.963
2.60556	229.377	333.257	194.873	161.57	202.879	241.055	190.733	286.231	159.286	216.228
2.60833	229.029	333.638	195.046	161.573	202.828	241.469	190.704	286.107	159.246	216.145
2.61111	228.964	333.557	195.187	161.576	202.836	241.227	190.737	286.206	159.362	216.111
2.61389	228.926	333.34	194.981	161.532	202.892	241.432	190.795	286.393	159.267	216.223
2.61667	228.549	333.642	195.029	161.52	203.092	241.552	190.731	286.246	159.272	216.154
2.61944	228.706	334.361	195.018	161.513	202.997	241.482	190.758	286.498	159.394	216.111
2.62222	229.389	334.068	195.069	161.558	202.834	241.661	190.937	286.723	159.343	216.116
2.625	229.747	334.215	195.063	161.537	203.02	241.677	190.905	286.712	159.358	216.207
2.62778	229.941	334.406	195.098	161.576	203.128	241.411	191.028	287.048	159.188	216.275
2.63056	229.852	334.52	195.145	161.616	203.071	241.602	190.983	286.941	159.34	216.493
2.63333	230.062	334.648	195.235	161.53	202.849	241.591	190.948	287.506	159.233	216.734
2.63611	229.487	334.877	195.22	161.393	203.143	241.599	191.052	287.624	159.21	216.776
2.63889	229.142	335.209	195.143	161.58	202.965	241.613	191.067	287.29	159.307	216.662
2.64167	228.733	335.353	195.08	161.523	203.277	241.689	190.996	287.673	159.25	216.601
2.64444	229.061	335.402	195.109	161.581	203.175	241.955	191.063	287.566	159.18	216.633
2.64722	229.293	335.323	195.183	161.518	203.304	241.904	191.194	287.818	159.327	216.907
2.65	229.864	335.552	195.358	161.569	203.15	241.978	191.117	288.036	159.313	216.964
2.65278	229.607	335.758	195.343	161.557	203.102	242.096	191.206	287.802	159.249	216.834
2.65556	229.583	335.612	195.273	161.482	203.256	242.27	191.287	288.172	159.259	216.614
2.65833	229.679	335.789	195.384	161.448	203.131	242.268	191.188	288.392	159.318	216.739
2.66111	231.213	335.776	195.308	161.478	203.313	242.288	191.261	288.441	159.271	216.812
2.66389	231.241	335.777	195.186	161.515	203.258	242.252	191.374	288.469	159.241	216.744
2.66667	230.536	336.349	195.276	161.436	203.351	242.354	191.228	288.827	159.289	216.816
2.66944	230.005	336.304	195.262	161.537	203.176	242.389	191.366	288.7	159.278	216.91
2.67222	230.434	336.779	195.326	161.547	203.268	242.444	191.492	288.73	159.351	216.855
2.675	230.24	336.665	195.223	161.498	203.266	242.508	191.47	289.144	159.294	216.946
2.67778	230.571	336.602	195.405	161.403	203.22	242.39	191.575	289.378	159.23	216.957
2.68056	230.087	336.978	195.282	161.524	203.255	242.589	191.513	289.375	159.319	216.885
2.68333	230.377	336.993	195.341	161.468	203.251	242.618	191.589	289.56	159.28	216.974
2.68611	229.889	337.679	195.463	161.471	203.335	242.691	191.654	289.554	159.207	216.974
2.68889	229.861	337.704	195.422	161.449	203.315	242.681	191.629	289.73	159.212	217.271
2.69167	230.165	337.826	195.306	161.464	203.19	242.571	191.583	289.8	159.207	217.303
2.69444	229.879	337.996	195.481	161.534	203.405	243.01	191.797	289.7	159.243	217.104
2.69722	229.797	338.426	195.453	161.441	203.34	242.868	191.843	289.763	159.253	217.443
2.7	230.278	337.935	195.447	161.447	203.335	242.952	191.798	289.752	159.431	217.184
2.70278	230.361	338.253	195.56	161.39	203.447	243.191	191.813	290.021	159.237	217.146
2.70556	230.392	338.232	195.42	161.492	203.465	243.135	191.838	290.089	159.209	217.225
2.70833	230.708	338.39	195.5	161.449	203.587	243.262	191.915	289.935	159.182	217.07
2.71111	230.423	338.536	195.542	161.467	203.506	242.964	191.892	290.213	159.233	217.238
2.71389	230.444	338.53	195.403	161.459	203.527	243.26	192.014	290.364	159.337	217.322
2.71667	230.32	338.501	195.499	161.376	203.334	243.18	191.988	290.393	159.121	217.199
2.71944	230.256	338.735	195.71	161.562	203.475	243.351	192.076	290.474	159.331	217.314
2.72222	231.392	338.79	195.876	161.404	203.634	243.511	191.928	290.654	159.335	217.454
2.725	231.445	338.78	195.936	161.553	203.569	243.424	192.129	290.859	159.351	217.577
2.72778	231.369	339.087	195.832	161.388	203.644	243.431	192.067	290.746	159.326	217.676
2.73056	230.575	339.672	195.697	161.378	203.594	243.568	192.058	290.944	159.264	217.502
2.73333	231.163	340.016	195.633	161.404	203.67	243.632	192.05	291.22	159.295	217.404
2.73611	231.371	340.384	195.476	161.394	203.645	243.606	192.064	291.425	159.212	217.463
2.73889	230.997	339.533	195.614	161.358	203.704	243.61	192.262	291.747	159.205	217.675
2.74167	231.07	339.697	195.599	161.506	203.746	243.674	192.289	291.685	159.267	217.832
2.74444	230.786	340.176	195.823	161.39	203.765	243.777	192.203	291.857	159.269	218.05
2.74722	230.482	340.041	195.647	161.485	203.55	243.903	192.24	291.53	159.239	218.079
2.75	230.551	340.369	195.512	161.489	203.688	243.924	192.383	291.951	159.098	217.899
2.75278	230.688	340.567	195.727	161.467	203.595	244.109	192.232	291.847	159.19	217.857
2.75556	231.079	340.704	195.591	161.432	203.737	244.111	192.247	291.837	159.241	217.702
2.75833	232.127	341.007	195.613	161.481	203.87	244.006	192.379	291.769	159.274	217.539
2.76111	231.955	340.887	195.661	161.509	203.696	244.158	192.426	292.107	159.155	217.692
2.76389	231.563	340.707	195.526	161.415	203.719	244.22	192.448	291.999	159.185	217.725
2.76667	232.303	340.961	195.685	161.476	203.685	244.4	192.507	292.515	159.162	217.905
2.76944	231.903	341.015	195.697	161.6	203.755	244.326	192.532	292.767	159.166	217.752
2.77222	231.173	341.598	195.782	161.414	203.852	244.385	192.523	292.723	159.161	217.91
2.775	231.954	341.369	196.126	161.437	203.705	244.494	192.535	292.773	159.286	217.976
2.77778	231.404	341.325	196.302	161.425	203.688	244.535	192.596	292.991	159.33	218.1
2.78056	231.021	341.763	196.186	161.523	203.735	244.776	192.592	293.327	159.266	218.001
2.78333	231.259	341.971	196.044	161.518	203.863	244.921	192.59	293.541	159.269	218.229
2.78611	231.53	342.036	195.833	161.475	203.775	244.776	192.756	293.558	159.271	218.238
2.78889	231.799	342.227	195.83	161.569	203.84	244.841	192.716	293.799	159.338	218.054
2.79167	232.203	342.413	195.984	161.406	203.947	244.938	192.683	293.806	159.177	218.057
2.79444	232.03	342.347	195.902	161.399	204.056	245.33	192.766	293.789	159.313	217.998
2.79722	231.84	342.764	195.816	161.517	204.1	245.519	192.866	293.742	159.238	218.132
2.8	231.607	343.01	195.802	161.488	203.827	245.224	192.894	294.146	159.287	218.331
2.80278	231.866	343.105	196.072	161.493	203.955	245.542	192.894	294.338	159.191	218.388
2.80556	232.417	342.987	196.203	161.504	204.098	245.589	192.948	294.315	159.315	218.247
2.80833	232.676	343.218	196.065	161.406	203.935	245.229	193.044	294.447	159.189	218.353
2.81111	232.649	343.608	196.146	161.433	204.106	245.344	193.135	294.437	159.192	218.368
2.81389	232.233	343.811	195.799	161.445	204.098	245.258	193.027	294.57	159.26	218.347
2.81667	232.256	343.451	195.883	161.402	204.059	245.499	193.093	294.662	159.321	218.283
2.81944	232.78	344.352	196.044	161.415	204.129	245.222	193.147	294.67	159.219	218.271
2.82222	232.653	344.243	195.9	161.425	204.067	245.556	193.083	295.022	159.28	218.399
2.825	232.442	344.148	195.999	161.45	204.153	245.419	193.078	294.859	159.282	218.425
2.82778	231.69	344.189	195.989	161.463	204.203	245.306	193.133	295.015	159.322	218.755
2.83056	232.005	344.539	196.056	161.467	204.204	245.63	193.336	295.308	159.126	218.571
2.83333	232.627	344.692	196.162	161.475	204.238	245.577	193.296	295.255	159.297	218.477
2.83611	233.163	344.951	196.144	161.492	204.174	245.712	193.389	295.588	159.174	218.664
2.83889	233.765	344.981	196.093	161.391	204.246	245.631	193.298	295.781	159.179	218.743
2.84167	233.909	345.195	196.075	161.478	204.178	245.505	193.44	295.507	159.238	218.616
2.84444	233.306	345.365	196.233	161.457	204.265	245.625	193.386	295.708	159.256	218.554
2.84722	232.983	345.663	196.236	161.39	204.334	245.738	193.458	295.885	159.254	218.538
2.85	232.466	345.945	196.244	161.48	204.293	245.473	193.483	295.844	159.151	218.739
2.85278	232.911	345.537	196.053	161.417	204.288	245.747	193.403	295.858	159.211	218.858
2.85556	233.948	346.299	196.046	161.521	204.213	245.905	193.487	295.936	159.305	218.776
2.85833	234.033	346.142	196.169	161.43	204.226	246.065	193.542	296.029	159.266	218.726
2.86111	233.247	346.527	196.159	161.403	204.343	246.004	193.595	296.168	159.299	218.674
2.86389	233.846	346.407	196.351	161.438	204.376	246	193.673	295.982	159.189	218.718
2.86667	233.994	346.441	196.229	161.468	204.473	246.041	193.673	296.297	159.171	218.743
2.86944	234.237	347.117	196.228	161.357	204.364	246.087	193.626	296.395	159.266	218.84
2.87222	233.913	346.969	196.209	161.444	204.346	246.155	193.833	296.303	159.225	218.905
2.875	233.549	347.053	196.224	161.435	204.344	246.137	193.801	296.425	159.233	218.809
2.87778	233.347	347.06	196.441	161.351	204.483	246.458	193.735	296.734	159.215	219.025
2.88056	233.76	347.383	196.395	161.558	204.309	246.307	193.685	296.633	159.172	218.956
2.88333	233.517	346.899	196.182	161.457	204.55	246.142	193.767	296.765	159.165	219.085
2.88611	233.326	347.48	196.246	161.446	204.378	246.484	193.81	296.799	159.266	219.408
2.88889	234.121	347.385	196.272	161.37	204.525	246.387	193.849	297.073	159.227	219.385
2.89167	235.02	347.859	196.262	161.405	204.508	246.444	193.914	296.882	159.115	219.255
2.89444	234.964	347.766	196.326	161.328	204.556	246.573	193.806	297.304	159.293	219.131
2.89722	234.105	347.98	196.217	161.417	204.56	246.535	194.038	297.493	159.388	219.117
2.9	234.114	347.975	196.615	161.361	204.497	246.548	194.082	297.73	159.224	219.363
2.90278	234.637	348.245	196.567	161.388	204.574	246.483	193.921	297.704	159.232	219.292
2.90556	234.872	348.121	196.51	161.392	204.561	246.761	194.059	297.529	159.268	219.389
2.90833	234.565	348.251	196.49	161.352	204.52	246.71	194.152	297.829	159.092	219.263
2.91111	234.723	348.364	196.602	161.335	204.649	246.968	194.196	297.92	159.176	219.291
2.91389	233.808	348.791	196.324	161.421	204.794	246.828	194.187	298.023	159.167	219.248
2.91667	233.651	348.604	196.479	161.447	204.648	247.117	194.111	297.87	159.179	219.537
2.91944	234.338	348.876	196.453	161.349	204.822	246.928	194.064	298.133	159.152	219.589
2.92222	234.633	349.171	196.436	161.357	204.707	247.08	194.174	298.097	159.16	219.434
2.925	235.053	349.161	196.437	161.475	204.652	247.18	194.255	298.135	159.221	219.861
2.92778	234.841	349.016	196.392	161.458	204.633	246.971	194.162	298.511	159.204	220.109
2.93056	235.201	349.14	196.596	161.457	204.647	247.224	194.228	298.602	159.282	219.969
2.93333	234.472	349.437	196.479	161.331	204.733	247.318	194.276	298.686	159.169	219.831
2.93611	234.324	349.383	196.548	161.34	204.906	247.067	194.331	298.588	159.161	219.677
2.93889	234.11	349.376	196.586	161.518	204.615	247.291	194.362	298.722	159.268	219.656
2.94167	234.658	349.823	196.98	161.455	204.8	247.391	194.491	299.253	159.145	219.647
2.94444	234.624	350.207	196.699	161.427	204.858	247.432	194.426	299.133	159.263	219.491
2.94722	234.358	350.084	196.711	161.413	204.883	247.598	194.494	299.196	159.185	219.801
2.95	235.181	350.434	196.505	161.365	204.807	247.622	194.537	299.214	159.135	219.84
2.95278	235.768	350.173	196.611	161.371	204.862	247.641	194.315	299.534	159.158	219.691
2.95556	235.419	350.324	196.78	161.433	204.808	247.595	194.459	299.193	159.145	219.781
2.95833	234.744	350.416	196.738	161.41	204.976	247.675	194.591	299.471	159.145	220.002
2.96111	234.654	350.575	196.736	161.377	204.992	247.79	194.534	299.625	159.153	219.899
2.96389	235.07	351.078	196.866	161.462	205.033	247.914	194.516	299.707	159.156	219.987
2.96667	235.215	350.738	196.717	161.436	205.049	248.015	194.681	299.882	159.19	219.779
2.96944	235.333	351.181	196.69	161.389	204.981	247.979	194.813	299.978	159.127	219.885
2.97222	235.51	351.356	196.581	161.389	205.054	247.881	194.762	300.267	159.237	219.898
2.975	235.259	351.339	196.603	161.415	204.98	247.855	194.765	300.306	159.154	220.06
2.97778	234.614	351.707	196.693	161.386	204.861	247.861	194.768	300.286	159.161	220.042
2.98056	235.274	351.582	196.779	161.274	204.883	248.15	194.836	300.206	159.222	220.131
2.98333	235.824	351.742	196.733	161.358	205.196	248.163	194.826	300.421	159.217	220.113
2.98611	236.145	351.982	196.785	161.375	204.966	248.364	194.955	300.666	159.097	219.883
2.98889	235.623	351.985	196.675	161.325	205.034	248.218	194.866	300.718	159.216	220.235
2.99167	235.735	351.969	196.645	161.436	205.086	248.409	194.939	300.632	159.15	220.05
2.99444	236.043	351.868	196.697	161.368	205.098	248.555	195.092	300.75	159.183	220.059
2.99722	236.148	352.056	196.615	161.415	205.158	248.818	195.034	300.849	159.134	220.141
3	235.945	352.305	196.678	161.371	205.075	248.74	194.912	300.828	159.253	220.275
3.00278	235.803	352.431	196.729	161.415	205.365	248.431	195.135	300.881	159.263	220.178
3.00556	236.134	352.856	196.886	161.373	205.274	248.704	195.08	301.275	159.135	220.422
3.00833	236.823	352.609	196.881	161.305	205.376	248.902	195.072	301.37	159.267	220.522
3.01111	236.023	352.753	196.871	161.338	205.47	248.749	195.108	301.679	159.277	220.416
3.01389	236.008	353.314	197.051	161.382	205.475	248.812	195.159	301.491	159.157	220.298
3.01667	236.192	353.218	196.869	161.429	205.238	249.021	195.141	301.806	159.091	220.403
3.01944	236.613	353.505	196.844	161.474	205.209	249.001	195.234	301.972	159.09	220.572
3.02222	235.924	353.745	196.864	161.318	205.492	249.03	195.321	301.986	159.19	220.178
3.025	235.413	353.671	196.8	161.26	205.528	249.147	195.283	302.404	159.147	220.329
3.02778	235.348	354.038	196.794	161.326	205.385	249.319	195.142	302.236	159.13	220.213
3.03056	236.068	353.81	196.771	161.365	205.401	249.175	195.372	302.327	159.226	220.246
3.03333	236.527	354.071	196.908	161.312	205.27	249.306	195.225	302.722	159.053	220.671
3.03611	236.71	354.19	197.026	161.32	205.493	249.383	195.369	302.654	159.188	220.417
3.03889	236.238	354.427	197.152	161.278	205.406	249.38	195.38	302.652	159.122	220.624
3.04167	236.314	354.277	196.918	161.294	205.565	249.228	195.412	302.852	159.202	220.514
3.04444	236.404	354.278	196.884	161.382	205.417	249.537	195.378	302.972	159.173	220.545
3.04722	235.858	354.275	196.926	161.348	205.565	249.671	195.435	302.816	159.207	220.578
3.05	236.273	354.23	196.83	161.363	205.564	249.65	195.479	303.221	159.182	220.692
3.05278	236.211	354.621	196.908	161.305	205.569	249.511	195.615	303.355	159.118	220.733
3.05556	235.834	354.877	196.903	161.323	205.52	249.645	195.579	303.372	159.112	220.502
3.05833	235.972	355.126	196.931	161.454	205.447	249.989	195.519	303.521	159.231	220.552
3.06111	236.26	355.163	197.027	161.304	205.56	249.835	195.631	303.538	159.13	220.533
3.06389	237.342	355.359	197.018	161.355	205.674	249.984	195.557	303.866	159.145	220.528
3.06667	237.147	355.497	196.971	161.38	205.657	250.027	195.612	304.039	159.221	221.013
3.06944	236.837	355.5	196.922	161.335	205.688	249.837	195.659	303.819	159.132	220.836
3.07222	236.178	356.14	197.021	161.369	205.458	250.028	195.695	303.976	159.173	220.679
3.075	236.966	356.293	197.111	161.299	205.658	250.372	195.739	303.858	159.085	221.124
3.07778	237.104	355.883	197.012	161.294	205.695	250.28	195.966	303.93	159.143	221.076
3.08056	237.259	356.17	197.006	161.318	205.83	250.242	195.772	304.088	159.234	221.011
3.08333	237.215	356.117	197.044	161.381	205.762	250.428	196.03	304.268	159.182	220.84
3.08611	237.922	356.386	197.14	161.31	205.867	250.662	195.973	304.41	159.114	221.115
3.08889	237.478	356.477	197.176	161.344	205.726	250.518	196.064	304.461	159.088	222.276
3.09167	237.038	356.716	197.129	161.352	205.662	250.75	195.977	304.577	159.128	222.102
3.09444	237.386	357.213	197.026	161.359	205.806	250.626	196.08	304.808	159.198	221.654
3.09722	237.385	357.382	197.082	161.268	205.922	250.401	196.045	304.988	159.27	221.404
3.1	236.811	357.022	197.164	161.286	206.039	250.694	196.157	305.123	159.186	221.222
3.10278	237.313	357.071	197.198	161.364	205.848	250.562	196.184	305.034	159.155	221.174
3.10556	237.412	357.308	197.318	161.371	205.865	250.848	196.191	305.688	159.099	221.126
3.10833	238.208	357.595	197.214	161.416	205.806	250.856	196.17	305.685	159.259	221.011
3.11111	238.305	357.323	197.329	161.29	205.87	250.777	196.3	305.874	159.125	221.237
3.11389	237.272	357.524	197.103	161.236	205.686	250.912	196.199	306.008	159.152	221.037
3.11667	236.749	357.666	197.157	161.284	205.911	250.685	196.18	306.124	159.174	221.157
3.11944	236.609	358.033	197.201	161.355	205.99	250.966	196.34	306.528	159.199	221.179
3.12222	236.873	358.112	197.379	161.232	205.875	250.873	196.374	306.853	159.129	221.364
3.125	237.387	358.285	197.179	161.365	205.948	251.129	196.426	306.845	159.216	221.525
3.12778	237.582	358.45	197.296	161.353	206.075	251.229	196.448	307.656	159.236	221.441
3.13056	237.498	358.127	197.363	161.358	205.763	251.095	196.391	307.716	159.139	221.443
3.13333	237.229	358.77	197.481	161.254	206.1	251.09	196.485	307.961	159.109	221.473
3.13611	237.433	358.339	197.342	161.187	205.919	251.04	196.444	308.087	159.178	221.353
3.13889	237.662	358.433	197.375	161.327	206.1	251.116	196.603	307.943	159.111	221.407
3.14167	237.697	358.677	197.269	161.268	206.066	251.164	196.691	308.199	159.161	221.527
3.14444	237.681	358.863	197.372	161.317	205.981	251.532	196.662	308.354	159.087	221.393
3.14722	238.428	358.977	197.348	161.354	205.857	251.416	196.677	308.27	159.126	221.436
3.15	238.274	358.918	197.451	161.312	206.021	251.292	196.677	308.643	159.083	221.373
3.15278	238.547	358.986	197.449	161.44	206.093	251.457	196.685	308.699	159.119	221.559
3.15556	237.925	359.374	197.524	161.245	206.168	251.508	196.822	309.044	159.187	221.562
3.15833	237.608	359.043	197.549	161.248	206.076	251.67	196.821	309.127	159.151	221.575
3.16111	238.071	359.406	197.412	161.363	206.172	251.503	196.895	309.337	159.185	221.755
3.16389	237.946	359.379	197.332	161.335	206.073	251.592	196.744	309.464	159.2	221.894
3.16667	237.723	359.648	197.506	161.188	206.095	251.571	196.735	309.532	159.178	221.93
3.16944	238.116	359.878	197.556	161.302	206.188	251.527	197.023	309.664	159.163	221.986
3.17222	238.169	360.118	197.64	161.266	206.093	251.817	196.923	310.055	159.086	221.835
3.175	238.409	359.777	197.623	161.318	206.177	251.892	196.989	310.278	159.169	221.871
3.17778	238.19	360.159	197.517	161.175	206.113	251.716	196.916	310.221	159.192	221.791
3.18056	239.218	360.43	197.267	161.295	206.142	251.864	196.985	310.548	159.222	221.821
3.18333	239.172	360.458	197.73	161.208	206.223	252.066	197.074	310.694	159.128	221.986
3.18611	238.517	360.406	197.714	161.356	206.21	251.953	197.164	310.529	159.097	221.866
3.18889	238.144	360.678	197.536	161.317	206.359	252.148	197.125	310.558	159.154	221.964
3.19167	237.854	360.442	197.603	161.259	206.345	251.825	197.193	310.783	159.143	221.901
3.19444	238.834	360.827	197.487	161.354	206.518	252.019	197.332	311.375	159.184	221.907
3.19722	238.961	360.992	197.511	161.41	206.402	251.898	197.225	311.646	159.194	221.993
3.2	238.967	360.922	197.571	161.294	206.432	252.145	197.367	311.531	159.14	221.885
3.20278	238.278	361.23	197.519	161.342	206.289	252.121	197.346	311.655	159.167	222.087
3.20556	238.684	361.203	197.651	161.325	206.376	252.156	197.37	311.725	159.18	221.949
3.20833	239.237	361.558	197.633	161.362	206.413	252.137	197.348	311.624	159.065	221.948
3.21111	238.975	361.459	197.495	161.176	206.304	252.237	197.502	311.851	159.332	222.053
3.21389	239.046	361.395	197.557	161.404	206.377	252.4	197.516	311.525	159.115	222.161
3.21667	238.945	361.497	197.625	161.359	206.439	252.564	197.703	311.848	159.143	222.263
3.21944	238.808	361.639	197.631	161.279	206.315	252.59	197.59	312.085	159.176	222.214
3.22222	238.657	361.925	197.508	161.382	206.465	252.612	197.684	312.359	159.09	222.075
3.225	238.632	361.841	197.739	161.354	206.596	252.454	197.877	312.21	159.231	222.088
3.22778	238.68	361.838	197.777	161.339	206.456	252.563	197.835	312.143	159.189	222.059
3.23056	238.592	362.021	197.843	161.29	206.415	252.678	197.714	312.33	159.064	222.156
3.23333	239.364	362.322	197.852	161.248	206.668	252.747	197.821	312.205	159.092	222.22
3.23611	240.26	362.398	197.782	161.226	206.619	252.74	197.735	312.425	159.214	222.046
3.23889	240.033	362.666	197.751	161.264	206.491	253.059	197.855	312.553	159.126	222.245
3.24167	239.326	363.539	197.792	161.25	206.743	252.926	197.837	312.659	159.176	222.486
3.24444	239.778	363.918	197.722	161.34	206.745	252.855	198.075	312.919	159.247	222.587
3.24722	239.502	363.275	197.812	161.374	206.714	253.127	198.131	313.076	159.084	222.359
3.25	239.521	362.696	197.761	161.293	206.757	253.115	197.994	312.927	159.042	222.443
3.25278	239.807	362.416	197.77	161.257	206.765	253.078	198.081	313.155	159.124	222.418
3.25556	240.18	362.548	198.053	161.259	206.696	253.381	197.994	313.198	159.15	222.472
3.25833	240.02	362.879	198.045	161.275	206.931	253.354	197.97	313.259	159.157	222.406
3.26111	240.168	362.568	197.834	161.297	206.785	253.291	198.186	313.331	159.12	222.476
3.26389	239.892	362.668	197.766	161.239	206.849	253.58	198.088	313.397	159.126	222.338
3.26667	240.485	362.708	197.735	161.294	206.895	253.456	198.228	313.551	159.128	222.576
3.26944	240.456	362.753	197.893	161.2	206.905	253.676	198.071	313.719	159.082	222.805
3.27222	240.347	362.733	197.814	161.191	206.832	253.56	198.169	313.986	159.042	222.726
3.275	240.428	363.024	197.94	161.352	207.014	253.531	198.396	313.684	159.08	222.465
3.27778	239.628	363.49	197.883	161.271	206.971	253.479	198.278	313.93	159.093	222.638
3.28056	239.326	363.588	197.862	161.296	206.944	253.779	198.232	314.295	159.12	222.465
3.28333	239.192	363.423	198.036	161.233	206.831	253.772	198.26	314.034	159.124	222.619
3.28611	239.519	363.631	197.828	161.288	206.781	253.792	198.238	313.876	159.205	222.711
3.28889	240.359	363.891	197.929	161.128	206.935	253.86	198.453	314.392	159.13	222.566
3.29167	240.065	363.676	198.125	161.293	206.999	253.636	198.516	314.415	159.231	222.613
3.29444	239.596	364.006	197.917	161.189	206.943	253.702	198.315	314.548	159.062	222.731
3.29722	239.674	364.193	198.095	161.259	206.656	253.654	198.568	314.663	159.107	222.778
3.3	240.544	363.978	197.954	161.129	207.063	253.731	198.562	314.832	159.066	222.842
3.30278	240.929	364.06	198.044	161.264	206.863	253.868	198.694	315.245	159.084	222.774
3.30556	240.866	364.513	198.008	161.355	206.907	254.053	198.524	314.918	159.122	222.959
3.30833	240.694	364.307	198.08	161.206	207.017	253.726	198.649	315.424	159.114	222.889
3.31111	240.425	364.266	197.971	161.298	206.955	253.822	198.579	315.379	159.131	222.847
3.31389	240.212	364.545	198.071	161.185	207.05	254.05	198.75	315.571	159.154	222.825
3.31667	240.272	364.726	198.185	161.254	207.122	253.849	198.739	315.554	159.11	222.761
3.31944	240.662	364.742	198.06	161.338	207.05	254.108	198.803	315.842	159.098	223.192
3.32222	239.837	365.392	198.087	161.338	207.239	253.87	198.928	315.883	159.078	223.081
3.325	240.652	364.84	198.147	161.173	207.007	254.021	198.989	315.85	159.093	223.1
3.32778	241.016	365.264	198.209	161.168	207.02	254.252	198.863	315.896	159.091	223.011
3.33056	240.934	365.037	198.526	161.201	207.13	254.357	198.881	315.876	159.105	222.977
3.33333	241.077	364.892	198.247	161.29	207.143	254.246	199.058	315.889	159.141	222.975
3.33611	240.902	365.06	198.044	161.249	207.282	254.389	199.025	316.009	159.01	223.034
3.33889	240.547	365.101	198.211	161.313	207.291	254.472	198.879	316.192	159.134	223.138
3.34167	240.27	365.656	198.185	161.207	207.149	254.277	199.071	316.157	159.126	223.016
3.34444	240.301	365.212	198.194	161.166	207.349	254.419	199.026	316.628	159.168	223.011
3.34722	242.199	365.644	198.243	161.266	207.328	254.389	198.953	316.546	159.09	223.201
3.35	241.645	365.172	198.107	161.33	207.301	254.551	199.038	316.621	159.184	223.219
3.35278	240.923	365.787	198.101	161.291	207.385	254.675	199.143	316.679	159.123	223.095
3.35556	240.761	365.782	198.236	161.352	207.195	254.399	199.032	316.875	159.134	223.028
3.35833	240.764	366.138	198.336	161.271	207.261	254.602	199.248	316.941	159.137	222.982
3.36111	240.61	366.487	198.238	161.26	207.278	254.759	199.21	317.126	159.021	223.179
3.36389	240.69	366.449	198.276	161.275	207.388	254.842	199.156	317.325	159.017	223.209
3.36667	242.064	366.439	198.13	161.214	207.337	254.728	199.347	317.249	159.124	223.175
3.36944	242.463	366.53	198.285	161.288	207.232	254.868	199.126	317.736	159.096	223.431
3.37222	242.639	366.495	198.347	161.28	207.448	254.979	199.126	317.318	159.026	223.368
3.375	241.943	366.778	198.369	161.245	207.421	255.069	199.222	317.675	159.158	223.42
3.37778	241.374	366.837	198.238	161.161	207.449	254.858	199.336	317.523	159.092	223.325
3.38056	241.473	367.104	198.419	161.261	207.424	254.958	199.447	317.674	159.035	223.397
3.38333	241.848	366.564	198.234	161.267	207.458	254.899	199.564	317.665	159.083	223.461
3.38611	242.7	366.937	198.324	161.242	207.573	254.846	199.561	318.086	159.01	223.321
3.38889	242.499	366.856	198.48	161.172	207.375	255.056	199.483	318.22	159.099	223.277
3.39167	242.138	366.943	198.469	161.321	207.454	255.076	199.588	318.058	159.247	223.415
3.39444	241.73	367.05	198.493	161.264	207.495	255.041	199.655	318.069	159.071	223.403
3.39722	242.306	366.932	198.426	161.155	207.264	255.356	199.632	318.188	159.036	223.39
3.4	242.125	367.12	198.359	161.167	207.359	255.187	199.58	318.333	159.082	223.392
3.40278	241.764	367.364	198.536	161.211	207.502	255.128	199.74	318.318	159.161	223.844
3.40556	241.682	367.993	198.545	161.247	207.709	255.307	199.818	318.667	159.14	223.388
3.40833	241.843	368.013	198.585	161.176	207.626	255.352	199.759	318.538	159.186	223.585
3.41111	241.826	368.189	198.603	161.099	207.373	255.328	199.776	318.645	159.122	223.496
3.41389	242.163	368.36	198.568	161.139	207.648	255.555	199.824	318.79	159.018	223.619
3.41667	242.758	368.018	198.559	161.249	207.545	255.64	199.935	318.818	159.089	223.366
3.41944	242.696	368.671	198.615	161.267	207.483	255.407	199.857	318.586	159.188	223.43
3.42222	241.847	368.066	198.579	161.245	207.619	255.823	199.847	318.677	159.066	223.669
3.425	241.533	368.215	198.422	161.249	207.626	255.548	200.044	319.06	159.137	223.475
3.42778	241.532	368.645	198.567	161.183	207.665	255.622	199.895	319.14	159.153	223.543
3.43056	242.551	369.056	198.704	161.247	207.593	255.844	199.952	319.283	159.094	223.47
3.43333	242.425	369.274	198.624	161.289	207.734	255.9	200.019	319.283	159.152	223.711
3.43611	242.436	369.049	198.614	161.214	207.594	255.851	199.959	319.448	159.213	223.628
3.43889	242.625	368.816	198.681	161.215	207.665	255.683	199.938	319.557	159.085	223.749
3.44167	242.356	369.108	198.611	161.248	207.863	255.816	199.937	319.504	159.181	223.702
3.44444	241.747	369.506	198.669	161.133	207.93	255.892	200.143	319.327	159.078	223.571
3.44722	241.809	369.205	198.607	161.16	207.754	255.875	200.04	319.671	159.067	223.969
3.45	242.167	369.244	198.449	161.217	207.882	255.943	199.962	319.698	158.989	223.902
3.45278	242.067	369.49	198.702	161.124	207.874	256.166	200.075	319.874	159.093	223.663
3.45556	242.632	369.71	198.599	161.218	208.042	256.061	199.962	319.876	159.087	223.819
3.45833	242.515	369.874	198.689	161.211	207.911	256.119	200.145	320.179	159.012	223.759
3.46111	241.969	369.731	198.678	161.238	207.988	256.253	200.221	320.173	159.038	223.764
3.46389	241.975	370.075	198.707	161.211	207.895	256.362	200.231	320.456	159.025	223.949
3.46667	242.141	370.012	198.806	161.172	207.897	256.608	200.248	320.298	159.041	224.099
3.46944	242.461	370.65	198.992	161.199	207.967	256.396	200.249	320.317	159.041	223.956
3.47222	242.068	370.424	198.858	161.15	208.058	256.641	200.291	320.314	159.018	224.013
3.475	242.284	370.408	198.826	161.176	207.902	256.727	200.445	320.477	159.113	223.865
3.47778	242.549	370.508	198.779	161.29	207.943	256.762	200.362	320.457	159.095	223.735
3.48056	242.726	370.384	198.925	161.201	208.105	256.489	200.431	320.633	159.09	223.853
3.48333	242.296	370.809	198.889	161.255	208.058	256.612	200.378	320.898	159.063	223.948
3.48611	242.048	370.679	198.937	161.222	207.903	256.642	200.5	320.87	159.052	224.146
3.48889	242.399	370.867	198.864	161.185	207.9	256.935	200.59	320.856	159.17	224.172
3.49167	242.896	371.002	198.993	161.173	208.111	256.801	200.525	320.935	159.169	224.104
3.49444	242.721	370.93	198.85	161.277	208.237	256.829	200.574	321.172	159.08	224.028
3.49722	242.745	371.23	198.833	161.128	208.054	256.986	200.541	321.459	159.077	224.175
3.5	243.743	371.018	198.784	161.185	208.135	256.908	200.697	321.604	159.053	224.17
3.50278	243.885	371.568	198.938	161.131	208.155	256.898	200.587	321.373	159.147	224.216
3.50556	242.851	371.482	198.829	161.186	208.135	256.95	200.735	321.227	159.179	224.211
3.50833	242.818	371.755	198.84	161.312	208.068	256.953	200.823	321.52	159.035	224.106
3.51111	243.795	372.022	198.887	161.141	208.194	257.148	200.763	321.687	159.024	224.11
3.51389	243.117	371.892	198.995	161.173	208.132	256.823	200.825	321.781	159.124	224.201
3.51667	242.965	371.923	198.794	161.268	208.176	257.035	200.893	321.88	159.065	224.244
3.51944	243.522	372.094	198.899	161.167	208.195	257.237	200.864	322.192	159.088	224.257
3.52222	243.288	372.261	198.891	161.098	208.227	257.277	200.992	322.136	158.935	224.309
3.525	243.651	372.05	198.962	161.112	208.245	257.317	200.921	322.383	159.074	224.28
3.52778	244.026	372.522	199.02	161.147	208.339	257.422	201.053	322.19	159.038	224.349
3.53056	243.416	372.726	198.921	161.122	208.35	257.436	200.912	322.182	159.084	224.417
3.53333	243.151	372.432	199.007	161.096	208.223	257.828	201.137	322.542	159.057	224.376
3.53611	242.693	372.645	198.947	161.1	208.22	257.621	201.019	322.63	159.066	224.308
3.53889	242.829	372.747	198.899	161.205	208.283	257.53	201.048	322.593	159.012	224.534
3.54167	243.581	372.937	199.084	161.201	208.171	257.68	200.992	322.923	159.019	224.389
3.54444	243.268	372.828	199.041	161.132	208.39	257.674	201.124	322.889	158.921	224.333
3.54722	243.284	372.578	198.978	161.164	208.005	257.542	201.095	323.126	159.093	224.628
3.55	243.904	372.914	199.046	161.189	208.189	257.643	201.279	322.848	159.031	224.726
3.55278	243.626	372.998	198.938	161.321	208.286	257.911	201.224	323.093	159.012	224.643
3.55556	243.343	372.98	199.048	161.19	208.12	257.723	201.227	323.18	159.112	224.672
3.55833	243.911	373.397	199.008	161.146	208.353	258.003	201.319	323.291	158.96	224.637
3.56111	243.526	373.649	199.099	161.272	208.284	257.851	201.372	323.351	159.031	224.633
3.56389	244.191	373.468	199.06	161.149	208.445	257.925	201.325	323.555	159.052	224.64
3.56667	244.22	373.821	199.084	161.128	208.377	257.939	201.32	323.55	159.096	224.855
3.56944	243.738	374.162	199.092	161.142	208.396	258.14	201.417	323.486	158.975	224.686
3.57222	243.591	373.875	199.022	161.191	208.468	257.962	201.544	323.263	159.033	224.569
3.575	243.792	374.225	199.021	161.233	208.323	258.056	201.561	323.557	159.04	224.719
3.57778	244.207	374.319	199.242	161.069	208.407	258.27	201.658	323.406	158.969	224.689
3.58056	244.319	374.679	199.139	161.348	208.407	258.171	201.592	323.602	159.058	224.791
3.58333	245.177	374.576	199.163	161.363	208.474	258.271	201.566	324.014	159.002	224.682
3.58611	245.487	374.514	199.143	161.259	208.577	258.66	201.525	323.844	159.015	224.678
3.58889	244.262	374.621	198.919	161.179	208.491	258.468	201.821	323.609	159.096	224.799
3.59167	244.003	374.942	199.099	161.2	208.364	258.571	201.784	324.206	159.042	224.728
3.59444	244.075	375.575	199.113	161.113	208.415	258.478	201.731	324.281	159.066	224.805
3.59722	244.339	375.129	199.363	161.156	208.417	258.403	201.729	324.454	159.024	224.986
3.6	244.606	375.392	199.225	161.17	208.538	258.688	201.806	324.218	158.999	224.947
3.60278	244.27	375.222	199.251	161.079	208.727	258.861	201.973	324.744	159.06	224.866
3.60556	244.495	375.517	199.356	161.143	208.543	258.771	201.946	324.693	159.133	224.757
3.60833	244.692	375.126	199.464	161.141	208.511	258.682	201.926	324.787	159.053	224.868
3.61111	245.129	375.548	199.352	161.156	208.597	258.876	201.885	324.96	158.942	225.05
3.61389	244.686	375.909	199.43	161.12	208.495	258.835	201.982	325.153	159.091	224.963
3.61667	245.17	376.033	199.288	161.128	208.563	258.855	201.831	325.021	158.936	224.992
3.61944	245.652	376.189	199.37	161.155	208.529	259.037	201.98	324.835	159.058	225.139
3.62222	245.028	376.478	199.351	161.169	208.572	259.024	202.051	325.371	159.104	225.069
3.625	244.647	376.431	199.488	161.189	208.822	259.085	202.082	325.205	159.082	224.965
3.62778	244.884	376.245	199.224	161.175	208.746	259.101	202.101	325.347	159.032	225.043
3.63056	244.681	376.592	199.32	161.091	208.59	258.952	202.243	325.465	159.136	225.082
3.63333	244.395	376.628	199.548	161.12	208.84	259.241	202.137	325.613	159.087	225.24
3.63611	244.571	376.695	199.566	161.166	208.708	259.184	202.047	325.947	159.004	225.146
3.63889	244.773	376.854	199.366	161.188	208.757	259.205	202.135	326.294	159.017	225.12
3.64167	244.831	376.614	199.277	161.159	208.851	259.373	202.262	325.864	159.093	225.016
3.64444	244.45	376.83	199.405	161.11	208.831	259.475	202.318	326.115	159.028	224.967
3.64722	245.043	377.131	199.486	161.255	208.798	259.411	202.381	326.075	159.024	224.961
3.65	246.13	377.655	199.418	161.226	208.943	259.326	202.389	326.297	158.99	225.138
3.65278	245.52	377.109	199.431	161.204	208.802	259.588	202.475	326.07	159.079	225.3
3.65556	244.768	377.331	199.503	161.011	208.861	259.604	202.441	326.165	159.008	225.266
3.65833	244.814	377.634	199.413	161.171	208.712	259.609	202.517	326.579	159.049	225.168
3.66111	244.918	377.962	199.342	161.063	208.823	259.53	202.442	326.645	159.007	225.226
3.66389	245.331	378.013	199.277	161.135	208.717	259.651	202.398	326.941	159.014	225.194
3.66667	245.449	377.592	199.587	161.148	209.052	259.602	202.595	327.03	159.049	225.211
3.66944	245.315	377.979	199.391	161.147	208.911	259.646	202.58	326.935	158.963	225.314
3.67222	244.952	378.348	199.476	161.082	208.944	259.873	202.616	326.922	159.086	225.49
3.675	246.032	378.267	199.444	161.021	208.869	259.956	202.674	326.946	158.974	225.55
3.67778	245.32	378.158	199.521	161.067	208.861	259.909	202.676	327.382	159.043	225.472
3.68056	245.632	379.137	199.489	161.086	208.89	259.874	202.84	327.168	159.013	225.529
3.68333	245.323	378.964	199.411	161.109	208.925	259.885	202.83	327.172	159.001	225.42
3.68611	245.083	379.169	199.544	161.033	208.995	259.866	202.726	327.241	159.048	225.44
3.68889	245.046	379.436	199.819	161.164	208.963	260.066	202.68	327.401	159.09	225.417
3.69167	245.522	379.324	199.783	161.226	209.043	260.275	202.832	327.192	159.003	225.565
3.69444	246.54	379.63	199.544	161.162	208.965	260.579	202.845	327.398	159.066	225.47
3.69722	246.582	379.465	199.716	161.167	208.924	261.155	202.842	327.436	159.074	225.482
3.7	245.844	379.133	199.669	161.157	208.992	260.718	202.981	327.604	158.988	225.491
3.70278	245.561	379.823	199.535	161.114	209.15	260.759	202.776	327.706	159.032	225.542
3.70556	246.024	379.712	199.758	161.095	209.092	260.472	202.827	327.951	159.016	225.669
3.70833	245.76	379.765	199.744	161.131	209.112	260.487	202.909	327.892	159.076	225.655
3.71111	245.964	379.813	199.816	161.107	209.119	260.587	202.969	328.321	159.064	226.057
3.71389	246.116	379.663	199.644	161.153	209.074	260.391	203.013	328.264	158.99	225.62
3.71667	246.216	380.16	199.529	161.061	209.284	260.494	203.136	328.266	158.971	225.619
3.71944	246.073	380.228	199.476	161.082	209.262	260.343	202.972	328.361	158.988	225.424
3.72222	245.628	380.708	199.594	161.15	209.237	260.474	203.16	328.423	158.97	225.58
3.725	246.258	380.601	199.548	161.162	209.197	260.67	203.077	328.49	159.079	225.565
3.72778	247.098	380.929	199.697	161.042	209.371	260.675	203.211	328.652	159.089	225.539
3.73056	246.889	380.685	199.85	161.128	209.261	260.715	203.23	328.633	158.991	225.615
3.73333	246.203	381.859	199.849	161.097	209.437	261.03	203.229	328.481	159.013	225.458
3.73611	246.06	382.029	199.989	161.161	209.565	261.05	203.314	329.072	158.952	225.712
3.73889	246.546	381.588	199.723	161.138	209.351	261.089	203.216	328.566	159.009	225.985
3.74167	245.921	381.823	199.761	161.047	209.233	261.143	203.263	328.836	159.025	225.928
3.74444	245.752	381.365	199.777	161.168	209.326	260.929	203.353	328.832	158.997	225.703
3.74722	246.071	381.691	199.849	161.117	209.123	260.953	203.409	328.861	159.019	225.698
3.75	246.375	381.682	199.687	161.1	209.471	260.981	203.372	329.256	159.036	225.656
3.75278	245.96	381.731	199.854	161.17	209.276	260.953	203.446	329.124	159.022	225.599
3.75556	246.128	381.772	199.744	161.064	209.48	261.113	203.42	329.313	158.963	225.657
3.75833	246.579	382.076	199.786	161.23	209.517	261.099	203.585	329.405	159.064	225.657
3.76111	246.64	382.261	199.777	161.201	209.538	261.254	203.542	329.334	158.986	225.734
3.76389	246.626	382.463	200.045	161.126	209.33	261.353	203.51	329.557	158.987	225.675
3.76667	246.244	382.423	199.863	161.098	209.383	261.427	203.696	329.452	159.105	225.732
3.76944	246.697	382.514	200.069	161.051	209.35	261.486	203.698	329.633	158.958	225.752
3.77222	247.083	382.247	200.118	161.154	209.509	261.485	203.633	329.916	159.034	225.976
3.775	247.155	382.488	200.01	161.033	209.536	261.494	203.718	330.146	158.971	225.855
3.77778	246.844	382.67	200.099	161.097	209.511	261.516	203.664	329.781	158.989	226.176
3.78056	246.694	382.728	200.024	161.069	209.599	261.476	203.802	329.94	158.991	226.266
3.78333	246.92	382.771	199.761	161.05	209.548	261.645	203.754	329.871	159.022	226.074
3.78611	246.933	383.186	200.054	161.158	209.45	261.673	203.755	330.203	159.004	226.062
3.78889	246.771	383.243	199.945	161.121	209.622	261.743	203.854	330.388	158.943	225.928
3.79167	247.056	383.404	200.182	161.024	209.404	262.01	203.902	330.38	159.008	226.045
3.79444	246.891	383.906	199.906	161.163	209.59	261.958	203.864	330.628	159.001	226.071
3.79722	247.247	383.5	200.079	161.093	209.534	261.688	203.94	330.585	159.047	226.131
3.8	247.296	383.931	199.926	161.104	209.616	262.005	203.947	330.596	158.949	225.976
3.80278	248.054	383.988	199.869	161.054	209.423	261.749	204.051	330.738	159.117	225.948
3.80556	247.542	383.728	200.113	161.085	209.725	262.029	204.189	330.765	159.048	226.191
3.80833	246.849	384.215	199.979	160.97	209.617	262.073	204.219	330.994	159.029	225.923
3.81111	247.378	384.264	199.901	161.086	209.588	261.912	204.09	330.909	158.946	225.937
3.81389	247.537	384.1	199.99	161.111	209.623	262.064	204.095	331.124	158.974	226.167
3.81667	247.965	384.281	200.041	161.072	209.585	262.06	204.262	330.917	159.049	226.522
3.81944	247.58	384.677	200.04	161.115	209.684	262.181	204.233	331.149	158.99	226.213
3.82222	246.949	384.773	199.935	160.922	209.73	262.128	204.282	331.207	159.065	226.087
3.825	247.073	384.598	199.964	161.095	209.583	262.327	204.237	331.129	159.019	226.056
3.82778	247.473	384.858	200.228	161.007	209.77	262.364	204.323	331.093	158.993	226.171
3.83056	247.381	384.884	200.349	161.077	209.847	262.115	204.372	331.599	159.048	226.374
3.83333	248.328	384.521	200.574	161.05	209.781	262.012	204.422	331.508	158.893	226.203
3.83611	248.213	385.007	200.193	161.051	209.689	262.252	204.53	331.711	159.003	226.077
3.83889	247.428	385.203	200.296	161.03	209.838	262.449	204.585	331.843	159.01	226.197
3.84167	247.333	385.16	200.218	160.995	209.896	262.23	204.491	331.771	158.976	226.049
3.84444	248.059	385.23	200.225	161.053	209.757	262.311	204.688	331.965	158.915	226.187
3.84722	247.585	385.769	200.098	161.097	209.733	262.241	204.632	332.273	158.986	226.335
3.85	247.352	385.876	200.094	161.076	209.669	262.781	204.726	332.147	158.967	226.36
3.85278	247.376	385.983	200.205	161.039	209.912	262.426	204.647	332.367	158.942	226.4
3.85556	247.37	385.787	200.325	160.98	209.899	262.796	204.568	332.317	159.005	226.365
3.85833	247.299	386.274	200.348	160.94	209.818	262.752	204.722	332.406	159.001	226.458
3.86111	247.932	386.021	200.32	161.057	209.913	262.832	204.797	332.476	159.061	226.4
3.86389	247.512	386.402	200.26	161.067	209.804	262.6	204.586	332.815	158.889	226.457
3.86667	247.273	386.478	200.318	161.003	209.896	262.807	204.814	332.326	158.987	226.232
3.86944	247.477	386.629	200.24	160.99	209.779	262.768	204.756	332.797	159.059	226.373
3.87222	248.315	386.647	200.23	161.014	209.932	262.966	204.686	332.957	158.963	226.204
3.875	248.434	386.646	200.443	160.982	209.926	262.82	205.035	332.941	158.946	226.386
3.87778	248.207	386.853	200.269	161.008	209.989	262.936	204.856	332.751	158.94	226.864
3.88056	248.122	387.281	200.464	160.974	210.094	263.05	204.829	333.23	158.979	226.795
3.88333	247.884	387.617	200.586	161.099	210.077	263.104	204.901	333.213	158.911	226.668
3.88611	248.096	387.286	200.553	161.099	209.896	263.085	205.021	333.126	158.91	226.621
3.88889	248.644	387.481	200.384	161.031	209.937	263.206	204.958	333.138	159.1	226.508
3.89167	247.978	387.641	200.376	160.996	209.94	263.099	205.008	333.313	159.063	226.483
3.89444	247.86	387.973	200.573	161.053	210.231	263.206	205.013	333.434	159.033	226.75
3.89722	247.867	387.657	200.708	161.092	209.892	263.269	205.103	333.504	158.855	226.788
3.9	248.318	387.907	200.625	161.061	210.073	263.588	205.103	333.292	158.933	227.025
3.90278	247.944	387.855	200.34	161.025	209.785	263.495	205.174	333.645	158.98	226.77
3.90556	247.505	388.471	200.427	161.121	210.066	263.547	205.234	333.742	158.957	226.683
3.90833	247.153	388.492	200.511	160.987	210.177	263.373	205.117	333.897	159.072	226.957
3.91111	247.535	388.808	200.451	160.962	210.138	263.592	205.33	333.764	158.999	226.827
3.91389	248.625	388.415	200.356	160.985	210.276	263.594	205.207	334.118	159.035	226.725
3.91667	248.266	388.694	200.435	160.964	210.053	263.632	205.26	334.165	158.98	226.751
3.91944	249.172	388.811	200.337	161.073	210.068	263.552	205.335	334.563	159.016	226.681
3.92222	248.927	388.669	200.435	161.022	210.172	263.497	205.327	334.209	159.034	226.95
3.925	248.415	388.672	200.423	161.031	210.096	263.734	205.451	334.576	158.96	227.11
3.92778	248.686	389.576	200.508	160.938	210.104	263.514	205.247	334.523	158.959	227.489
3.93056	248.133	389.689	200.462	161.018	210.225	263.421	205.417	334.542	159.04	227.042
3.93333	248.532	389.404	200.554	161.076	210.2	263.728	205.504	334.65	158.946	226.88
3.93611	248.934	389.5	200.593	161.08	210.144	263.755	205.435	334.618	159.002	226.978
3.93889	249.083	389.567	200.705	161.056	210.265	263.931	205.551	334.678	158.94	226.844
3.94167	249.043	389.804	201.025	161.024	210.117	263.781	205.53	334.497	159.032	226.86
3.94444	248.601	389.867	200.815	161.007	210.415	264.04	205.566	334.664	158.969	226.752
3.94722	249.108	389.607	200.658	161.078	210.018	264.124	205.495	334.914	158.98	226.983
3.95	249.524	389.607	200.779	161.095	210.439	263.956	205.596	334.898	158.972	226.868
3.95278	248.959	390.09	200.552	160.955	210.334	264.103	205.561	335.086	158.96	227.217
3.95556	248.872	390.268	200.764	161.006	210.198	264.09	205.526	335.248	158.972	227.219
3.95833	248.642	390.155	200.689	161.007	210.259	264.038	205.835	335.211	158.94	227.203
3.96111	249.32	390.18	200.589	161.018	210.317	264.413	205.698	335.283	159.034	226.937
3.96389	249.686	390.669	200.62	160.949	210.39	264.361	205.749	335.27	158.958	227.325
3.96667	249.633	390.741	200.621	160.955	210.369	264.352	205.699	335.189	158.878	226.908
3.96944	249.475	391.079	200.779	161.054	210.225	264.393	205.684	335.307	159.049	226.969
3.97222	249.448	390.863	200.731	160.949	210.536	264.574	205.863	335.665	158.864	227.021
3.975	249.3	391.573	200.742	161.046	210.371	264.439	205.816	335.46	158.986	226.963
3.97778	249.335	390.974	200.782	160.978	210.345	264.625	205.982	335.83	159.018	226.993
3.98056	249.47	391.352	200.636	161.137	210.384	264.805	205.983	336.168	158.943	227.066
3.98333	249.085	391.253	200.797	161.121	210.454	264.829	205.902	335.804	158.869	227.131
3.98611	248.691	391.346	200.805	161.024	210.33	264.821	206.028	335.769	159.018	227.169
3.98889	249.597	391.92	200.963	161.105	210.242	264.6	205.937	335.735	158.885	227.168
3.99167	249.382	391.817	200.796	161.054	210.444	264.958	206.177	336.037	158.914	227.122
3.99444	249.193	391.988	200.881	160.973	210.293	264.925	206.18	336.062	158.853	227.217
3.99722	249.092	391.823	200.833	161.055	210.455	264.802	206.158	335.936	158.92	227.187
4	248.79	392.305	200.648	160.989	210.475	265.029	206.145	336.148	158.969	227.187
4.00278	249.939	392.102	200.99	161.092	210.542	264.995	206.113	336.077	158.929	227.252
4.00556	249.745	392.35	201.069	161.119	210.429	265.229	206.197	336.681	158.884	227.681
4.00833	250.686	392.226	200.871	160.998	210.392	265.06	206.345	336.641	158.97	227.326
4.01111	249.893	391.984	200.881	161.072	210.416	264.981	206.196	336.398	158.908	227.083
4.01389	249.81	392.606	200.973	161.035	210.482	265.161	206.247	336.392	159.01	227.195
4.01667	249.818	392.957	201.04	161.045	210.414	265.309	206.326	336.77	159.006	227.321
4.01944	249.637	392.812	200.882	161.051	210.551	264.988	206.249	336.535	158.878	227.45
4.02222	249.651	392.95	201.007	161.041	210.696	265.027	206.345	336.898	159.005	227.337
4.025	249.939	392.952	200.888	160.852	210.556	265.225	206.298	336.986	158.97	227.388
4.02778	249.284	393.489	200.865	160.96	210.546	265.51	206.378	336.71	158.923	227.427
4.03056	249.358	392.96	200.941	161.114	210.577	265.146	206.382	336.929	158.916	227.501
4.03333	249.26	393.4	200.943	161.018	210.609	265.559	206.399	336.805	159.037	227.425
4.03611	249.653	393.434	200.965	160.953	210.675	265.188	206.393	337.197	158.932	227.378
4.03889	250.507	393.687	201.021	161.015	210.882	265.561	206.35	337.147	158.954	227.269
4.04167	250.034	394.04	201.025	160.936	210.608	265.541	206.457	337.264	158.871	227.403
4.04444	250.372	393.643	201.045	161.078	210.821	265.611	206.361	337.309	159.059	227.321
4.04722	249.985	394.014	201.149	161.013	210.856	265.571	206.444	337.469	159.046	227.252
4.05	249.903	393.498	201.068	160.996	210.609	265.568	206.523	337.541	158.915	227.352
4.05278	249.544	394.157	201.171	160.877	210.787	265.566	206.489	337.108	158.964	227.487
4.05556	249.613	394.027	200.963	160.99	210.768	265.495	206.62	337.622	158.982	227.694
4.05833	249.646	393.886	201.147	161.015	210.855	265.546	206.646	337.603	158.929	227.551
4.06111	250.511	394.474	201.167	160.989	210.826	265.772	206.539	337.592	159.009	227.663
4.06389	250.577	394.34	201.051	161.063	210.598	265.603	206.691	337.724	158.968	227.657
4.06667	250.659	394.542	201.161	160.892	210.705	265.51	206.799	338.142	158.902	227.458
4.06944	250.2	394.721	201.129	161.049	210.77	265.823	206.683	338.078	158.975	227.779
4.07222	249.843	394.935	201.283	160.902	210.668	265.574	206.753	338.225	158.903	227.643
4.075	249.937	395.012	201.269	160.98	210.655	265.489	206.748	338.356	158.868	227.547
4.07778	250.415	394.552	201.2	161.004	210.784	265.759	206.754	338.195	159.019	227.574
4.08056	250.633	395.073	201.274	160.981	210.764	265.97	206.885	338.023	158.866	227.498
4.08333	250.552	395.21	201.403	160.947	210.803	265.718	206.762	338.394	159.004	227.617
4.08611	250.29	395.905	201.079	161.004	210.937	266.016	206.843	338.416	158.895	227.49
4.08889	249.911	395.156	201.215	160.956	210.888	266.189	206.977	338.213	158.947	227.292
4.09167	250.12	395.62	201.3	161.123	210.944	266.166	206.895	338.482	158.894	227.789
4.09444	250.806	395.915	201.354	161.028	210.693	266.018	206.958	338.364	158.851	227.858
4.09722	251.623	396.116	201.388	160.963	210.864	266.144	206.983	338.416	158.918	227.667
4.1	252.21	395.977	201.21	160.946	210.79	266.46	207.128	338.64	158.923	227.675
4.10278	251.628	395.714	201.161	160.9	210.793	266.345	207.085	338.758	158.833	227.671
4.10556	251.756	395.647	201.447	161.012	210.857	266.409	207.246	338.513	158.797	228.013
4.10833	250.71	396.118	201.525	160.96	210.874	266.898	207.155	338.787	158.97	228.243
4.11111	250.745	396.304	201.429	160.976	210.973	266.424	207.029	338.873	158.877	228.031
4.11389	250.779	396.056	201.414	161.1	210.856	266.631	207.107	338.835	158.87	227.822
4.11667	250.618	396.488	201.263	160.953	210.807	266.601	207.358	339.067	158.894	227.731
4.11944	250.787	396.812	201.457	161.066	211.202	266.559	207.226	339.182	158.878	227.739
4.12222	250.374	396.718	201.369	161.098	211.172	266.76	207.284	338.794	158.921	228.033
4.125	250.925	397.107	201.26	161.003	210.93	267.071	207.338	338.918	158.951	228.172
4.12778	251.236	396.783	201.394	160.976	210.967	266.914	207.277	339.195	158.91	228.013
4.13056	251.042	396.848	201.31	161.093	211.007	266.651	207.315	339.25	158.905	227.791
4.13333	250.65	397.281	201.454	160.963	210.989	266.774	207.346	339.339	158.885	227.884
4.13611	250.944	397.573	201.481	160.894	211.067	266.742	207.377	339.288	158.909	227.745
4.13889	250.708	397.51	201.339	160.959	211.068	267.081	207.431	339.453	158.954	227.622
4.14167	250.502	397.797	201.556	160.916	210.956	266.871	207.509	339.767	158.91	228.019
4.14444	250.707	397.811	201.444	160.924	211.138	267.059	207.677	339.638	158.926	228.212
4.14722	250.3	397.961	201.612	160.919	210.977	267.175	207.772	339.984	158.986	227.966
4.15	250.49	397.793	201.556	161.037	211.158	267.003	207.52	340.154	158.904	227.918
4.15278	250.488	397.862	201.406	160.904	211.132	266.947	207.819	339.96	158.952	228.227
4.15556	250.185	398.385	201.727	161.036	211.128	267.241	207.754	340.234	158.985	227.947
4.15833	250.665	398.515	201.615	161.049	211.137	267.291	207.838	340.076	158.907	227.855
4.16111	251.928	398.162	201.678	160.925	211.119	266.952	207.813	340.085	158.849	227.855
4.16389	252.251	398.859	201.392	160.911	211.239	267.059	207.814	340.217	158.94	227.73
4.16667	251.845	398.943	201.535	160.79	211.321	267.115	207.964	340.357	158.855	228.023
4.16944	251.371	398.768	201.64	160.874	211.131	267.254	207.927	340.637	158.808	228.047
4.17222	250.934	398.636	201.508	161.028	211.03	267.468	207.874	340.473	158.94	228.309
4.175	250.95	399.171	201.567	161.007	211.026	267.597	207.86	340.716	158.871	228.209
4.17778	251.156	399.682	201.466	160.903	211.094	267.452	207.954	340.695	158.835	228.072
4.18056	251.787	399.842	201.661	160.949	211.087	267.671	207.849	341.019	158.843	228.178
4.18333	251.782	399.603	201.554	160.907	211.244	267.552	208.043	340.922	158.955	228.253
4.18611	251.449	400.11	201.642	161.08	211.138	267.484	208.118	341.204	158.889	228.125
4.18889	251.306	399.827	201.887	161.057	211.082	267.744	208.112	340.978	158.856	227.902
4.19167	250.962	400.018	201.799	161.045	211.179	267.71	208.174	341.282	158.826	228.179
4.19444	251.234	399.785	201.713	160.979	211.238	267.636	208.261	340.92	158.966	228.144
4.19722	251.688	400.072	201.796	160.859	211.437	267.714	208.278	341.494	158.903	228.057
4.2	251.499	400.374	202.097	160.93	211.237	267.725	208.181	341.413	158.894	228.052
4.20278	251.988	400.667	201.808	160.906	211.376	268.01	208.252	341.219	158.883	228.065
4.20556	251.751	400.537	201.886	161.062	211.198	267.791	208.235	341.271	158.881	228.21
4.20833	251.923	400.567	201.904	160.914	211.451	267.946	208.323	341.238	158.966	228.14
4.21111	252.048	401.091	201.88	160.893	211.341	268.131	208.32	341.472	158.927	228.048
4.21389	252.446	400.968	201.876	160.942	211.498	268.008	208.365	341.747	158.875	228.063
4.21667	252.117	401.331	201.841	160.921	211.23	267.985	208.273	341.578	158.955	228.106
4.21944	252.248	401.857	201.855	160.987	211.238	268.446	208.455	341.945	158.938	228.05
4.22222	252.908	401.569	201.738	160.979	211.36	268.253	208.516	341.667	158.938	228.096
4.225	253.173	400.771	201.921	160.987	211.27	268.401	208.426	342.341	158.817	228.223
4.22778	253.15	401.262	202.001	160.975	211.462	268.159	208.583	342.016	158.847	228.188
4.23056	252.561	401.579	201.918	160.942	211.392	268.511	208.518	342.193	158.889	228.293
4.23333	251.828	401.615	201.855	160.927	211.512	268.495	208.504	341.99	158.821	228.216
4.23611	252.165	402.054	201.975	160.909	211.445	268.569	208.649	342.38	158.813	228.264
4.23889	252.683	402.228	201.894	160.946	211.509	268.701	208.439	342.429	158.919	228.273
4.24167	252.44	402.179	201.924	160.86	211.464	268.747	208.753	342.559	158.958	228.245
4.24444	252.435	402.211	201.97	160.972	211.425	268.745	208.721	342.964	158.899	228.196
4.24722	252.198	402.205	201.936	161.004	211.24	268.859	208.721	342.984	158.949	228.326
4.25	252.343	402.246	202.033	160.866	211.538	268.795	208.883	342.95	158.879	228.42
4.25278	252.33	402.219	202.098	160.895	211.577	268.805	208.719	342.839	158.901	228.341
4.25556	252.3	402.296	202.205	160.883	211.492	268.808	208.791	342.951	158.881	228.556
4.25833	252.416	402.816	201.995	160.945	211.625	268.855	208.802	343.051	159.016	228.628
4.26111	252.339	403.111	202.197	160.911	211.597	268.986	208.794	342.898	158.894	228.531
4.26389	252.467	402.872	202.292	160.963	211.556	268.793	208.839	343.122	158.843	228.364
4.26667	253.066	403.018	202.071	160.903	211.424	269	209.067	343.461	158.896	228.305
4.26944	252.846	403.189	202.12	160.917	211.457	269.286	209.01	343.363	158.897	228.336
4.27222	252.758	403.14	202.085	160.964	211.657	269.014	209.083	343.299	158.886	228.326
4.275	253.365	403.861	202.092	160.797	211.572	269.073	209.103	343.367	158.905	228.288
4.27778	253.006	403.94	202.081	160.97	211.567	269.052	209.203	343.168	158.917	228.343
4.28056	252.551	403.435	202.346	160.895	211.606	269.014	209.048	343.496	158.922	228.362
4.28333	252.734	403.923	202.208	160.867	211.708	268.967	209.111	343.125	158.838	228.362
4.28611	252.65	403.579	202.137	160.813	211.577	269.192	209.065	343.564	158.842	228.444
4.28889	252.719	403.71	202.228	160.869	211.55	269.307	209.121	343.624	158.841	228.133
4.29167	252.483	403.966	202.444	160.894	211.589	269.37	209.202	343.901	158.932	228.341
4.29444	252.91	404.036	202.709	160.845	211.871	269.359	209.166	343.721	158.863	228.509
4.29722	253.58	404.432	202.638	160.865	211.935	269.476	209.284	343.761	158.807	228.487
4.3	253.107	404.506	202.589	160.991	211.88	269.543	209.192	344.145	158.815	228.582
4.30278	252.88	404.422	202.488	160.949	211.734	269.333	209.432	343.935	158.804	228.48
4.30556	253.149	404.499	202.458	160.825	211.761	269.641	209.351	343.803	158.881	228.416
4.30833	253.716	403.964	202.287	160.784	211.626	269.393	209.44	344.184	158.975	228.53
4.31111	253.464	404.499	202.491	160.95	211.725	269.658	209.403	344.276	158.818	228.464
4.31389	253.175	405.053	202.318	160.961	211.632	269.726	209.362	344.292	158.918	228.551
4.31667	253.234	405.143	202.4	160.869	211.737	269.64	209.599	344.307	158.801	228.574
4.31944	252.992	405.238	202.318	160.914	211.836	269.563	209.525	344.398	158.884	228.707
4.32222	252.911	405.348	202.2	160.937	211.779	269.794	209.363	344.467	158.948	228.796
4.325	253.139	404.668	202.252	160.846	211.889	269.903	209.609	344.377	158.916	228.861
4.32778	253.285	404.329	202.488	160.869	211.74	269.85	209.695	344.901	158.799	228.727
4.33056	253.302	405.437	202.318	160.958	211.812	269.812	209.721	344.621	158.946	228.594
4.33333	253.488	405.376	202.537	160.877	211.808	269.837	209.563	344.647	158.865	228.903
4.33611	253.759	405.236	202.44	160.973	211.682	269.813	209.721	344.902	158.818	228.838
4.33889	253.318	405.525	202.371	160.815	211.817	270.099	209.813	344.486	158.845	228.585
4.34167	252.99	405.697	202.615	160.909	211.628	269.926	209.715	344.786	158.866	228.768
4.34444	254.157	406.177	202.457	160.843	211.805	270.003	209.793	345.125	158.882	228.424
4.34722	254.573	406.257	202.497	160.908	211.654	270.079	209.797	345.251	158.782	228.573
4.35	253.984	406.473	202.475	160.941	211.664	270.004	209.771	345.5	158.868	228.666
4.35278	253.374	406.342	202.32	160.888	211.742	270.151	209.934	345.37	158.85	228.722
4.35556	253.429	406.113	202.505	160.951	211.921	269.998	210.033	345.551	158.817	228.745
4.35833	254.18	406.133	202.504	160.951	211.796	269.949	209.867	345.842	158.857	228.655
4.36111	254.413	406.466	202.563	160.855	211.756	270.144	210.037	345.687	158.907	228.642
4.36389	253.969	406.742	202.481	160.773	211.811	270.082	210.088	345.79	158.837	228.59
4.36667	253.665	407.211	202.544	160.802	211.858	270.295	210.017	345.66	158.864	228.743
4.36944	253.7	406.586	202.442	160.875	211.885	270.37	210.014	345.661	158.761	228.71
4.37222	253.848	406.626	202.447	160.949	211.821	270.526	210.086	345.723	158.889	229.024
4.375	253.633	407.369	202.527	160.881	211.914	270.726	210.137	345.776	158.848	228.86
4.37778	253.928	407.326	202.687	160.785	211.84	270.511	210.092	345.878	158.864	228.751
4.38056	253.55	407.272	202.556	160.883	211.998	270.758	210.258	346.192	158.918	228.749
4.38333	253.336	407.276	202.618	160.78	212.013	270.823	210.153	346.061	158.903	228.7
4.38611	254.65	407.182	202.652	160.823	211.949	270.733	210.179	346.404	158.851	228.828
4.38889	253.926	407.61	202.474	160.799	211.983	270.987	210.14	346.409	158.835	228.886
4.39167	253.942	407.546	202.6	161.011	211.847	270.947	210.171	346.227	158.907	228.769
4.39444	254.251	407.829	202.692	160.989	211.968	270.904	210.262	346.044	158.895	229.019
4.39722	254.335	407.96	202.496	160.927	211.9	271.053	210.529	346.757	158.912	229.081
4.4	254.635	408.157	202.549	160.873	211.948	271.056	210.456	346.595	158.853	228.926
4.40278	254.325	408.113	202.558	160.795	212.057	271.155	210.428	346.315	158.895	229.091
4.40556	254.496	408.245	202.763	160.811	212.02	270.985	210.491	346.69	158.833	228.984
4.40833	254.111	408.789	202.753	160.745	211.96	271.089	210.452	346.817	158.812	229.121
4.41111	254.335	408.694	202.696	160.806	211.96	271.207	210.466	346.868	158.838	229.082
4.41389	253.887	409.349	202.781	160.857	211.926	271.445	210.597	346.816	158.965	229.051
4.41667	253.818	408.683	202.665	160.867	212.032	271.427	210.511	347.129	158.833	229.07
4.41944	253.832	408.978	202.673	160.833	211.993	271.644	210.521	347.301	158.816	228.949
4.42222	253.453	408.931	202.72	160.805	212.049	271.819	210.549	347.732	158.827	228.86
4.425	253.308	409.248	202.89	160.889	212.097	271.649	210.656	347.631	158.936	228.868
4.42778	254.039	408.779	202.786	160.812	212.352	271.794	210.567	347.288	158.877	229.011
4.43056	254.102	409.29	202.666	160.808	212.246	271.599	210.797	347.392	158.745	229.169
4.43333	254.602	409.89	202.721	160.888	212.209	271.758	210.662	347.693	158.849	229.263
4.43611	254.063	409.078	202.808	160.819	212.161	271.723	210.731	347.516	158.823	229.13
4.43889	253.913	409.295	202.752	160.818	212.357	271.635	210.794	347.423	158.909	229.329
4.44167	254.326	409.43	202.759	160.945	212.143	271.701	210.736	347.808	158.873	229.133
4.44444	253.888	409.814	202.72	160.902	212.248	271.745	211.146	347.711	158.856	228.902
4.44722	253.787	409.754	202.837	160.871	212.397	271.735	210.954	347.995	158.777	228.923
4.45	253.989	409.42	202.795	160.902	212.349	271.705	210.813	347.864	158.892	228.866
4.45278	253.987	409.98	202.922	160.758	212.202	272.192	210.929	348.204	158.82	229.03
4.45556	254.421	410.214	202.958	160.703	212.251	271.955	211.035	348.133	158.789	229.103
4.45833	254.351	410.085	202.851	160.877	212.1	272.07	210.914	347.939	158.885	229.064
4.46111	254.25	410.47	202.843	160.798	212.38	272.184	211.082	348.269	158.849	229.058
4.46389	254.098	410.437	202.794	160.857	212.056	272.132	211.081	348.406	158.703	229.019
4.46667	255.354	410.407	202.915	160.769	212.156	272.031	211.205	348.3	158.84	229.159
4.46944	256.097	410.077	203.164	160.844	212.337	272.043	211.111	348.282	158.982	229.221
4.47222	255.501	410.641	202.998	160.834	212.399	272.093	211.141	348.349	158.887	229.006
4.475	255.337	410.742	203.167	160.817	212.354	272.192	211.149	348.472	158.952	228.964
4.47778	254.821	410.897	202.918	160.788	212.338	272.395	211.143	348.531	158.824	228.898
4.48056	254.654	412.326	203	160.872	212.181	272.396	211.175	348.628	158.896	229.249
4.48333	255.595	411.874	202.863	160.792	212.325	272.508	211.209	348.838	158.868	229.18
4.48611	255.334	412.185	202.851	160.814	212.257	272.559	211.272	348.596	158.765	229.113
4.48889	255.335	411.279	203.29	160.838	212.29	272.477	211.287	348.786	158.869	228.974
4.49167	254.771	412.244	203.171	160.913	212.293	272.424	211.447	348.85	158.849	228.887
4.49444	255.493	412.054	202.842	160.784	212.478	272.699	211.33	348.842	158.865	229.01
4.49722	255.665	409.804	202.956	160.847	212.259	272.726	211.504	348.949	158.847	229.255
4.5	254.858	409.335	202.871	160.854	212.364	272.593	211.444	349.058	158.834	229.249
4.50278	254.328	409.531	202.728	160.831	212.41	272.764	211.372	348.726	158.88	228.968
4.50556	253.887	409.698	202.691	160.689	212.232	272.76	211.668	348.258	158.91	228.82
4.50833	254.138	409.257	202.789	160.903	212.382	273.062	211.44	347.404	158.793	228.446
4.51111	253.731	409.285	202.83	160.812	212.229	272.909	211.484	346.739	158.82	228.731
4.51389	253.897	409.638	202.96	160.799	212.377	273.005	211.743	346.825	158.836	228.6
4.51667	253.546	409.102	203.153	160.774	212.475	272.843	211.843	346.823	158.864	228.792
4.51944	253.544	409.614	202.823	160.838	212.487	273.126	211.817	346.269	158.91	228.507
4.52222	254.173	409.301	202.727	160.773	212.401	273.115	211.641	346.511	158.906	228.705
4.525	254.763	409.545	202.818	160.817	212.579	273.352	211.925	346.53	158.84	228.594
4.52778	254.144	409.315	202.735	160.7	212.504	272.946	211.851	346.128	158.835	228.508
4.53056	253.916	409.459	202.533	160.82	212.585	273.25	211.983	346.319	158.851	228.519
4.53333	253.892	408.992	202.603	160.814	212.438	273.278	211.893	346.191	158.799	228.448
4.53611	254.191	409.658	202.635	160.834	212.552	273.341	211.893	345.996	158.879	228.636
4.53889	253.755	409.067	202.512	160.85	212.469	273.606	211.991	346.194	158.909	228.498
4.54167	254.578	409.785	202.502	160.643	212.513	273.427	211.951	346.298	158.808	228.605
4.54444	254.122	409.996	202.567	160.804	212.661	273.344	211.95	346.452	158.879	228.469
4.54722	253.836	409.654	202.712	160.829	212.324	273.352	211.969	346.659	158.765	228.46
4.55	253.533	409.746	202.83	160.743	212.606	273.729	212.086	346.647	158.849	228.557
4.55278	254.074	409.676	202.7	160.844	212.693	273.506	211.998	346.702	158.743	228.474
4.55556	254.369	410.4	202.635	160.774	212.597	273.41	212.056	346.466	158.858	228.521
4.55833	254.392	409.939	202.8	160.789	212.733	273.598	212.086	346.726	158.855	228.705
4.56111	254.217	410.037	202.764	160.869	212.678	273.509	212.093	346.825	158.77	229.05
4.56389	254.971	410.575	202.666	160.799	212.667	273.743	212.038	347.017	158.882	228.705
4.56667	255.087	410.867	202.919	160.796	212.687	273.631	212.087	346.804	158.831	228.702
4.56944	255.363	410.175	202.723	160.908	212.698	273.772	212.046	346.913	158.903	228.619
4.57222	255.347	410.593	202.742	160.788	212.797	273.908	212.244	347.122	158.835	228.787
4.575	254.332	411.191	202.566	160.897	212.638	273.647	212.105	347.18	158.762	228.706
4.57778	254.339	411.98	202.841	160.907	212.663	273.836	212.25	347.234	158.833	228.53
4.58056	254.599	411.394	202.735	160.697	212.689	274.024	212.246	347.246	158.858	228.686
4.58333	254.432	411.077	202.932	160.751	212.769	273.826	212.436	347.679	158.788	228.61
4.58611	254.747	410.746	202.866	160.718	212.884	274.082	212.306	347.558	158.787	228.628
4.58889	255.574	411.501	202.997	160.811	212.861	273.952	212.414	347.258	158.719	228.491
4.59167	255.732	411.471	202.783	160.824	212.694	273.95	212.541	347.59	158.772	228.661
4.59444	254.986	412.027	202.929	160.751	212.716	274.243	212.589	347.467	158.905	228.674
4.59722	254.99	411.663	202.992	160.792	212.711	274.078	212.48	347.549	158.832	228.643
4.6	254.813	411.841	203.083	160.802	212.652	274.232	212.53	347.657	158.814	228.689
4.60278	254.702	412.03	203.158	160.764	212.641	274.159	212.534	347.918	158.825	228.877
4.60556	254.563	411.903	203.049	160.765	212.773	274.067	212.699	347.626	158.807	228.954
4.60833	254.311	412.136	202.849	160.83	212.796	274.299	212.644	347.621	158.836	229.073
4.61111	254.297	412.015	203.08	160.772	212.7	273.99	212.635	347.793	158.785	228.908
4.61389	255.357	412.395	202.907	160.795	212.775	274.092	212.65	348.19	158.854	228.97
4.61667	254.869	412.323	202.961	160.697	212.729	274.3	212.807	348.135	158.846	228.681
4.61944	254.431	412.563	203.158	160.741	212.868	274.409	212.614	347.959	158.845	228.853
4.62222	254.356	412.621	203.047	160.855	212.835	274.336	212.624	348.257	158.88	228.99
4.625	255.704	412.39	203.044	160.842	212.751	274.509	212.774	348.283	158.734	228.747
4.62778	255.657	412.589	203.215	160.646	212.813	274.425	212.743	348.524	158.748	229.181
4.63056	255.527	412.753	203.026	160.754	212.865	274.271	213.004	348.475	158.833	229.012
4.63333	255.497	412.927	202.993	160.849	212.74	274.436	212.99	348.625	158.861	228.968
4.63611	255.865	412.845	203.204	160.794	212.782	274.419	212.944	348.57	158.783	228.914
4.63889	255.102	413.077	203.121	160.784	212.804	274.467	212.88	348.654	158.868	228.927
4.64167	255.204	413.09	203.128	160.863	212.972	274.48	212.98	348.711	158.893	229.049
4.64444	255.448	413.503	203.309	160.681	213.067	274.412	213.106	349.05	158.756	229.183
4.64722	255.905	413.883	203.216	160.756	213.001	274.577	213.022	348.732	158.779	228.966
4.65	255.554	413.795	203.138	160.859	212.984	274.373	213.036	349.11	158.807	229.107
4.65278	255.629	414.133	203.169	160.867	212.996	274.746	213.103	349.329	158.718	228.942
4.65556	255.552	413.933	203.348	160.74	212.882	274.406	213.008	349.233	158.745	229.03
4.65833	254.938	414.186	203.334	160.766	212.956	274.762	213.05	349.289	158.865	229.029
4.66111	254.865	414.029	203.075	160.691	212.861	274.516	213.084	348.902	158.742	229.21
4.66389	255.47	414.171	203.317	160.672	213.078	274.844	213.173	349.492	158.831	229.038
4.66667	255.186	413.994	203.192	160.825	212.971	274.831	213.231	349.368	158.816	229.085
4.66944	255.191	414.219	203.347	160.845	213.009	274.808	213.197	349.52	158.802	229.125
4.67222	255.431	414.467	203.316	160.784	212.96	274.911	213.224	349.672	158.751	229.089
4.675	255.165	413.981	203.24	160.829	212.978	274.769	213.372	349.516	158.749	229.229
4.67778	255.044	414.685	203.384	160.647	212.923	274.844	213.298	349.486	158.846	229.012
4.68056	255.441	414.789	203.398	160.817	213.015	275.027	213.31	349.778	158.818	228.989
4.68333	256.038	414.93	203.299	160.634	213.006	275.221	213.387	349.96	158.769	228.981
4.68611	255.588	414.341	203.372	160.832	213.074	274.997	213.42	349.803	158.803	229.281
4.68889	256.037	414.805	203.389	160.735	213.063	275.161	213.512	350.318	158.739	229.298
4.69167	256.258	414.666	203.327	160.766	212.91	275.253	213.431	349.903	158.834	229.383
4.69444	256.391	415.094	203.499	160.746	213.106	275.326	213.482	349.972	158.787	229.182
4.69722	256.22	414.621	203.569	160.847	213.109	275.442	213.563	349.876	158.783	229.237
4.7	255.432	414.636	203.315	160.88	213.085	275.13	213.585	349.997	158.793	228.937
4.70278	255.464	415.168	203.655	160.728	213.208	275.247	213.581	350.574	158.832	228.888
4.70556	255.374	415.849	203.556	160.751	213.058	275.52	213.687	350.417	158.764	228.914
4.70833	255.514	415.55	203.392	160.801	213.237	275.354	213.594	350.381	158.806	228.932
4.71111	255.906	415.561	203.604	160.787	212.931	275.672	213.629	350.166	158.789	229.062
4.71389	256.208	415.674	203.482	160.677	213.166	275.539	213.743	350.122	158.771	228.998
4.71667	256.175	415.852	203.545	160.681	213.119	275.541	213.74	350.281	158.748	229.145
4.71944	255.623	415.663	203.654	160.635	213.187	275.56	213.731	350.673	158.864	229.626
4.72222	255.341	415.892	203.473	160.758	213.137	275.579	213.782	350.312	158.874	229.554
4.725	255.363	416.644	203.493	160.719	213.043	275.752	213.876	350.363	158.817	229.403
4.72778	256.087	416.227	203.471	160.667	212.916	275.569	213.983	350.612	158.799	229.449
4.73056	256.349	416.648	203.363	160.621	213.104	275.786	214.054	350.767	158.82	229.032
4.73333	256.481	416.436	203.486	160.708	213.172	275.696	213.975	350.705	158.792	229.384
4.73611	256.367	416.351	203.683	160.807	213.131	275.986	214.043	350.891	158.772	229.149
4.73889	256.931	416.511	203.519	160.679	213.248	275.958	213.879	351.014	158.769	229.184
4.74167	256.743	417.396	203.645	160.785	213.23	275.826	214.078	351.046	158.715	229.186
4.74444	256.912	416.644	203.537	160.678	213.27	275.768	214.094	351.193	158.831	229.172
4.74722	256.079	416.933	203.612	160.693	213.121	275.742	214.166	350.986	158.79	229.078
4.75	256.027	417.083	203.654	160.76	213.324	275.925	214.182	351.03	158.776	229.139
4.75278	256.429	417.267	203.633	160.681	213.097	275.92	214.121	350.953	158.797	229.113
4.75556	257.114	416.939	203.526	160.764	213.216	275.775	214.307	351.066	158.66	229.127
4.75833	256.427	417.139	203.654	160.762	213.413	275.98	214.126	351.402	158.887	229.167
4.76111	256.511	417.304	203.71	160.697	213.379	276.074	214.26	351.605	158.768	229.374
4.76389	256.457	417.297	203.72	160.663	213.255	275.953	214.221	351.595	158.832	229.477
4.76667	256.576	417.851	203.815	160.783	213.229	276.231	214.263	351.584	158.755	229.259
4.76944	256.384	417.763	203.771	160.717	213.312	276.43	214.289	351.441	158.75	229.298
4.77222	256.532	417.674	204.062	160.704	213.366	276.448	214.326	351.816	158.747	229.113
4.775	256.851	418.148	204.011	160.727	213.173	276.358	214.361	351.684	158.72	229.182
4.77778	257.021	417.588	204.044	160.759	213.431	276.732	214.494	351.969	158.739	229.342
4.78056	256.746	418.033	203.92	160.666	213.268	276.519	214.419	351.792	158.845	229.381
4.78333	256.403	418.295	203.702	160.638	213.36	276.507	214.427	352.299	158.769	229.685
4.78611	256.388	418.029	203.936	160.724	213.273	276.644	214.566	352.161	158.703	229.648
4.78889	256.256	418.232	203.835	160.709	213.356	276.766	214.597	352.051	158.61	229.685
4.79167	256.71	418.761	203.771	160.77	213.518	276.91	214.516	351.859	158.705	229.546
4.79444	256.315	418.575	203.83	160.691	213.274	276.61	214.554	352.012	158.863	229.389
4.79722	256.696	418.362	204.047	160.76	213.524	276.803	214.668	352.464	158.817	229.182
4.8	257.027	419.106	203.846	160.762	213.347	277.082	214.707	352.07	158.8	229.292
4.80278	256.712	418.824	203.991	160.693	213.478	276.612	214.616	352.487	158.819	229.179
4.80556	256.545	419.243	204.026	160.65	213.497	276.774	214.733	352.345	158.797	229.34
4.80833	256.546	419.214	203.919	160.756	213.489	276.91	214.631	352.582	158.792	229.316
4.81111	257.237	419.196	203.851	160.722	213.306	277.037	214.852	352.781	158.789	229.388
4.81389	256.841	419.264	204.008	160.661	213.569	276.98	214.62	353.074	158.751	229.283
4.81667	256.814	419.562	203.973	160.611	213.458	276.977	214.716	352.583	158.786	229.266
4.81944	256.444	419.395	203.852	160.758	213.447	276.945	214.763	352.958	158.853	229.276
4.82222	256.024	419.655	204.137	160.771	213.387	277.126	214.972	353.043	158.827	229.336
4.825	256.236	419.731	204.133	160.727	213.505	277.053	214.659	352.719	158.745	229.361
4.82778	256.7	419.758	204.198	160.71	213.444	277.187	214.863	353.099	158.675	229.381
4.83056	256.564	419.897	204.275	160.795	213.49	277.416	214.957	353.258	158.727	229.263
4.83333	256.682	420.195	204.544	160.649	213.436	277.487	214.881	352.976	158.793	229.311
4.83611	256.755	419.702	204.64	160.728	213.48	277.716	214.93	353.233	158.71	229.426
4.83889	257.019	420.606	204.652	160.704	213.429	277.728	214.85	353.239	158.837	229.33
4.84167	257.073	420.202	204.369	160.755	213.534	277.555	214.952	353.313	158.775	229.346
4.84444	257.597	420.058	204.24	160.698	213.503	277.63	214.953	353.247	158.638	229.514
4.84722	257.931	420.401	204.061	160.563	213.407	277.461	215.055	353.461	158.743	229.545
4.85	257.3	420.897	204.161	160.573	213.459	277.411	215.007	353.814	158.678	229.822
4.85278	257.321	420.639	204.202	160.694	213.448	277.413	214.946	353.361	158.696	229.855
4.85556	257.129	420.691	203.934	160.638	213.697	277.547	214.964	353.547	158.784	229.797
4.85833	257.07	421.015	204.103	160.754	213.579	277.599	215.122	353.384	158.81	229.665
4.86111	257.04	421.6	204.175	160.706	213.79	277.539	214.999	353.522	158.731	229.632
4.86389	256.579	421.42	204.116	160.582	213.42	277.629	215.11	353.492	158.822	229.474
4.86667	256.946	421.61	204.081	160.647	213.602	277.726	215.183	353.784	158.745	229.407
4.86944	257.127	421.258	204.197	160.709	213.596	277.738	215.437	353.88	158.784	229.721
4.87222	257.336	421.642	204.097	160.708	213.581	277.689	215.373	354.047	158.685	229.606
4.875	257.783	421.722	204.206	160.741	213.514	277.721	215.484	354.065	158.849	229.606
4.87778	258.773	422.209	204.115	160.589	213.525	277.72	215.397	354.213	158.781	229.718
4.88056	258.068	422.028	204.239	160.724	213.505	277.687	215.474	353.943	158.801	229.86
4.88333	258.123	421.547	204.262	160.617	213.786	277.86	215.515	354.17	158.756	229.705
4.88611	257.703	422.345	204.179	160.662	213.708	277.86	215.528	354.35	158.671	229.712
4.88889	257.236	422.246	204.266	160.726	213.531	278.046	215.507	354.239	158.747	229.928
4.89167	257.683	421.837	204.164	160.681	213.811	277.794	215.559	354.444	158.828	229.783
4.89444	257.771	422.831	204.154	160.667	213.712	278.138	215.558	354.443	158.818	229.46
4.89722	258.182	422.269	204.273	160.677	213.679	278.1	215.63	354.427	158.705	229.307
4.9	257.986	422.42	204.382	160.677	213.601	278.075	215.733	354.482	158.831	229.452
4.90278	257.929	422.595	204.549	160.579	213.586	277.963	215.766	354.434	158.749	229.441
4.90556	258.333	422.459	204.546	160.759	213.602	278.059	215.795	354.853	158.783	229.498
4.90833	258.361	422.829	204.292	160.688	213.652	278.354	215.673	354.607	158.773	229.387
4.91111	258.263	422.556	204.353	160.737	213.803	278.251	215.808	354.671	158.707	229.47
4.91389	258.222	424.015	204.298	160.633	213.896	278.107	215.845	354.393	158.717	229.584
4.91667	257.75	423.754	204.315	160.65	213.756	278.312	215.82	354.601	158.673	229.49
4.91944	258.305	423.42	204.372	160.559	213.689	278.425	215.918	354.696	158.739	229.591
4.92222	257.715	423.325	204.417	160.575	213.741	278.427	215.813	355.06	158.709	229.633
4.925	257.538	423.674	204.436	160.726	213.735	278.337	215.887	354.974	158.759	229.613
4.92778	257.976	423.416	204.529	160.719	213.595	278.305	215.907	354.842	158.811	229.629
4.93056	257.446	423.694	204.672	160.542	213.699	278.833	215.976	354.973	158.682	229.935
4.93333	257.307	424.061	204.547	160.737	213.828	278.483	215.967	354.943	158.699	229.852
4.93611	257.106	423.652	204.585	160.589	213.876	278.563	216.03	355.167	158.73	229.628
4.93889	257.151	424.047	204.565	160.71	213.864	278.607	216.043	355.401	158.692	229.706
4.94167	258.23	423.88	204.529	160.628	213.742	278.668	216.028	355.14	158.779	229.69
4.94444	257.701	424.495	204.695	160.617	213.776	278.801	216.167	355.404	158.76	229.879
4.94722	258.11	424.891	204.632	160.659	213.734	278.603	216.112	355.54	158.804	229.702
4.95	257.839	424.723	204.628	160.772	213.795	278.921	216.064	355.283	158.685	229.815
4.95278	258.306	424.227	204.799	160.603	213.784	278.676	216.279	355.887	158.767	229.912
4.95556	258.374	423.962	204.785	160.731	213.814	278.664	216.224	355.703	158.71	229.965
4.95833	258.842	424.69	204.857	160.643	213.653	278.736	216.194	355.913	158.617	229.75
4.96111	258.733	424.922	204.797	160.744	213.946	278.953	216.377	355.822	158.757	229.675
4.96389	258.674	424.53	204.792	160.667	213.858	278.568	216.319	355.734	158.761	229.742
4.96667	259.014	424.782	204.687	160.81	213.95	278.709	216.283	355.967	158.833	229.764
4.96944	258.991	425.106	204.546	160.6	213.852	278.863	216.397	355.994	158.661	229.564
4.97222	258.534	425.078	204.668	160.51	213.975	278.804	216.5	355.957	158.734	229.84
4.975	258.181	424.954	204.53	160.616	213.844	278.787	216.429	356.058	158.776	229.76
4.97778	258.122	424.985	204.78	160.68	213.803	279.032	216.436	356.323	158.658	229.872
4.98056	258.139	424.954	204.96	160.606	213.95	278.928	216.404	356.299	158.728	229.913
4.98333	258.408	425.628	204.943	160.632	213.887	279.039	216.255	356.159	158.76	229.636
4.98611	257.772	425.293	205.246	160.639	213.945	279.144	216.475	356.777	158.759	229.771
4.98889	258.623	425.583	205.122	160.755	213.842	279.105	216.579	356.57	158.747	229.755
4.99167	258.9	425.52	205.065	160.678	213.907	279.066	216.666	356.832	158.687	229.764
4.99444	258.733	425.633	204.759	160.677	213.878	279.125	216.449	356.781	158.804	229.852
4.99722	259.201	425.459	204.89	160.715	213.919	279.186	216.596	356.73	158.792	229.622
5	258.652	425.916	204.762	160.625	214.055	279.206	216.644	356.8	158.709	229.686
5.00278	258.264	425.858	204.783	160.623	214.184	279.35	216.674	357.259	158.675	229.824
5.00556	258.223	426.183	204.976	160.595	214.098	279.248	216.703	357.323	158.788	229.563
5.00833	259.168	426.562	204.851	160.565	214.053	279.464	216.741	356.898	158.775	229.566
5.01111	259.274	426.442	204.96	160.697	213.864	279.283	216.822	356.989	158.692	229.747
5.01389	259.933	426.393	205.065	160.646	213.964	279.485	216.847	357.289	158.672	229.624
5.01667	258.762	426.512	204.94	160.634	213.957	279.464	216.846	356.939	158.713	229.79
5.01944	258.568	426.641	204.908	160.648	213.893	279.353	216.975	357.287	158.687	229.743
5.02222	258.62	426.284	204.942	160.684	214.036	279.47	216.952	357.229	158.706	229.842
5.025	258.769	426.74	204.946	160.661	213.982	279.647	216.941	357.173	158.687	229.975
5.02778	258.368	426.554	205.003	160.638	214.086	279.583	216.883	357.275	158.701	230.225
5.03056	258.2	426.846	204.822	160.591	214.21	279.474	216.945	357.454	158.654	230.045
5.03333	258.175	427.579	205.069	160.696	213.859	279.845	217.079	357.364	158.758	229.769
5.03611	259.673	427.085	205.052	160.523	213.893	279.776	217.011	357.604	158.743	229.899
5.03889	260.127	427.116	205.146	160.652	214.104	279.756	217.105	357.634	158.717	230.012
5.04167	260.066	427.386	205.163	160.678	214.003	279.654	217.016	357.783	158.724	230.009
5.04444	259.909	427.598	204.925	160.595	214.082	279.608	217.129	357.534	158.744	229.844
5.04722	259.604	427.668	205.079	160.546	214.044	280.024	217.016	357.725	158.74	229.924
5.05	259.465	427.3	205.019	160.641	214.125	279.965	217.168	357.622	158.702	229.649
5.05278	259.053	427.756	205.088	160.564	214.176	279.829	217.068	357.784	158.745	229.962
5.05556	259.581	427.845	205.118	160.564	214.079	279.994	217.028	358.027	158.882	229.889
5.05833	260.11	428.276	205.122	160.551	214.158	280.061	217.109	357.926	158.802	229.807
5.06111	259.591	428.027	205.051	160.653	214.049	279.832	217.085	357.979	158.694	229.848
5.06389	259.3	428.019	205.041	160.555	214.134	280.139	217.253	358.055	158.568	229.759
5.06667	259.606	428.474	205.066	160.675	214.08	280.092	217.142	358.679	158.723	229.948
5.06944	260.06	428.82	205.191	160.605	214.264	280.139	217.148	357.996	158.734	229.844
5.07222	259.648	428.335	205.3	160.557	214.165	280.262	217.18	358.313	158.698	229.808
5.075	258.72	428.558	205.303	160.615	214.255	280.296	217.218	358.434	158.749	229.952
5.07778	259.024	428.739	205.257	160.561	214.052	280.32	217.264	358.183	158.62	229.827
5.08056	259.504	428.434	205.175	160.595	214.246	280.562	217.352	358.409	158.732	229.909
5.08333	259.731	428.816	205.042	160.544	214.211	280.486	217.361	358.607	158.775	229.786
5.08611	259.448	428.446	205.19	160.669	214.248	280.581	217.512	358.633	158.676	229.988
5.08889	259.678	429.191	205.273	160.579	214.029	280.776	217.434	358.425	158.759	229.873
5.09167	259.889	429.34	205.224	160.564	214.292	280.55	217.566	358.841	158.583	229.988
5.09444	260.298	428.949	205.075	160.694	214.162	280.657	217.411	358.841	158.693	229.779
5.09722	260.165	429.159	205.241	160.508	214.282	280.675	217.64	358.883	158.666	229.898
5.1	259.203	429.748	205.141	160.438	214.269	280.923	217.532	359.626	158.67	230.053
5.10278	259.573	429.579	205.315	160.637	214.27	280.359	217.494	359.323	158.76	229.846
5.10556	259.38	429.391	205.185	160.652	214.229	280.839	217.641	359.262	158.684	229.945
5.10833	259.673	429.451	205.144	160.443	214.295	280.907	217.572	359.226	158.74	229.989
5.11111	260.236	429.753	205.344	160.651	214.272	280.914	217.625	359.464	158.7	229.854
5.11389	259.825	429.948	205.281	160.63	214.128	280.937	217.608	359.377	158.627	229.866
5.11667	259.39	430.211	205.173	160.598	214.405	281.052	217.734	359.183	158.707	229.972
5.11944	259.21	430.139	205.195	160.545	214.134	280.864	217.738	359.134	158.629	229.864
5.12222	259.372	429.812	205.301	160.675	214.333	280.995	217.68	359.282	158.832	229.861
5.125	259.573	429.972	205.284	160.521	214.268	281.022	217.648	359.262	158.659	230.031
5.12778	260.331	430.469	205.255	160.548	214.302	280.923	217.779	359.406	158.701	229.918
5.13056	259.597	430.279	205.351	160.55	214.266	280.916	217.847	359.326	158.694	230.15
5.13333	259.683	430.94	205.267	160.505	214.202	281.065	217.874	359.438	158.739	230.105
5.13611	260.354	432.15	205.241	160.667	214.251	281.348	217.889	359.602	158.685	230.192
5.13889	260.148	432.102	205.22	160.595	214.232	281.057	217.823	359.683	158.698	230.379
5.14167	259.729	431.703	205.237	160.524	214.235	281.322	217.915	359.646	158.724	230.196
5.14444	259.858	431.562	205.271	160.534	214.158	281.278	217.914	359.482	158.675	230.129
5.14722	260.237	431.352	205.166	160.589	214.157	281.147	217.993	359.662	158.671	230.322
5.15	260.539	431.709	205.335	160.653	214.36	281.217	217.964	359.915	158.792	230.274
5.15278	259.85	431.495	205.45	160.489	214.263	281.394	218.038	359.869	158.668	230.324
5.15556	260.09	431.545	205.482	160.535	214.389	281.275	218.105	359.687	158.726	230.244
5.15833	259.993	431.851	205.591	160.493	214.387	281.247	218.122	360.172	158.758	230.128
5.16111	260.811	431.618	205.373	160.632	214.456	281.076	218.118	360.084	158.773	230.087
5.16389	261.08	432.15	205.243	160.566	214.379	281.436	218.28	360.291	158.814	229.997
5.16667	261.51	432.251	205.387	160.509	214.329	281.332	218.06	360.268	158.69	230.287
5.16944	260.415	432.111	205.388	160.599	214.317	281.767	218.148	360.617	158.671	230.091
5.17222	260.343	432.371	205.461	160.581	214.446	281.666	218.213	360.316	158.648	230.019
5.175	259.891	432.509	205.418	160.497	214.494	281.564	218.197	360.479	158.703	230.271
5.17778	260.044	432.692	205.28	160.66	214.513	281.751	218.199	360.668	158.675	230.244
5.18056	260.035	433.344	205.382	160.595	214.428	281.627	218.408	360.798	158.594	230.388
5.18333	260.408	432.572	205.216	160.565	214.356	281.369	218.318	360.557	158.64	230.37
5.18611	259.74	433.155	205.556	160.604	214.537	281.635	218.439	360.613	158.696	230.322
5.18889	259.847	433.031	205.452	160.479	214.42	281.517	218.342	360.663	158.813	230.306
5.19167	260.104	432.864	205.451	160.446	214.348	281.575	218.4	360.645	158.747	230.301
5.19444	260.551	433.07	205.387	160.61	214.461	281.642	218.393	360.693	158.717	230.187
5.19722	260.144	432.839	205.574	160.515	214.416	281.744	218.446	360.911	158.651	230.238
5.2	260.546	433.008	205.372	160.667	214.297	281.77	218.56	360.595	158.639	230.025
5.20278	260.762	433.531	205.62	160.562	214.546	281.678	218.44	360.878	158.664	230.223
5.20556	261.035	433.26	205.585	160.562	214.627	281.828	218.528	361.296	158.62	230.162
5.20833	260.82	433.708	205.941	160.621	214.595	281.917	218.551	360.82	158.706	230.255
5.21111	260.996	433.931	205.549	160.607	214.505	281.682	218.449	361.211	158.703	230.253
5.21389	261.056	433.995	205.603	160.501	214.471	282.024	218.423	361.136	158.69	230.209
5.21667	261.346	433.5	205.686	160.549	214.302	282.06	218.66	361.282	158.595	230.025
5.21944	261.262	434.21	205.673	160.479	214.491	281.943	218.589	361.371	158.64	230.323
5.22222	260.798	433.989	205.69	160.573	214.457	282.087	218.737	361.306	158.743	230.372
5.225	260.574	434.031	205.699	160.568	214.543	282.206	218.586	361.536	158.713	230.431
5.22778	260.713	434.117	205.725	160.592	214.528	282.049	218.725	361.334	158.596	230.457
5.23056	260.951	434.612	205.715	160.65	214.407	282.271	218.809	361.595	158.729	230.234
5.23333	260.496	434.185	205.748	160.541	214.704	282.01	218.7	361.513	158.744	230.185
5.23611	260.339	434.477	205.821	160.568	214.671	282.207	218.911	361.534	158.742	230.303
5.23889	260.809	434.767	205.785	160.514	214.542	282.291	218.808	361.624	158.753	230.211
5.24167	261.246	435.143	205.711	160.589	214.495	282.592	218.781	361.443	158.564	230.147
5.24444	261.208	435.362	205.697	160.49	214.604	282.519	219.083	361.687	158.638	230.202
5.24722	261.175	435.26	205.925	160.565	214.568	282.398	218.966	362.279	158.726	230.217
5.25	261.274	434.92	205.875	160.548	214.694	282.676	218.924	362.026	158.633	230.12
5.25278	261.554	435.29	205.995	160.636	214.632	282.289	218.897	361.886	158.644	230.025
5.25556	261.567	435.607	205.747	160.521	214.54	282.832	219.008	362.185	158.652	230.379
5.25833	261.265	435.757	206.085	160.472	214.576	282.395	218.885	362.313	158.734	230.516
5.26111	261.819	435.717	205.895	160.528	214.571	282.692	218.944	362.116	158.685	230.241
5.26389	261.217	435.942	206.244	160.539	214.533	282.581	218.973	361.989	158.74	230.123
5.26667	261.055	435.593	206.102	160.453	214.78	282.555	219.278	362.024	158.625	230.425
5.26944	261.059	435.718	206.144	160.495	214.524	282.656	219.183	362.159	158.7	230.237
5.27222	260.886	435.977	206.039	160.474	214.679	283.065	219.267	362.32	158.644	230.268
5.275	261.448	436.096	206.037	160.568	214.649	282.569	219.128	362.277	158.651	230.312
5.27778	261.882	436.212	206.163	160.546	214.568	282.942	219.325	362.423	158.688	230.301
5.28056	261.46	435.713	206.062	160.475	214.545	282.785	219.185	362.258	158.705	230.404
5.28333	261.657	436.533	205.992	160.442	214.723	282.725	219.335	362.312	158.65	230.476
5.28611	261.688	436.339	205.88	160.542	214.838	282.721	219.367	362.306	158.634	230.26
5.28889	261.588	435.873	206.044	160.489	214.765	282.856	219.32	362.542	158.686	230.375
5.29167	261.665	436.753	206.021	160.537	214.63	283.089	219.379	362.658	158.644	230.336
5.29444	261.906	436.589	205.953	160.452	214.726	282.888	219.429	362.902	158.655	230.406
5.29722	261.757	436.672	206.147	160.522	214.614	283.02	219.493	362.605	158.679	230.669
5.3	261.76	436.891	205.908	160.548	214.626	282.934	219.453	362.922	158.684	230.491
5.30278	262.092	437.192	206.076	160.57	214.624	283.156	219.493	363.102	158.609	230.613
5.30556	261.956	436.824	205.874	160.437	214.469	283.047	219.613	363.288	158.739	230.535
5.30833	261.803	436.44	206.118	160.521	214.634	283.237	219.496	363.228	158.644	230.352
5.31111	261.286	436.787	206.052	160.501	214.738	282.936	219.629	363.149	158.627	230.45
5.31389	261.995	436.666	205.981	160.561	214.757	283.241	219.451	363.248	158.655	230.298
5.31667	261.628	436.991	206.091	160.567	214.764	283.148	219.501	363.152	158.683	230.492
5.31944	261.503	437.119	205.93	160.536	214.696	283.094	219.395	363.193	158.656	230.408
5.32222	261.571	437.142	206.205	160.573	214.769	283.34	219.545	363.178	158.675	230.27
5.325	261.511	437.346	206.057	160.47	214.701	283.264	219.699	363.464	158.729	230.224
5.32778	261.981	438.365	206.091	160.485	214.823	283.345	219.57	363.045	158.621	230.472
5.33056	261.188	438.208	206.026	160.479	214.977	283.328	219.862	363.505	158.624	230.361
5.33333	260.974	438.086	206.199	160.564	214.626	283.237	219.828	363.301	158.7	230.547
5.33611	261.708	438.523	206.389	160.537	214.867	283.426	219.86	363.454	158.717	230.33
5.33889	261.851	438.193	206.243	160.505	214.772	283.452	219.696	363.356	158.655	230.456
5.34167	261.538	438.636	206.131	160.482	214.793	283.604	219.911	363.831	158.652	230.391
5.34444	261.593	438.693	206.172	160.48	214.608	283.54	219.697	363.779	158.685	230.602
5.34722	262.072	438.846	206.292	160.511	214.84	283.365	219.86	364.151	158.59	230.587
5.35	262.027	438.898	206.292	160.448	214.508	283.664	219.899	363.96	158.637	230.511
5.35278	262.347	438.813	206.181	160.433	214.888	283.779	219.932	363.949	158.632	230.419
5.35556	261.834	439.238	206.187	160.507	214.925	283.668	219.93	363.886	158.654	230.475
5.35833	261.931	439.241	206.249	160.463	214.716	283.882	219.97	364.065	158.641	230.63
5.36111	262.366	439.631	206.148	160.53	214.942	283.765	220.065	364.174	158.597	230.451
5.36389	262.081	439.549	206.274	160.491	214.987	283.826	220	364.228	158.625	230.434
5.36667	262.192	439.639	206.677	160.453	214.941	283.63	220.031	364.238	158.705	230.447
5.36944	262.479	440.03	206.549	160.53	214.81	283.898	219.984	364.065	158.599	230.411
5.37222	262.409	439.411	206.547	160.532	214.844	283.885	220.164	364.524	158.664	230.691
5.375	262.768	440.051	206.357	160.517	214.812	283.74	220.227	364.342	158.656	230.66
5.37778	262.455	439.381	206.605	160.478	214.926	283.791	220.165	364.73	158.715	230.653
5.38056	262.543	440.765	206.367	160.54	214.906	283.923	220.299	364.662	158.563	230.507
5.38333	262.357	440.898	206.392	160.474	214.888	284.076	220.389	364.583	158.566	230.414
5.38611	261.745	440.587	206.414	160.591	215.045	283.863	220.341	364.519	158.615	230.524
5.38889	262.122	440.935	206.347	160.508	214.964	284.031	220.24	364.563	158.653	230.277
5.39167	261.723	441.023	206.438	160.371	214.977	284.152	220.302	364.816	158.605	230.733
5.39444	262.387	441.205	206.57	160.532	214.812	284.363	220.315	364.716	158.657	230.691
5.39722	262.666	440.521	206.441	160.566	214.933	284.315	220.356	365.002	158.694	230.884
5.4	263.151	440.513	206.472	160.45	215.206	284.595	220.34	364.79	158.704	230.592
5.40278	262.584	440.378	206.381	160.433	214.939	284.215	220.384	365.123	158.751	230.373
5.40556	262.575	441.217	206.429	160.434	215.058	284.402	220.361	365.122	158.671	230.374
5.40833	262.442	441.472	206.635	160.513	214.932	284.181	220.509	365.137	158.565	230.591
5.41111	262.571	441.421	206.618	160.476	215.329	284.388	220.564	365.231	158.61	230.804
5.41389	262.308	441.237	206.782	160.486	215.068	284.58	220.533	365.211	158.659	230.803
5.41667	262.564	441.156	206.687	160.55	215.066	284.455	220.405	365.368	158.593	230.776
5.41944	262.538	441.082	206.443	160.411	215.021	284.602	220.58	365.266	158.581	230.677
5.42222	261.872	441.749	206.6	160.547	215.078	284.496	220.511	365.083	158.643	230.669
5.425	261.89	440.775	206.52	160.392	215.053	284.535	220.636	365.06	158.693	230.728
5.42778	262.094	441.742	206.439	160.419	215.091	284.484	220.651	365.528	158.593	230.794
5.43056	262.218	442.167	206.433	160.527	215.205	284.46	220.691	365.519	158.641	230.65
5.43333	262.146	441.976	206.436	160.436	215.192	284.566	220.576	365.331	158.536	230.666
5.43611	262.485	442.096	206.533	160.549	214.919	284.7	220.688	365.599	158.549	230.525
5.43889	263.054	442.493	206.504	160.399	215.118	284.607	220.698	365.778	158.711	230.638
5.44167	262.646	442.576	206.686	160.408	215.077	284.851	220.712	365.738	158.595	230.618
5.44444	262.497	442.06	206.805	160.433	214.937	284.831	220.772	365.732	158.663	230.513
5.44722	262.464	442.181	206.999	160.455	215.068	285.009	220.762	365.617	158.673	230.555
5.45	262.878	442.26	206.802	160.399	215.194	284.941	220.63	365.873	158.636	230.872
5.45278	262.966	442.342	206.867	160.41	215.095	284.834	220.884	365.865	158.555	230.758
5.45556	262.57	442.572	206.882	160.382	215.259	284.87	220.85	365.769	158.673	230.694
5.45833	262.202	442.988	206.733	160.39	215.068	284.617	220.71	366.165	158.491	230.853
5.46111	262.517	443.04	206.788	160.461	215.056	285.121	220.96	365.808	158.681	230.634
5.46389	262.834	443.027	206.74	160.394	215.028	285.079	221.018	365.907	158.622	230.621
5.46667	262.948	443.437	206.836	160.548	215.094	285.166	221.08	366.004	158.715	230.466
5.46944	262.657	443.479	206.795	160.391	215.136	284.999	221.069	366.042	158.58	230.657
5.47222	262.635	443.488	206.784	160.429	215.308	285.161	221.024	366.221	158.7	230.922
5.475	263.13	443.344	206.802	160.434	215.225	284.844	221.017	366.184	158.675	230.839
5.47778	263.303	443.384	206.799	160.55	215.056	285.145	221.144	366.24	158.657	230.739
5.48056	263.043	443.921	206.791	160.347	215.161	285.301	221.064	366.283	158.698	230.876
5.48333	262.973	444.265	206.932	160.565	215.301	285.144	221.183	366.366	158.585	230.77
5.48611	263.653	443.995	206.941	160.493	215.164	285.109	221.014	366.298	158.525	230.814
5.48889	262.944	444.512	206.885	160.418	215.201	285.203	221.052	366.821	158.601	230.884
5.49167	263.057	444.688	206.776	160.495	214.92	285.557	221.258	366.789	158.655	230.958
5.49444	263.357	444.183	206.906	160.388	215.307	285.354	221.318	366.373	158.517	230.87
5.49722	263.442	444.655	207.017	160.478	215.164	285.322	221.433	366.581	158.543	230.924
5.5	262.852	444.44	206.996	160.388	215.285	285.478	221.419	366.882	158.603	230.895
5.50278	263.052	444.797	206.992	160.442	215.331	285.718	221.386	366.514	158.666	230.873
5.50556	263.275	444.255	206.944	160.396	215.16	285.325	221.272	366.858	158.577	230.79
5.50833	263.389	444.407	206.944	160.403	215.329	285.595	221.548	367.114	158.614	230.854
5.51111	263.382	445.087	207.041	160.37	215.335	285.652	221.571	367.059	158.643	230.857
5.51389	263.681	445.988	207.012	160.449	215.143	285.797	221.465	367.296	158.537	230.728
5.51667	263.893	445.464	206.969	160.392	214.968	285.806	221.484	367.239	158.658	230.772
5.51944	263.037	445.083	207.149	160.468	215.315	285.746	221.576	367.29	158.604	230.743
5.52222	263.042	445.754	207.358	160.447	215.161	285.92	221.623	367.346	158.566	230.78
5.525	263.469	444.829	207.107	160.511	215.178	285.786	221.625	367.036	158.548	230.733
5.52778	263.186	445.581	207.17	160.368	215.247	285.893	221.66	367.335	158.526	230.708
5.53056	263.618	445.401	207.118	160.425	215.305	285.576	221.757	367.221	158.536	230.699
5.53333	263.342	446.038	207.101	160.391	215.152	286.193	221.697	367.295	158.613	230.621
5.53611	264.185	445.708	207.093	160.354	215.347	285.885	221.844	367.453	158.552	230.455
5.53889	263.805	445.375	207.082	160.54	215.155	285.937	221.537	367.352	158.611	230.585
5.54167	263.78	445.921	207.176	160.66	215.227	286.226	221.885	367.538	158.596	230.686
5.54444	264.12	445.966	207.031	160.285	215.316	286.017	221.699	367.566	158.548	230.738
5.54722	263.596	445.961	207.176	160.404	215.148	286.143	221.832	368.027	158.539	230.94
[truncated: 14,923 more rows]

## Sheet: Cruise 7A
Treatment	No-injection control	No-injection control	Dead-algal biomass	Dead-algal biomass	Dead-algal biomass	No-injection control	No-injection control
Time (hr)	AKS329-Ch.1	AKS329-Ch.2	AKS331-Ch.2	AKS331-Ch.3	AKS334-Ch.2	AKS334-Ch.3	AKS336-Ch.3
0	195.594	200.474			196.646	206.081	201.221
0.00277778	195.65	200.514			196.57	206.063	200.969
0.00555556	195.597	200.354			196.686	206.165	201.328
0.00833333	195.607	200.505			196.691	206.039	201.221
0.0111111	195.655	200.414			196.612	206.358	201.182
0.0138889	195.482	200.465			196.609	206.191	201.09
0.0166667	195.567	200.517			196.538	206.158	201.25
0.0194444	195.487	200.505			196.565	206.2	201.224
0.0222222	195.535	200.327			196.663	206.115	201.335
0.025	195.546	200.302			196.532	206.008	201.126
0.0277778	195.489	200.473			196.685	206.003	201.12
0.0305556	195.511	200.337			196.698	206.2	201.173
0.0333333	195.532	200.359			196.619	206.217	201.06
0.0361111	195.5	200.309			196.6	206.031	201.107
0.0388889	195.54	200.332			196.617	206.048	201.134
0.0416667	195.536	200.538			196.713	206.107	200.945
0.0444444	195.537	200.381			196.525	206.2	201.017
0.0472222	195.495	200.303			196.64	206.147	201.084
0.05	195.358	200.392			196.688	206.06	201.208
0.0527778	195.527	200.406			196.59	206.052	201.155
0.0555556	195.551	200.343			196.507	206.049	201.082
0.0583333	195.53	200.374			196.617	205.974	201.245
0.0611111	195.48	200.41	200.114		196.553	205.993	201.066
0.0638889	195.511	200.302	200.112		196.546	206.152	201.059
0.0666667	195.479	200.427	200.126		196.604	206.036	201.123
0.0694444	195.543	200.352	199.999		196.584	206.155	201.219
0.0722222	195.464	200.342	200.126	202.892	196.524	206.095	201.188
0.075	195.537	200.451	200	202.924	196.744	206.07	201.362
0.0777778	195.523	200.42	200.136	202.671	196.451	206.05	201.191
0.0805556	195.549	200.393	200.089	202.829	196.456	205.951	201.211
0.0833333	195.486	200.329	200.198	202.844	196.488	206.192	201.188
0.0861111	195.469	200.276	200.061	202.668	196.631	206.138	200.992
0.0888889	195.501	200.344	200.173	202.871	196.537	205.997	201.121
0.0916667	195.528	200.442	200.118	202.814	196.526	206.165	201.243
0.0944444	195.566	200.428	199.957	202.896	196.571	206.04	201.209
0.0972222	195.571	200.241	200.118	202.685	196.604	206.046	201.048
0.1	195.439	200.422	200.122	202.809	196.421	206.027	201.175
0.102778	195.485	200.328	200.049	202.658	196.574	206.195	201.24
0.105556	195.469	200.364	200.086	202.854	196.481	206.032	200.994
0.108333	195.498	200.376	199.989	202.664	196.535	206.125	201.243
0.111111	195.464	200.307	200.025	202.655	196.471	206.089	201.368
0.113889	195.49	200.456	200.09	202.795	196.556	206.06	200.941
0.116667	195.459	200.407	200.147	202.827	196.486	205.894	201.058
0.119444	195.43	200.132	200.005	202.757	196.519	206.145	201.245
0.122222	195.554	200.346	200.022	202.684	196.41	206.065	201.236
0.125	195.365	200.328	200.039	202.787	196.457	206.072	201.209
0.127778	195.434	200.259	199.948	202.603	196.564	206.041	201.137
0.130556	195.36	200.271	200.146	202.704	196.505	206.12	201.159
0.133333	195.578	200.3	200.046	202.749	196.505	206.219	201.046
0.136111	195.361	200.254	199.91	202.728	196.516	206.289	201.105
0.138889	195.443	200.338	200.067	202.757	196.39	205.957	201.129
0.141667	195.383	200.329	199.985	202.784	196.448	206.144	201.026
0.144444	195.433	200.205	201.322	202.711	196.483	206.209	201.23
0.147222	195.417	200.276	204.865	202.733	196.824	205.918	201.175
0.15	195.587	200.309	203.758	202.68	196.992	206.067	201.013
0.152778	195.635	203.551	203.139	202.834	197.117	206.106	201.318
0.155556	195.468	205.302	202.749	207.241	203.511	206.271	203.413
0.158333	195.485	205.517	203.058	206.138	207.875	205.85	202.994
0.161111	195.584	207.181	203.021	208.029	208.188	203.737	204.9
0.163889	195.572	207.691	203.093	209.741	208.738	212.474	206.953
0.166667	195.502	208.557	203.497	212.857	209.85	213.982	209.777
0.169444	195.426	209.093	203.967	215.101	212.803	213.473	213.909
0.172222	195.493	210.017	204.339	217.801	213.793	213.752	217.07
0.175	195.565	210.914	204.985	220.783	214.862	216.44	219.051
0.177778	196.065	212.068	205.578	222.168	216.404	218.326	221.167
0.180556	197.923	212.737	206.331	223.73	216.923	219.549	222.765
0.183333	197.63	213.347	206.623	224.357	217.43	221.108	225.584
0.186111	199.475	214.215	206.865	225.521	218.029	222.172	227.875
0.188889	202.186	214.61	207.601	226.235	218.702	223.357	229.185
0.191667	205.453	215.368	208.057	226.65	219.173	224.774	231.312
0.194444	208.909	216.093	208.489	227.319	219.668	225.664	232.502
0.197222	211.471	216.964	209.091	228.433	220.524	226.443	234.364
0.2	212.805	217.426	209.352	229.342	221.273	227.346	235.001
0.202778	214.109	217.946	209.598	229.834	221.969	228.694	235.162
0.205556	215.248	218.105	209.885	230.227	222.913	229.245	235.833
0.208333	216.566	218.289	210.438	230.799	224.182	230.016	237.044
0.211111	217.531	218.544	210.551	231.016	224.812	231.04	237.755
0.213889	218.676	219.298	210.884	231.943	225.597	231.838	238.456
0.216667	219.531	219.909	211.162	232.369	226.253	232.799	239.131
0.219444	220.392	220.429	211.249	232.733	227.397	233.321	239.551
0.222222	221.193	220.548	211.457	232.959	227.809	233.455	239.98
0.225	221.758	220.524	211.918	233.266	227.691	233.686	240.477
0.227778	222.363	221.962	211.899	233.585	227.972	234.301	240.861
0.230556	223.124	221.864	211.998	233.81	228.053	235.157	241.305
0.233333	223.736	222.015	212.178	234.356	228.613	235.777	241.868
0.236111	224.3	221.813	212.215	234.545	228.72	236.016	242.742
0.238889	224.679	221.751	212.628	234.778	228.97	236.583	242.802
0.241667	225.101	221.864	212.646	235.081	229.209	236.697	243.304
0.244444	225.522	222.336	212.81	235.502	229.849	236.874	243.415
0.247222	226.176	222.581	213.128	235.827	230.031	237.471	244.225
0.25	226.876	222.794	213.086	235.94	230.285	238.008	244.333
0.252778	227.095	222.646	213.321	235.957	230.4	237.782	244.582
0.255556	227.444	223.028	213.365	235.996	230.616	237.99	244.812
0.258333	227.409	223.051	213.493	236.306	230.786	238.215	244.972
0.261111	227.898	223.206	213.61	236.386	231.527	238.503	245.304
0.263889	227.893	223.508	213.903	236.479	232.033	239.002	245.41
0.266667	228.007	223.715	214.117	236.444	232.482	239.148	245.713
0.269444	228.217	223.922	214.28	236.517	232.787	239.712	246.181
0.272222	228.416	223.907	214.415	236.69	233.076	239.763	246.538
0.275	228.588	224.653	214.455	236.982	233.341	239.778	246.571
0.277778	228.598	224.932	214.415	237.225	233.641	239.935	246.854
0.280556	228.807	225.043	214.626	237.547	234.061	240.154	247.42
0.283333	229.1	225.254	214.613	237.916	235.055	240.383	247.409
0.286111	229.239	225.352	214.781	237.884	235.577	240.748	247.438
0.288889	229.934	225.342	214.931	238.103	235.304	241.1	247.6
0.291667	230.008	225.337	214.932	238.229	235.331	241.072	247.935
0.294444	229.971	225.475	215.069	238.257	235.339	241.471	248.025
0.297222	230.15	225.574	215.267	238.516	235.618	241.473	248.459
0.3	230.132	226.135	215.419	238.631	235.976	241.673	248.691
0.302778	230.072	226.444	215.48	238.587	236.506	241.867	248.862
0.305556	230.332	226.7	215.45	238.827	236.907	242.196	248.949
0.308333	230.451	226.527	215.738	239.049	237.053	242.295	249.253
0.311111	230.484	226.463	215.853	239.158	237.179	242.51	249.414
0.313889	230.611	226.53	216.044	238.795	237.381	242.785	249.665
0.316667	230.943	226.761	216.168	238.678	237.77	242.933	249.797
0.319444	231.444	226.923	216.241	238.94	237.933	243.226	250.059
0.322222	231.161	227.111	216.346	239.069	238	243.456	250.091
0.325	231.186	227.524	216.499	239.22	238.619	243.815	250.098
0.327778	231.435	227.789	216.481	239.114	238.521	243.869	250.242
0.330556	231.417	227.849	216.58	239.214	238.775	244.141	250.517
0.333333	231.46	229.063	216.593	239.222	239.271	244.046	250.713
0.336111	231.751	229.194	216.654	239.235	239.641	244.307	250.728
0.338889	231.878	228.636	216.781	239.346	239.823	244.572	250.948
0.341667	232.022	228.525	216.857	239.563	240.135	244.533	251.052
0.344444	232.046	228.373	216.842	239.525	240.335	244.443	251.355
0.347222	232.22	228.251	216.883	239.437	240.428	244.85	251.396
0.35	232.103	228.409	217.086	239.509	240.669	244.931	251.765
0.352778	232.31	228.653	217.334	239.411	240.856	244.925	251.974
0.355556	232.322	229.153	217.64	239.483	241.054	245.377	251.76
0.358333	232.416	229.324	217.685	239.707	241.224	245.377	251.781
0.361111	232.634	229.206	217.962	239.851	241.256	245.525	252.03
0.363889	232.899	229.292	217.94	239.865	241.712	245.835	251.976
0.366667	233.11	229.559	218.025	239.732	241.955	245.646	252.36
0.369444	233.154	229.563	218.056	239.632	241.824	245.811	252.554
0.372222	233.362	229.397	218.172	240.129	242.084	246.146	252.463
0.375	233.337	229.548	218.031	240.308	242.336	246.124	252.667
0.377778	233.254	229.623	218.239	240.104	242.977	246.334	253.338
0.380556	233.37	229.659	218.357	240	243.404	246.479	253.408
0.383333	233.54	229.768	218.391	240.123	243.776	246.793	253.325
0.386111	233.628	230.09	218.555	239.928	243.847	246.68	253.296
0.388889	233.667	230.207	218.61	240.06	244.304	246.748	253.225
0.391667	233.771	230.231	218.522	240.185	244.291	246.999	253.506
0.394444	233.859	230.613	218.457	239.948	244.217	247.131	253.592
0.397222	233.968	230.642	218.55	240.041	244.366	246.995	253.961
0.4	234.05	230.409	218.759	240.111	244.362	247.327	253.997
0.402778	234.096	230.631	218.908	240.206	244.811	247.41	253.909
0.405556	234.391	230.686	218.882	240.273	245.121	247.618	254.152
0.408333	234.621	230.873	218.944	240.25	245.484	247.715	254.424
0.411111	234.605	231.094	219.013	240.231	245.77	247.798	254.887
0.413889	234.655	231.045	218.965	240.512	246.382	247.873	254.491
0.416667	234.86	231.287	219.133	240.344	247.009	247.96	254.858
0.419444	234.876	231.657	219.193	240.339	247.282	248.21	254.861
0.422222	234.879	231.64	219.177	240.33	247.557	248.146	254.705
0.425	234.849	231.63	219.096	240.601	248.086	248.527	255.12
0.427778	235.074	231.754	219.23	240.07	248.371	248.49	255.468
0.430556	235.247	231.846	219.279	240.411	248.162	248.44	255.304
0.433333	235.398	231.758	219.416	240.553	248.446	248.737	255.532
0.436111	235.496	231.796	219.473	240.266	248.534	248.775	255.648
0.438889	235.793	232.246	219.606	240.43	248.392	248.706	255.626
0.441667	235.565	232.2	219.641	240.357	248.575	249.101	255.641
0.444444	235.752	232.127	219.625	240.448	248.829	249.014	255.761
0.447222	236.033	232.186	219.692	240.262	249.186	249.088	255.894
0.45	236.016	232.289	219.794	240.562	249.385	249.237	256.018
0.452778	236.116	232.248	219.732	240.306	249.464	249.435	256.14
0.455556	236.195	232.484	219.734	240.618	249.497	249.404	256.359
0.458333	236.44	232.489	219.889	240.436	249.717	249.535	256.276
0.461111	236.499	232.487	219.79	240.665	250.067	249.593	256.568
0.463889	236.344	232.671	219.926	240.416	250.526	249.676	256.485
0.466667	236.313	232.68	220.041	240.443	250.749	249.698	256.802
0.469444	236.44	232.885	220.248	240.445	251.036	249.852	256.637
0.472222	236.683	232.946	220.265	240.402	251.726	250.175	256.933
0.475	236.857	233.177	220.167	240.514	251.885	250.401	257
0.477778	236.859	233.06	220.291	240.608	252.096	250.079	257.096
0.480556	237.089	233.367	220.163	240.564	252.234	250.528	257.133
0.483333	237.103	233.401	220.254	240.562	252.339	250.483	257.454
0.486111	237.069	233.228	220.174	240.66	252.576	250.486	257.592
0.488889	237.203	233.479	220.175	240.403	252.555	250.759	257.41
0.491667	237.294	233.489	220.248	240.733	252.474	250.606	257.492
0.494444	237.502	233.396	220.207	240.748	252.564	250.858	257.499
0.497222	237.537	233.63	220.356	240.739	252.337	250.975	257.743
0.5	237.692	233.564	220.247	240.577	252.43	251.049	257.787
0.502778	237.887	233.696	220.215	240.655	252.374	250.914	257.584
0.505556	237.94	233.788	220.148	240.701	252.531	251.017	257.793
0.508333	237.898	233.707	220.359	240.702	252.475	250.947	257.732
0.511111	238.036	233.723	220.279	240.572	252.637	251.274	257.892
0.513889	238.047	233.734	220.358	240.613	252.645	251.248	257.668
0.516667	237.965	233.792	220.32	240.47	252.747	250.993	257.746
0.519444	238.092	233.877	220.244	240.703	252.677	251.48	257.849
0.522222	238.214	233.798	220.309	240.706	252.974	251.203	257.838
0.525	238.338	233.761	220.379	240.807	252.898	251.07	257.753
0.527778	238.553	234.013	220.321	240.805	253.159	251.124	257.924
0.530556	238.751	233.888	220.188	240.819	253.06	251.284	257.84
0.533333	238.91	233.805	220.228	240.574	253.045	251.354	257.84
0.536111	239.131	233.784	220.32	240.699	253.273	251.176	258.061
0.538889	239.258	233.909	220.312	240.822	253.211	251.099	257.845
0.541667	239.373	233.942	220.324	240.651	253.158	251.365	258.117
0.544444	239.477	233.884	220.285	240.652	253.258	251.256	258.051
0.547222	239.336	233.826	220.352	240.549	253.203	251.512	257.907
0.55	239.363	233.931	220.395	240.652	253.262	251.427	257.99
0.552778	239.464	233.831	220.142	240.757	253.176	251.1	257.84
0.555556	239.5	233.807	220.256	240.701	253.124	251.279	257.945
0.558333	239.349	233.878	220.254	240.741	253.222	251.424	258.286
0.561111	239.427	233.815	220.3	240.866	253.076	251.142	258.209
0.563889	239.295	234.024	220.275	240.835	253.285	251.375	258.345
0.566667	239.475	233.763	220.13	240.587	253.188	251.374	257.976
0.569444	239.531	233.917	220.23	240.617	253.053	251.352	258.154
0.572222	239.393	233.961	220.215	240.49	253.023	251.297	258.017
0.575	239.54	233.746	220.137	240.519	253.156	251.251	258.215
0.577778	239.291	233.821	220.475	240.487	253.172	251.386	258.101
0.580556	239.437	233.746	220.313	240.591	252.986	251.398	258.044
0.583333	239.42	233.748	220.261	240.648	253.105	251.395	258.148
0.586111	239.349	234.018	220.29	240.681	252.964	251.316	257.97
0.588889	239.408	233.756	220.352	240.577	253.141	251.027	257.955
0.591667	239.459	233.648	220.239	240.628	252.962	251.254	258.255
0.594444	239.245	233.697	220.367	240.582	253.101	251.162	257.964
0.597222	239.361	233.771	220.378	240.665	252.96	251.4	258.163
0.6	239.451	233.918	220.26	240.662	253.125	251.406	258.137
0.602778	239.33	233.879	220.251	240.524	253.043	251.384	258.099
0.605556	239.262	233.733	220.358	240.64	252.941	251.406	258.118
0.608333	239.376	233.845	220.431	240.302	253.039	251.543	258.03
0.611111	239.367	233.736	220.351	240.437	252.865	251.361	258.065
0.613889	239.346	233.716	220.15	240.69	252.877	251.315	258.01
0.616667	239.344	233.774	220.372	240.655	252.948	251.335	257.918
0.619444	239.436	233.764	220.392	240.527	253.02	251.658	257.994
0.622222	239.343	233.673	220.282	240.621	252.885	251.321	258.056
0.625	239.23	233.562	220.147	240.597	252.837	251.458	258.172
0.627778	239.332	233.841	220.244	240.631	252.787	251.279	258.099
0.630556	239.108	233.722	220.304	240.57	252.862	251.484	258.044
0.633333	239.221	233.773	220.286	240.431	252.989	251.261	258.101
0.636111	239.232	233.684	220.106	240.667	252.934	251.456	258.107
0.638889	239.057	233.771	220.342	240.679	252.802	251.335	258.071
0.641667	239.258	233.809	220.431	240.678	252.81	251.223	257.943
0.644444	239.137	233.75	220.196	240.386	252.881	251.417	258.226
0.647222	239.236	233.787	220.347	240.537	252.777	251.29	258.15
0.65	239.056	233.65	220.23	240.676	252.908	251.107	257.865
0.652778	239.171	233.644	220.438	240.392	252.94	251.422	258.015
0.655556	239.019	233.693	220.185	240.522	252.68	251.364	258.092
0.658333	239	233.755	220.376	240.368	252.856	251.384	257.982
0.661111	239.161	233.634	220.348	240.486	252.911	251.336	258.013
0.663889	239.151	233.804	220.306	240.514	252.765	250.956	258.189
0.666667	239.145	233.718	220.092	240.561	252.774	251.172	257.871
0.669444	238.989	233.744	220.244	240.532	252.916	251.401	257.794
0.672222	239.003	233.718	220.305	240.576	252.826	251.29	257.921
0.675	239.055	233.709	220.271	240.529	252.985	251.441	257.993
0.677778	238.882	233.738	220.301	240.689	252.727	251.303	257.79
0.680556	238.953	233.808	220.296	240.649	252.798	251.286	257.931
0.683333	238.981	233.636	220.301	240.584	252.823	251.152	257.797
0.686111	238.942	233.678	220.243	240.477	252.924	251.284	257.946
0.688889	238.939	233.715	220.416	240.455	252.94	251.2	257.917
0.691667	238.834	233.652	220.307	240.571	252.781	251.199	257.8
0.694444	238.791	233.729	220.251	240.429	252.859	251.27	257.933
0.697222	238.773	233.592	220.251	240.583	252.688	251.166	257.795
0.7	238.887	233.664	220.309	240.553	252.729	251.201	257.888
0.702778	238.96	233.397	220.292	240.702	252.7	251.242	257.907
0.705556	238.893	233.65	220.352	240.596	252.774	251.416	258.072
0.708333	238.739	233.678	220.351	240.557	252.701	251.397	257.9
0.711111	238.844	233.721	220.205	240.649	252.769	251.369	257.897
0.713889	238.878	233.595	220.432	240.479	252.713	251.482	257.741
0.716667	238.83	233.588	220.329	240.386	252.667	251.269	258.118
0.719444	238.856	233.614	220.261	240.619	252.605	251.162	258.075
0.722222	238.761	233.62	220.27	240.496	252.749	251.327	258.062
0.725	238.894	233.532	220.26	240.65	252.667	251.194	258.049
0.727778	238.8	233.638	220.292	240.45	252.679	251.22	258.266
0.730556	238.656	233.735	220.334	240.613	252.519	251.115	258.155
0.733333	238.713	233.553	220.308	240.644	252.678	251.296	258.217
0.736111	238.743	233.662	220.427	240.548	252.573	251.333	258.397
0.738889	238.707	233.507	220.265	240.383	252.695	251.306	258.503
0.741667	238.649	233.51	220.321	240.677	252.721	251.396	258.458
0.744444	238.574	233.436	220.293	240.49	252.608	251.242	258.926
0.747222	238.714	233.395	220.327	240.592	252.727	251.326	258.914
0.75	238.598	233.639	220.246	240.588	252.626	251.375	258.848
0.752778	238.61	233.392	220.412	240.424	252.751	251.195	258.998
0.755556	238.705	233.644	220.341	240.401	252.619	251.156	259.2
0.758333	238.57	233.512	220.28	240.379	252.641	251.092	259.198
0.761111	238.521	233.603	220.339	240.507	252.767	251.248	259.212
0.763889	238.517	233.539	220.137	240.432	252.789	251.348	259.465
0.766667	238.586	233.508	220.318	240.616	252.646	251.264	259.588
0.769444	238.618	233.42	220.339	240.575	252.706	251.215	259.712
0.772222	238.616	233.477	220.316	240.642	252.693	251.194	259.852
0.775	238.518	233.501	220.338	240.436	252.798	251.373	259.873
0.777778	238.538	233.401	220.372	240.329	252.689	251.404	260.017
0.780556	238.417	233.62	220.276	240.617	252.681	251.301	259.91
0.783333	238.544	233.447	220.242	240.493	252.716	251.275	260.214
0.786111	238.523	233.406	220.29	240.513	252.689	251.179	260.114
0.788889	238.44	233.584	220.378	240.595	252.63	251.048	260.201
0.791667	238.392	233.536	220.377	240.387	252.688	251.072	260.312
0.794444	238.402	233.566	220.263	240.648	252.644	251.15	260.459
0.797222	238.458	233.542	220.382	240.599	252.687	251.174	260.468
0.8	238.456	233.4	220.198	240.643	252.671	251.105	260.369
0.802778	238.529	233.591	220.313	240.628	252.685	251.32	260.301
0.805556	238.369	233.494	220.292	240.594	252.581	251.183	260.151
0.808333	238.513	233.436	220.26	240.391	252.66	251.177	260.274
0.811111	238.311	233.416	220.354	240.492	252.502	251.318	260.286
0.813889	238.418	233.362	220.378	240.451	252.57	251.126	260.09
0.816667	238.359	233.424	220.289	240.595	252.39	251.288	259.993
0.819444	238.326	233.451	220.184	240.393	252.549	251.375	260.153
0.822222	238.391	233.495	220.24	240.24	252.534	251.474	260.013
0.825	238.341	233.486	220.274	240.608	252.521	251.259	260.07
0.827778	238.357	233.522	220.354	240.663	252.686	251.167	260.09
0.830556	238.341	233.466	220.172	240.348	252.555	251.32	260.022
0.833333	238.324	233.45	220.388	240.577	252.627	251.344	259.91
0.836111	238.316	233.342	220.283	240.421	252.435	251.11	260.006
0.838889	238.295	233.501	220.416	240.512	252.672	251.295	259.957
0.841667	238.35	233.515	220.425	240.52	252.621	251.398	259.921
0.844444	238.177	233.564	220.199	240.433	252.605	251.449	260.077
0.847222	238.201	233.408	220.264	240.447	252.476	251.102	259.708
0.85	238.308	233.434	220.352	240.308	252.644	251.261	260.082
0.852778	238.311	233.436	220.31	240.595	252.64	251.08	260.06
0.855556	238.385	233.39	220.318	240.556	252.663	251.438	260.024
0.858333	238.297	233.522	220.227	240.523	252.709	251.245	260.251
0.861111	238.261	233.427	220.178	240.53	252.571	251.167	259.944
0.863889	238.243	233.37	220.213	240.415	252.628	251.033	259.949
0.866667	238.218	233.565	220.245	240.493	252.379	251.121	260.073
0.869444	238.226	233.552	220.35	240.532	252.643	251.138	259.876
0.872222	238.221	233.468	220.262	240.43	252.604	251.16	260.262
0.875	238.123	233.531	220.211	240.504	252.495	251.154	260.287
0.877778	238.144	233.511	220.361	240.631	252.541	251.021	260.187
0.880556	238.14	233.348	220.324	240.539	252.687	251.039	260.311
0.883333	238.201	233.308	220.259	240.532	252.51	251.268	260.495
0.886111	238.174	233.481	220.431	240.523	252.47	251.414	260.168
0.888889	238.148	233.316	220.415	240.455	252.554	251.469	260.166
0.891667	238.149	233.457	220.362	240.586	252.605	251.064	260.25
0.894444	238.221	233.448	220.349	240.374	252.534	251.338	260.288
0.897222	238.178	233.465	220.163	240.589	252.363	251.195	260.208
0.9	238.084	233.452	220.314	240.666	252.694	251.067	260.277
0.902778	238.127	233.375	220.263	240.543	252.593	251.21	260.204
0.905556	238.089	233.259	220.366	240.439	252.736	251.247	260.187
0.908333	238.254	233.301	220.137	240.701	252.543	251.083	260.231
0.911111	238.075	233.383	220.144	240.558	252.552	251.101	260.113
0.913889	238.112	233.499	220.346	240.519	252.589	251.124	260.098
0.916667	238.041	233.39	220.354	240.368	252.459	251.281	260.195
0.919444	238.062	233.291	220.166	240.601	252.632	251.148	259.9
0.922222	238.015	233.325	220.356	240.451	252.766	251.358	259.959
0.925	238.126	233.355	220.33	240.565	252.631	250.999	259.878
0.927778	238.079	233.407	220.282	240.456	252.58	251.136	260.023
0.930556	238.17	233.398	220.271	240.433	252.553	251.192	259.703
0.933333	238.015	233.404	220.329	240.51	252.559	251.146	259.577
0.936111	238.019	233.349	220.238	240.481	252.75	251.142	259.567
0.938889	238.088	233.237	220.243	240.65	252.602	251.088	259.775
0.941667	237.979	233.389	220.268	240.731	252.624	251.232	259.561
0.944444	238.02	233.469	220.255	240.509	252.624	251.109	259.659
0.947222	238.073	233.382	220.205	240.346	252.715	251.205	259.596
0.95	238.118	233.525	220.147	240.265	252.576	251.118	259.468
0.952778	237.998	233.388	220.27	240.291	252.728	251.22	259.634
0.955556	238.159	233.526	220.303	240.693	252.65	251.223	259.711
0.958333	238.004	233.313	220.203	240.427	252.628	251.257	259.694
0.961111	238.052	233.341	220.393	240.324	252.489	251.333	259.522
0.963889	238.143	233.351	220.266	240.359	252.594	251.27	259.354
0.966667	238.018	233.288	220.353	240.543	252.671	251.252	259.416
0.969444	238.039	233.329	220.32	240.362	252.656	251.035	259.464
0.972222	238.116	233.464	220.341	240.511	252.606	251.147	259.603
0.975	238.022	233.431	220.395	240.592	252.541	251.338	259.465
0.977778	238.003	233.174	220.325	240.386	252.793	251.224	259.512
0.980556	238.045	233.434	220.251	240.545	252.717	251.173	259.47
0.983333	238.14	233.388	220.153	240.46	252.626	251.045	259.414
0.986111	238.072	233.281	220.287	240.254	252.904	251.118	259.543
0.988889	237.96	233.37	220.209	240.215	252.611	250.993	259.513
0.991667	237.945	233.236	220.541	240.44	252.645	251.079	259.372
0.994444	237.969	233.518	220.326	240.544	252.569	251.144	259.231
0.997222	237.976	233.485	220.282	240.417	252.775	251.113	259.489
1	237.977	233.387	220.222	240.83	252.532	251.215	259.46
1.00278	237.954	233.285	220.287	240.521	252.664	251.056	259.277
1.00556	238.001	233.391	220.251	240.552	252.642	251.079	259.376
1.00833	238.078	233.148	220.327	240.403	252.713	250.975	259.335
1.01111	237.956	233.406	220.295	240.401	252.785	251.237	259.461
1.01389	237.973	233.423	220.237	240.59	252.743	251.071	259.466
1.01667	238.016	233.266	220.201	240.59	252.692	251.006	259.377
1.01944	237.828	233.36	220.244	240.678	252.648	251.017	259.396
1.02222	238.02	233.25	220.395	240.626	252.539	251.007	259.103
1.025	237.867	233.298	220.3	240.501	252.661	251.06	259.286
1.02778	238.006	233.217	220.155	240.408	252.625	251.016	259.231
1.03056	237.966	233.396	220.298	240.501	252.548	250.974	259.022
1.03333	237.994	233.264	220.234	240.585	252.697	251.07	259.003
1.03611	238.017	233.267	220.248	240.432	252.59	251.128	259.034
1.03889	237.987	233.357	220.246	240.426	252.722	251.039	258.984
1.04167	238.029	233.299	220.32	240.579	252.696	250.971	258.925
1.04444	237.881	233.431	220.155	240.532	252.78	251.138	258.916
1.04722	238.034	233.363	220.3	240.547	252.752	251.045	259.078
1.05	237.952	233.382	220.455	240.491	252.713	251.044	259.091
1.05278	238.021	233.371	220.091	240.441	252.605	250.982	258.818
1.05556	238.008	233.357	220.244	240.531	252.702	251.033	258.898
1.05833	237.901	233.312	220.229	240.619	252.722	251.051	259.123
1.06111	237.879	233.271	220.217	240.434	252.678	251.218	258.785
1.06389	238.051	233.361	220.337	240.464	252.749	251.036	258.929
1.06667	237.821	233.154	220.326	240.543	252.686	251.029	258.933
1.06944	237.962	233.273	220.266	240.664	252.665	251.195	258.946
1.07222	238.001	233.351	220.333	240.516	252.524	251.001	258.768
1.075	237.93	233.301	220.111	240.502	252.684	251.105	258.892
1.07778	237.933	233.463	220.299	240.377	252.784	251.101	258.889
1.08056	237.969	233.359	220.278	240.448	252.556	251.206	259.004
1.08333	238.027	233.476	220.291	240.605	252.739	251.109	258.804
1.08611	237.771	233.243	220.204	240.336	252.682	251.042	258.711
1.08889	237.929	233.22	220.305	240.465	252.722	251.192	258.769
1.09167	237.867	233.339	220.187	240.42	252.691	251.054	258.959
1.09444	237.836	233.368	220.27	240.533	252.655	251.095	258.672
1.09722	237.946	233.277	220.188	240.539	252.669	251.067	258.856
1.1	237.818	233.23	220.308	240.529	252.72	251.164	258.725
1.10278	237.955	233.345	220.16	240.612	252.689	250.968	258.842
1.10556	238.007	233.277	220.332	240.455	252.627	251.053	258.727
1.10833	237.981	233.252	220.18	240.559	252.796	251.12	258.605
1.11111	237.999	233.17	220.274	240.441	252.79	251.07	258.569
1.11389	237.905	233.277	220.184	240.551	252.716	250.98	258.7
1.11667	237.924	233.395	220.225	240.548	252.562	250.966	258.844
1.11944	237.8	233.252	220.248	240.58	252.704	250.897	258.728
1.12222	237.991	233.341	220.24	240.459	252.572	251.155	258.623
1.125	238.008	233.417	220.237	240.482	252.663	251.256	258.624
1.12778	237.864	233.335	220.179	240.483	252.715	251.01	258.535
1.13056	237.848	233.3	220.311	240.516	252.725	251.247	258.619
1.13333	237.866	233.317	220.233	240.475	252.803	251.131	258.661
1.13611	237.829	233.36	220.347	240.455	252.804	250.946	258.561
1.13889	237.83	233.441	220.319	240.505	252.466	251.071	258.639
1.14167	238.054	233.343	220.167	240.57	252.671	251.225	258.473
1.14444	237.985	233.255	220.151	240.409	252.707	251.285	258.433
1.14722	238.066	233.236	220.349	240.536	252.782	251.055	258.512
1.15	237.748	233.34	220.209	240.5	252.509	251.133	258.534
1.15278	237.797	233.309	220.29	240.475	252.733	250.958	258.559
1.15556	237.852	233.383	220.171	240.53	252.73	251.187	258.728
1.15833	237.89	233.301	220.208	240.658	252.866	250.962	258.532
1.16111	237.815	233.247	220.244	240.545	252.678	251.049	258.623
1.16389	237.94	233.39	220.267	240.397	252.716	251.297	258.577
1.16667	237.883	233.434	220.284	240.501	252.737	251.13	258.49
1.16944	237.77	233.203	220.319	240.496	252.599	251.22	258.356
1.17222	237.853	233.146	220.249	240.56	252.481	251.169	258.528
1.175	237.837	233.289	220.281	240.425	252.705	251.174	258.426
1.17778	237.896	233.208	220.247	240.435	252.653	251.157	258.451
1.18056	237.857	233.229	220.182	240.501	252.7	251.129	258.512
1.18333	237.832	233.245	220.197	240.37	252.696	251.154	258.398
1.18611	237.798	233.251	220.139	240.499	252.704	251.045	258.392
1.18889	237.8	233.391	220.272	240.703	252.632	251.262	258.377
1.19167	237.92	233.251	220.265	240.505	252.697	251.302	258.313
1.19444	237.825	233.257	220.13	240.515	252.744	251.003	258.531
1.19722	237.841	233.432	220.222	240.286	252.536	251.041	258.444
1.2	237.789	233.202	220.301	240.475	252.636	251.383	258.579
1.20278	237.81	233.203	220.296	240.453	252.569	251.299	258.38
1.20556	237.795	233.387	220.432	240.537	252.713	251.312	258.59
1.20833	237.882	233.254	220.09	240.775	252.736	251.182	258.55
1.21111	237.738	233.37	220.225	240.745	252.809	251.23	258.589
1.21389	237.856	233.287	220.242	240.461	252.501	251.173	258.604
1.21667	237.914	233.305	220.216	240.393	252.66	251.365	258.557
1.21944	237.839	233.251	220.207	240.33	252.575	251.297	258.367
1.22222	237.849	233.321	220.151	240.606	252.536	251.3	258.218
1.225	237.799	233.192	220.172	240.372	252.584	251.395	258.531
1.22778	237.901	233.213	220.163	240.603	252.729	251.207	258.548
1.23056	237.767	233.379	220.227	240.573	252.69	251.33	258.392
1.23333	237.756	233.15	220.316	240.42	252.551	251.231	258.31
1.23611	237.67	233.403	220.265	240.317	252.701	251.194	258.654
1.23889	237.883	233.254	220.289	240.459	252.681	251.282	258.386
1.24167	237.771	233.303	220.277	240.521	252.744	251.338	258.404
1.24444	237.923	233.254	220.302	240.452	252.687	251.366	258.392
1.24722	237.807	233.18	220.201	240.331	252.669	251.361	258.39
1.25	237.795	233.247	220.222	240.457	252.732	251.382	258.399
1.25278	237.81	233.202	220.131	240.609	252.717	251.336	258.674
1.25556	237.777	233.23	220.086	240.574	252.75	251.258	258.234
1.25833	237.728	233.083	220.095	240.478	252.644	251.505	258.469
1.26111	237.846	233.079	220.309	240.497	252.627	251.176	258.329
1.26389	237.673	233.207	220.332	240.616	252.5	251.431	258.473
1.26667	237.815	233.207	220.288	240.54	252.659	251.509	258.524
1.26944	237.753	233.226	220.164	240.266	252.661	251.435	258.289
1.27222	237.807	233.14	220.257	240.521	252.644	251.47	258.349
1.275	237.75	233.184	220.278	240.372	252.746	251.452	258.484
1.27778	237.827	233.18	220.284	240.524	252.57	251.769	258.257
1.28056	237.778	233.211	220.305	240.613	252.525	251.383	258.221
1.28333	237.718	233.291	220.311	240.5	252.584	251.496	258.373
1.28611	237.774	233.287	220.192	240.625	252.634	251.882	258.469
1.28889	237.861	233.214	220.237	240.321	252.581	251.557	258.395
1.29167	237.803	233.295	220.212	240.673	252.734	251.549	258.436
1.29444	237.881	233.134	220.26	240.397	252.712	251.553	258.498
1.29722	237.787	233.16	220.136	240.414	252.75	251.597	258.396
1.3	237.874	233.127	220.176	240.329	252.75	251.444	258.33
1.30278	237.779	233.271	220.293	240.491	252.518	251.559	258.453
1.30556	237.85	233.262	220.079	240.537	252.604	251.79	258.337
1.30833	237.917	233.268	220.275	240.551	252.69	251.563	258.548
1.31111	237.816	233.407	220.273	240.451	252.52	251.634	258.311
1.31389	237.866	233.059	220.27	240.411	252.656	251.669	258.52
1.31667	237.817	233.19	220.091	240.422	252.493	251.752	258.375
1.31944	237.754	233.088	220.181	240.374	252.702	251.707	258.305
1.32222	237.748	233.122	220.179	240.48	252.591	251.681	258.52
1.325	237.818	233.231	220.25	240.445	252.441	251.808	258.323
1.32778	237.788	233.182	220.197	240.354	252.668	251.556	258.576
1.33056	237.76	233.154	220.156	240.498	252.692	251.866	258.164
1.33333	237.744	233.118	220.061	240.479	252.626	251.728	258.541
1.33611	237.694	233.029	220.198	240.49	252.692	251.826	258.395
1.33889	237.721	233.155	220.201	240.477	252.753	251.742	258.463
1.34167	237.708	233.261	220.188	240.362	252.626	251.782	258.407
1.34444	237.757	233.23	220.19	240.519	252.583	251.781	258.481
1.34722	237.703	233.237	220.097	240.428	252.63	251.969	258.454
1.35	237.785	233.218	220.155	240.473	252.606	252.005	258.428
1.35278	237.787	233.299	220.154	240.602	252.652	251.89	258.26
1.35556	237.859	233.37	220.105	240.505	252.391	251.934	258.382
1.35833	237.901	233.312	220.187	240.59	252.654	251.835	258.229
1.36111	237.791	233.184	220.309	240.451	252.584	251.936	258.392
1.36389	237.675	233.268	220.251	240.619	252.702	251.885	258.439
1.36667	237.69	233.184	220.253	240.46	252.7	251.849	258.424
1.36944	237.671	233.166	220.294	240.52	252.696	251.976	258.35
1.37222	237.763	233.157	220.176	240.591	252.635	251.941	258.375
1.375	237.783	233.216	220.123	240.482	252.563	252.002	258.393
1.37778	237.753	233.127	220.085	240.407	252.796	251.956	258.534
1.38056	237.778	233.251	220.218	240.534	252.787	251.847	258.266
1.38333	237.775	233.227	220.144	240.65	252.665	252.107	258.437
1.38611	237.789	233.063	220.277	240.488	252.695	251.932	258.494
1.38889	237.813	233.166	220.146	240.589	252.647	252.04	258.265
1.39167	237.856	233.188	220.37	240.483	252.585	251.992	258.405
1.39444	237.738	233.211	220.127	240.474	252.802	252.103	258.316
1.39722	237.731	233.145	220.181	240.267	252.689	252.023	258.433
1.4	237.808	233.181	220.311	240.524	252.587	252.145	258.413
1.40278	237.72	233.173	220.136	240.44	252.836	251.86	258.369
1.40556	237.896	233.128	220.168	240.661	252.584	251.856	258.261
1.40833	237.735	233.248	220.257	240.531	252.739	252.138	258.265
1.41111	237.747	233.3	220.321	240.361	252.734	252.284	258.504
1.41389	237.75	233.303	220.202	240.555	252.523	252.081	258.29
1.41667	237.708	233.282	220.167	240.344	252.678	252.049	258.281
1.41944	237.724	233.118	220.149	240.348	252.692	252.031	258.217
1.42222	237.76	233.194	220.275	240.443	252.632	252.035	258.518
1.425	237.77	233.123	220.208	240.399	252.619	251.955	258.412
1.42778	237.694	233.288	220.12	240.493	252.809	252.108	258.346
1.43056	237.716	233.071	220.08	240.297	252.615	252.017	258.48
1.43333	237.639	233.054	220.244	240.431	252.601	252.062	258.268
1.43611	237.803	233.195	220.275	240.333	252.655	252.132	258.332
1.43889	237.768	233.221	220.162	240.416	252.765	252.073	258.263
1.44167	237.723	233.137	220.295	240.58	252.625	252.088	258.344
1.44444	237.642	233.315	220.069	240.627	252.71	252.159	258.573
1.44722	237.612	233.266	220.152	240.391	252.717	252.147	258.4
1.45	237.694	233.148	220.148	240.399	252.778	251.968	258.363
1.45278	237.648	233.242	220.273	240.396	252.748	252.249	258.514
1.45556	237.654	233.169	220.237	240.426	252.694	251.837	258.26
1.45833	237.65	233.244	220.273	240.52	252.686	252.22	258.544
1.46111	237.698	233.132	220.184	240.39	252.786	252.168	258.39
1.46389	237.571	233.048	220.086	240.432	252.68	252.028	258.402
1.46667	237.809	233.181	220.252	240.493	252.841	252.159	258.529
1.46944	237.753	233.226	220.317	240.7	252.689	252.065	258.59
1.47222	237.78	233.054	220.237	240.511	252.739	251.972	258.481
1.475	237.681	233.195	220.231	240.668	252.823	252.101	258.199
1.47778	237.748	233.201	220.382	240.286	252.705	252.062	258.172
1.48056	237.748	233.281	222.132	240.488	252.937	252.02	258.335
1.48333	237.52	233.136	221.885	240.564	252.863	252.2	258.201
1.48611	237.704	236.716	221.191	240.634	252.87	252.049	258.892
1.48889	237.737	236.106	220.794	241.302	253.048	252.063	260.999
1.49167	237.778	235.966	220.765	247.461	254.576	252.208	260.448
1.49444	237.823	236.372	220.714	245.671	254.881	251.884	259.957
1.49722	237.896	236.405	220.645	242.65	255.456	252.114	259.073
1.5	237.961	235.727	220.633	241.247	255.711	251.99	259.085
1.50278	237.842	235.668	220.486	240.882	256.129	252.761	259.856
1.50556	237.935	235.34	220.417	240.804	256.387	253.357	260.538
1.50833	237.765	235.292	220.377	240.655	256.585	253.658	261.142
1.51111	237.994	235.639	220.618	240.757	257.024	254.678	261.654
1.51389	238.607	235.765	220.491	240.796	257.675	254.91	262.354
1.51667	238.991	236.104	220.522	240.806	257.852	255.062	263.287
1.51944	239.692	236.658	220.627	240.872	258.228	255.538	264
1.52222	242.537	236.721	220.614	241.078	258.382	256.279	264.242
1.525	243.759	236.867	220.756	240.896	259.025	256.414	265.012
1.52778	243.888	236.934	220.841	240.956	259.473	256.641	265.335
1.53056	243.312	237.055	220.956	241.17	259.58	257.234	265.924
1.53333	242.741	237.202	220.812	241.312	259.839	257.569	266.443
1.53611	242.957	237.373	220.766	241.267	260.114	257.914	267.031
1.53889	243.099	237.876	220.74	241.246	260.248	257.924	267.384
1.54167	243.897	238.052	220.733	241.598	260.892	258.095	267.271
1.54444	244.162	238.189	220.793	241.54	261.116	258.655	267.717
1.54722	244.558	238.537	220.897	241.252	261.369	258.762	267.841
1.55	244.701	238.515	221.022	241.459	264.195	259.301	267.871
1.55278	245.461	238.852	220.889	241.619	264.341	259.574	268.065
1.55556	245.634	239.163	220.902	241.633	263.735	259.574	268.377
1.55833	246.111	239.405	221.003	241.216	263.46	259.803	268.745
1.56111	246.56	239.721	220.982	241.302	263.293	260.126	268.846
1.56389	246.979	240.13	221.172	241.22	263.201	260.405	269.371
1.56667	247.193	239.89	221.103	241.341	263.3	260.713	269.336
1.56944	247.343	239.589	221.168	241.459	263.538	260.655	269.638
1.57222	247.635	239.71	221.072	241.449	264.051	260.87	269.52
1.575	247.854	239.801	221.091	241.322	264.15	260.924	269.811
1.57778	248.117	240.546	221.092	241.845	264.308	261.085	270.05
1.58056	248.112	240.989	221.108	241.819	264.286	261.235	270.116
1.58333	248.26	240.95	220.995	241.31	264.555	261.348	270.225
1.58611	248.281	241.114	220.949	241.37	264.509	261.767	270.048
1.58889	248.65	241.514	220.979	241.158	264.421	261.897	270.08
1.59167	249.36	241.509	220.877	241.118	264.489	261.604	270.085
1.59444	249.281	241.411	220.832	241.033	264.682	261.65	270.194
1.59722	249.422	241.487	220.817	240.807	264.632	261.571	270.625
1.6	249.301	241.595	220.698	240.815	265.129	262.177	270.701
[truncated: 16,344 more rows]
