# Supplementary material for: Evidence of dark oxygen production at the abyssal seafloor
Source: Nat Geosci. 2024 Jul 22;17(8):737–9. doi: 10.1038/s41561-024-01480-8 (PMC13061637; doi:10.1038/s41561-024-01480-8)
Supplement: Supplementary file 4 — Oxygen concentrations (μmol l−1) determined by Winkler titration on syringe samples collected from benthic chamber lander experiments made during cruises 5D, 5E and 7A. [file 41561_2024_1480_MOESM4_ESM.xlsx]

## Sheet: Cruise 5D
Chamber ID	Treatment	Time (hr)	O2 concentraton (micromol l-1)
AKS276 - Ch.1	Bicarbonate + ammonium	0.1	246.253
AKS276 - Ch.1	Bicarbonate + ammonium	3	299.766
AKS276 - Ch.1	Bicarbonate + ammonium	9	236.755
AKS276 - Ch.1	Bicarbonate + ammonium	28	237.218
AKS276 - Ch.1	Bicarbonate + ammonium	38	221.929
AKS276 - Ch.1	Bicarbonate + ammonium	47	226.098
AKS276 - Ch.3	Bicarbonate + ammonium	0.1	203.396
AKS276 - Ch.3	Bicarbonate + ammonium	3	257.836
AKS276 - Ch.3	Bicarbonate + ammonium	9	261.31
AKS276 - Ch.3	Bicarbonate + ammonium	28	273.82
AKS276 - Ch.3	Bicarbonate + ammonium	38	271.04
AKS276 - Ch.3	Bicarbonate + ammonium	47	255.056
AKS286 - Ch.3	Bicarbonate + ammonium	0.1	184.655
AKS286 - Ch.3	Bicarbonate + ammonium	3	214.71
AKS286 - Ch.3	Bicarbonate + ammonium	9	192.169
AKS286 - Ch.3	Bicarbonate + ammonium	28	190.575
AKS286 - Ch.3	Bicarbonate + ammonium	38	191.258
AKS286 - Ch.3	Bicarbonate + ammonium	47	186.704
AKS268 - Ch.3	Dead-algal biomass	0.1	181.768
AKS268 - Ch.3	Dead-algal biomass	3	244.133
AKS268 - Ch.3	Dead-algal biomass	9	265.883
AKS268 - Ch.3	Dead-algal biomass	28	274.316
AKS268 - Ch.3	Dead-algal biomass	38	308.051
AKS268 - Ch.3	Dead-algal biomass	47	287.411
AKS273 - Ch.1	Dead-algal biomass	0.1	228.122
AKS273 - Ch.1	Dead-algal biomass	3	283.745
AKS273 - Ch.1	Dead-algal biomass	9	317.776
AKS273 - Ch.1	Dead-algal biomass	28	380.204
AKS273 - Ch.1	Dead-algal biomass	38	381.143
AKS273 - Ch.1	Dead-algal biomass	47	377.857
AKS273 - Ch.3	Dead-algal biomass	0.1	201.133
AKS273 - Ch.3	Dead-algal biomass	3	242.439
AKS273 - Ch.3	Dead-algal biomass	9	299.235
AKS273 - Ch.3	Dead-algal biomass	28	368.235
AKS273 - Ch.3	Dead-algal biomass	38	386.776
AKS273 - Ch.3	Dead-algal biomass	47	375.276
AKS282 - Ch.3	Dead-algal biomass	0.1	165.945
AKS282 - Ch.3	Dead-algal biomass	3	192.547
AKS282 - Ch.3	Dead-algal biomass	9	193.814
AKS282 - Ch.3	Dead-algal biomass	28	178.191
AKS282 - Ch.3	Dead-algal biomass	38	180.513
AKS282 - Ch.3	Dead-algal biomass	47	173.546
AKS271 - Ch.3	Dead-algal biomass	0.1	184.209
AKS271 - Ch.3	Dead-algal biomass	3	202.852
AKS271 - Ch.3	Dead-algal biomass	9	194.64
AKS271 - Ch.3	Dead-algal biomass	28	185.319
AKS271 - Ch.3	Dead-algal biomass	38	191.755
AKS271 - Ch.3	Dead-algal biomass	47	203.518
AKS279 - Ch.1	Filtered seawater	0.1	216.137
AKS279 - Ch.1	Filtered seawater	3	263.627
AKS279 - Ch.1	Filtered seawater	9	301.387
AKS279 - Ch.1	Filtered seawater	28	377.139
AKS279 - Ch.1	Filtered seawater	38	378.066
AKS279 - Ch.1	Filtered seawater	47	388.259
AKS279 - Ch.3	Filtered seawater	0.1	197.141
AKS279 - Ch.3	Filtered seawater	3	291.194
AKS279 - Ch.3	Filtered seawater	9	315.518
AKS279 - Ch.3	Filtered seawater	28	357.912
AKS279 - Ch.3	Filtered seawater	38	369.495
AKS279 - Ch.3	Filtered seawater	47	341.927
AKS271-Ch.1	No-injection control	0.1	193.974
AKS271-Ch.1	No-injection control	3	199.079
AKS271-Ch.1	No-injection control	9	214.615
AKS271-Ch.1	No-injection control	28	218.832
AKS271-Ch.1	No-injection control	38	195.972
AKS271-Ch.1	No-injection control	47	196.416
AKS271-Ch.2	No-injection control	3	203.296
AKS271-Ch.2	No-injection control	9	240.582
AKS271-Ch.2	No-injection control	28	189.314
AKS271-Ch.2	No-injection control	38	197.526
AKS271-Ch.2	No-injection control	47	173.334
AKS282-Ch.1	No-injection control	0.1	174.39
AKS282-Ch.1	No-injection control	3	200.57
AKS282-Ch.1	No-injection control	9	258.841
AKS282-Ch.1	No-injection control	28	241.317
AKS282-Ch.1	No-injection control	38	165.312
AKS282-Ch.1	No-injection control	47	159.611

## Sheet: Cruise 5E
Chamber ID	Treatment	Time (hr)	O2 concentraton (micromol l-1)
AKS313-Ch.3	Dead-algal biomass	0.03	210
AKS313-Ch.3	Dead-algal biomass	1	183.471
AKS313-Ch.3	Dead-algal biomass	3	218.429
AKS313-Ch.3	Dead-algal biomass	9	258.594
AKS313-Ch.3	Dead-algal biomass	28	314.132
AKS313-Ch.3	Dead-algal biomass	38	278.181
AKS313-Ch.3	Dead-algal biomass	47	274.71
AKS316-Ch.3	Dead-algal biomass	0.03	201.359
AKS316-Ch.3	Dead-algal biomass	1	463.05
AKS316-Ch.3	Dead-algal biomass	3	304.85
AKS316-Ch.3	Dead-algal biomass	9	433.419
AKS316-Ch.3	Dead-algal biomass	28	537.128
AKS316-Ch.3	Dead-algal biomass	38	551.191
AKS316-Ch.3	Dead-algal biomass	47	504.233
AKS318-Ch.2	Dead-algal biomass	0.03	200.867
AKS318-Ch.2	Dead-algal biomass	1	168.012
AKS318-Ch.2	Dead-algal biomass	3	182.697
AKS318-Ch.2	Dead-algal biomass	9	209.579
AKS318-Ch.2	Dead-algal biomass	28	212.815
AKS318-Ch.2	Dead-algal biomass	38	158.304
AKS318-Ch.2	Dead-algal biomass	47	198.129
AKS321-Ch.2	Dead-algal biomass	0.03	192.533
AKS321-Ch.2	Dead-algal biomass	1	148.369
AKS321-Ch.2	Dead-algal biomass	3	301.701
AKS321-Ch.2	Dead-algal biomass	9	162.015
AKS321-Ch.2	Dead-algal biomass	28	173.18
AKS321-Ch.2	Dead-algal biomass	38	214.118
AKS321-Ch.2	Dead-algal biomass	47	139.934
AKS321-Ch.3	Dead-algal biomass	0.03	183.105
AKS321-Ch.3	Dead-algal biomass	1	220.569
AKS321-Ch.3	Dead-algal biomass	3	153.083
AKS321-Ch.3	Dead-algal biomass	9	268.454
AKS321-Ch.3	Dead-algal biomass	28	160.279
AKS321-Ch.3	Dead-algal biomass	38	159.782
AKS321-Ch.3	Dead-algal biomass	47	162.76
AKS328-Ch.2	Dead-algal biomass	0.03	212.276
AKS328-Ch.2	Dead-algal biomass	1	235.917
AKS328-Ch.2	Dead-algal biomass	3	234.673
AKS328-Ch.2	Dead-algal biomass	9	257.07
AKS328-Ch.2	Dead-algal biomass	28	269.513
AKS328-Ch.2	Dead-algal biomass	38	262.047
AKS328-Ch.2	Dead-algal biomass	47	238.406
AKS328-Ch.3	Dead-algal biomass	0.03	197.842
AKS328-Ch.3	Dead-algal biomass	1	292.905
AKS328-Ch.3	Dead-algal biomass	3	227.456
AKS328-Ch.3	Dead-algal biomass	9	212.524
AKS328-Ch.3	Dead-algal biomass	28	206.552
AKS328-Ch.3	Dead-algal biomass	38	197.095
AKS328-Ch.3	Dead-algal biomass	47	168.974
AKS316-Ch.1	No-injection control	0.03	225.247
AKS316-Ch.1	No-injection control	1	251.363
AKS316-Ch.1	No-injection control	3	330.212
AKS316-Ch.1	No-injection control	9	385.708
AKS316-Ch.1	No-injection control	28	365.619
AKS316-Ch.1	No-injection control	38	360.848
AKS316-Ch.1	No-injection control	47	341.261
AKS318-Ch.3	No-injection control	0.03	166.767
AKs318-Ch.3	No-injection control	1	180.457
AKS318-Ch.3	No-injection control	3	172.99
AKS318-Ch.3	No-injection control	9	203.854
AKS318-Ch.3	No-injection control	28	210.326
AKS318-Ch.3	No-injection control	38	222.024
AKS318-Ch.3	No-injection control	47	236.959

## Sheet: Cruise 7A
Chamber ID	Treatment	Time (hr)	O2 concentraton (micromol l-1)
AKS329-Ch.3	Dead-algal biomass	0.03	236.042
AKS329-Ch.3	Dead-algal biomass	1	196.661
AKS329-Ch.3	Dead-algal biomass	3	303.798
AKS329-Ch.3	Dead-algal biomass	9	268.33
AKS329-Ch.3	Dead-algal biomass	28	254.388
AKS329-Ch.3	Dead-algal biomass	38	259.035
AKS329-Ch.3	Dead-algal biomass	47	215.74
AKS331-Ch.2	Dead-algal biomass	0.03	170.962
AKS331-Ch.2	Dead-algal biomass	1	165.906
AKS331-Ch.2	Dead-algal biomass	3	165.447
AKS331-Ch.2	Dead-algal biomass	9	161.311
AKS331-Ch.2	Dead-algal biomass	28	163.379
AKS331-Ch.2	Dead-algal biomass	38	153.958
AKS331-Ch.2	Dead-algal biomass	47	145.915
AKS331-Ch.3	Dead-algal biomass	0.03	181.992
AKS331-Ch.3	Dead-algal biomass	1	171.421
AKS331-Ch.3	Dead-algal biomass	3	190.724
AKS331-Ch.3	Dead-algal biomass	9	166.366
AKS331-Ch.3	Dead-algal biomass	28	163.149
AKS331-Ch.3	Dead-algal biomass	38	157.175
AKS331-Ch.3	Dead-algal biomass	47	156.026
AKS334-Ch.1	Dead-algal biomass	0.03	193.089
AKS334-Ch.1	Dead-algal biomass	1	205.578
AKS334-Ch.1	Dead-algal biomass	3	243.763
AKS334-Ch.1	Dead-algal biomass	9	279.547
AKS334-Ch.1	Dead-algal biomass	28	332.383
AKS334-Ch.1	Dead-algal biomass	38	280.988
AKS334-Ch.1	Dead-algal biomass	47	272.342
AKS334-Ch.2	Dead-algal biomass	0.03	181.081
AKS334-Ch.2	Dead-algal biomass	1	229.354
AKS334-Ch.2	Dead-algal biomass	3	235.838
AKS334-Ch.2	Dead-algal biomass	9	279.547
AKS334-Ch.2	Dead-algal biomass	28	342.95
AKS334-Ch.2	Dead-algal biomass	38	362.883
AKS334-Ch.2	Dead-algal biomass	47	445.979
AKS336-Ch.2	Dead-algal biomass	0.03	212.145
AKS336-Ch.2	Dead-algal biomass	1	180.861
AKS336-Ch.2	Dead-algal biomass	3	217.767
AKS336-Ch.2	Dead-algal biomass	9	182.083
AKS336-Ch.2	Dead-algal biomass	28	167.175
AKS336-Ch.2	Dead-algal biomass	38	190.149
AKS336-Ch.2	Dead-algal biomass	47	187.705
AKS329-Ch.1	No-injection control	0.03	199.841
AKS329-Ch.1	No-injection control	1	214.517
AKS329-Ch.1	No-injection control	3	258.791
AKS329-Ch.1	No-injection control	9	269.309
AKS329-Ch.1	No-injection control	28	278.114
AKS329-Ch.1	No-injection control	38	289.121
AKS329-Ch.1	No-injection control	47	324.834
AKS329-Ch.2	No-injection control	0.03	245.582
AKS329-Ch.2	No-injection control	1	269.798
AKS329-Ch.2	No-injection control	3	298.172
AKS329-Ch.2	No-injection control	9	267.352
AKS329-Ch.2	No-injection control	28	273.956
AKS329-Ch.2	No-injection control	38	270.776
AKS329-Ch.2	No-injection control	47	273.956
AKS331-Ch.1	No-injection control	0.03	228.409
AKS331-Ch.1	No-injection control	1	259.66
AKS331-Ch.1	No-injection control	3	284.017
AKS331-Ch.1	No-injection control	9	288.153
AKS331-Ch.1	No-injection control	28	278.272
AKS331-Ch.1	No-injection control	38	271.609
AKS331-Ch.1	No-injection control	47	261.498
AKS334-Ch.3	No-injection control	0.03	181.081
AKS334-Ch.3	No-injection control	1	198.133
AKS334-Ch.3	No-injection control	3	216.625
AKS334-Ch.3	No-injection control	9	225.751
AKS334-Ch.3	No-injection control	28	214.464
AKS334-Ch.3	No-injection control	38	217.105
AKS334-Ch.3	No-injection control	47	210.621
AKS336-Ch.1	No-injection control	0.03	187.705
AKS336-Ch.1	No-injection control	1	208.968
AKS336-Ch.1	No-injection control	3	224.121
AKS336-Ch.1	No-injection control	9	250.762
AKS336-Ch.1	No-injection control	28	250.762
AKS336-Ch.1	No-injection control	38	237.319
AKS336-Ch.1	No-injection control	47	240.008
AKS336-Ch.3	No-injection control	0.03	188.438
AKS336-Ch.3	No-injection control	1	204.813
AKS336-Ch.3	No-injection control	3	238.786
AKS336-Ch.3	No-injection control	9	288.156
AKS336-Ch.3	No-injection control	28	327.261
AKS336-Ch.3	No-injection control	38	333.86
AKS336-Ch.3	No-injection control	47	335.327
