# Supplementary material for: Evidence of dark oxygen production at the abyssal seafloor
Source: Nat Geosci. 2024 Jul 22;17(8):737–9. doi: 10.1038/s41561-024-01480-8 (PMC13061637; doi:10.1038/s41561-024-01480-8)
Supplement: Supplementary file 5 — Oxygen optode concentration (μmol l−1) data from benthic chamber lander experiments made during research cruises to the OMS, UK1 and APEI 1, 4 and 7 areas. [file 41561_2024_1480_MOESM5_ESM.xlsx]

## Sheet: UK1 and OMS
Time (hr)	UK1	OMS
0	148.261	158.596
0.00138889	148.3	158.511
0.00277778	149.078	158.565
0.00416667	149.798	159.242
0.00555556	149.959	159.97
0.00694444	151.163	160.091
0.00833333	151.601	160.261
0.00972222	151.952	161.318
0.0111111	152.143	162.707
0.0125	153.696	163.579
0.0138889	154.45	164.829
0.0152778	155.551	166.237
0.0166667	156.085	167.428
0.0180556	156.245	169.701
0.0194444	156.685	170.499
0.0208333	156.76	171.103
0.0222222	157.024	173.174
0.0236111	157.548	174.457
0.025	158.094	175.507
0.0263889	158.256	176.733
0.0277778	158.404	176.92
0.0291667	158.597	177.419
0.0305556	158.909	178.234
0.0319444	159.132	178.358
0.0333333	159.587	178.988
0.0347222	160.019	180.076
0.0361111	160.332	180.154
0.0375	160.528	180.74
0.0388889	160.722	180.979
0.0402778	160.632	181.634
0.0416667	160.812	182.016
0.0430556	160.977	182.591
0.0444444	161.127	182.977
0.0458333	161.066	183.186
0.0472222	161.218	183.694
0.0486111	161.442	183.919
0.05	161.601	184.777
0.0513889	162.007	184.613
0.0527778	162.068	184.954
0.0541667	162.092	185.279
0.0555556	162.159	185.375
0.0569444	162.37	185.912
0.0583333	162.429	186.498
0.0597222	162.611	186.678
0.0611111	162.822	187.137
0.0625	163.05	187.726
0.0638889	163.171	188.088
0.0652778	163.353	188.104
0.0666667	163.353	188.203
0.0680556	163.755	188.335
0.0694444	163.985	188.698
0.0708333	163.81	188.663
0.0722222	163.977	189.276
0.0736111	164.182	189.541
0.075	164.486	189.326
0.0763889	164.486	189.425
0.0777778	164.625	189.673
0.0791667	164.563	189.707
0.0805556	164.852	190.188
0.0819444	164.929	190.103
0.0833333	164.884	190.454
0.0847222	165.03	190.603
0.0861111	165.067	190.704
0.0875	165.235	190.546
0.0888889	165.311	190.645
0.0902778	165.45	190.812
0.0916667	165.711	190.928
0.0930556	165.812	191.379
0.0944444	165.903	191.816
0.0958333	165.903	191.571
0.0972222	166.01	192.157
0.0986111	166.148	191.612
0.1	166.349	191.932
0.101389	166.718	192.015
0.102778	166.548	192.015
0.104167	166.672	192.182
0.105556	166.589	192.334
0.106944	166.703	192.426
0.108333	167.058	192.856
0.109722	167.15	192.576
0.111111	167.042	192.77
0.1125	167.166	193.176
0.113889	167.427	193.21
0.115278	167.297	192.855
0.116667	167.583	193.309
0.118056	167.746	193.157
0.119444	167.778	193.242
0.120833	167.838	193.579
0.122222	167.824	193.748
0.123611	167.956	193.715
0.125	167.97	193.901
0.126389	168.204	193.713
0.127778	168.282	193.697
0.129167	168.282	193.731
0.130556	168.607	193.774
0.131944	168.469	193.876
0.133333	168.779	194.163
0.134722	168.841	194.147
0.136111	168.857	194.417
0.1375	168.965	194.315
0.138889	168.997	194.4
0.140278	169.137	194.247
0.141667	169.106	194.621
0.143056	169.044	194.62
0.144444	169.246	194.637
0.145833	169.34	194.722
0.147222	169.449	194.808
0.148611	169.496	194.978
0.15	169.558	195.141
0.151389	169.62	195.318
0.152778	169.59	194.857
0.154167	169.871	195.539
0.155556	169.933	195.719
0.156944	169.933	195.76
0.158333	170.09	195.65
0.159722	170.105	195.462
0.161111	170.099	195.513
0.1625	170.381	195.787
0.163889	170.397	195.48
0.165278	170.427	195.376
0.166667	170.663	195.445
0.168056	170.679	195.598
0.169444	170.804	195.77
0.170833	170.725	195.991
0.172222	170.835	195.854
0.173611	170.946	196.042
0.175	171.008	196.077
0.176389	171.102	195.854
0.177778	171.292	196.093
0.179167	171.323	196.23
0.180556	171.401	196.23
0.181944	171.543	196.178
0.183333	171.433	196.469
0.184722	171.653	196.692
0.186111	171.842	196.915
0.1875	171.826	196.813
0.188889	171.922	196.847
0.190278	172	196.761
0.191667	171.97	196.434
0.193056	172.08	196.984
0.194444	172.317	196.589
0.195833	172.205	196.52
0.197222	172.373	196.761
0.198611	172.49	196.898
0.2	172.452	196.984
0.201389	172.642	197.379
0.202778	172.516	197.31
0.204167	172.809	197.43
0.205556	172.699	197.516
0.206944	172.889	197.463
0.208333	172.865	197.688
0.209722	173	197.705
0.211111	172.801	197.827
0.2125	172.943	197.748
0.213889	172.974	198.188
0.215278	172.943	198.204
0.216667	173.341	197.887
0.218056	173.293	197.782
0.219444	173.413	198.248
0.220833	173.492	198.171
0.222222	173.594	198.032
0.223611	173.556	198.065
0.225	173.572	198.273
0.226389	173.673	198.464
0.227778	173.689	198.387
0.229167	173.896	198.352
0.230556	173.874	198.491
0.231944	173.938	198.255
0.233333	174.081	198.127
0.234722	174.097	198.317
0.236111	174.184	198.663
0.2375	174.177	198.403
0.238889	174.328	198.628
0.240278	174.368	198.819
0.241667	174.375	198.559
0.243056	174.56	198.784
0.244444	174.512	198.731
0.245833	174.561	198.472
0.247222	174.751	198.247
0.248611	174.666	198.973
0.25	174.489	199.322
0.251389	174.825	199.008
0.252778	174.729	198.887
0.254167	174.767	199.235
0.255556	174.857	199.373
0.256944	174.888	198.817
0.258333	175.033	199.303
0.259722	174.936	199.582
0.261111	175.113	199.633
0.2625	175.097	199.512
0.263889	175.337	199.389
0.265278	175.242	199.354
0.266667	175.258	199.215
0.268056	175.337	199.424
0.269444	175.353	199.598
0.270833	175.514	199.912
0.272222	175.594	199.756
0.273611	175.546	199.459
0.275	175.578	199.58
0.276389	175.562	199.771
0.277778	175.626	199.684
0.279167	175.723	199.789
0.280556	175.61	200.259
0.281944	175.947	199.824
0.283333	175.802	200.033
0.284722	175.995	200.136
0.286111	175.852	199.875
0.2875	175.997	200.066
0.288889	176.044	200.52
0.290278	176.06	200.292
0.291667	176.092	200.025
0.293056	175.995	200.407
0.294444	176.06	200.373
0.295833	176.318	200.251
0.297222	176.382	200.372
0.298611	176.382	200.67
0.3	176.302	200.652
0.301389	176.414	200.321
0.302778	176.592	200.6
0.304167	176.398	200.424
0.305556	176.576	200.424
0.306944	176.624	200.442
0.308333	176.656	200.67
0.309722	176.778	200.163
0.311111	176.834	200.319
0.3125	176.907	200.651
0.313889	176.988	200.792
0.315278	176.972	201.001
0.316667	176.988	200.773
0.318056	176.988	200.756
0.319444	176.981	200.894
0.320833	177.101	200.686
0.322222	177.07	201.019
0.323611	177.101	200.896
0.325	177.149	200.791
0.326389	177.149	201.071
0.327778	177.409	201.404
0.329167	177.165	201.124
0.330556	177.393	201.281
0.331944	177.474	201.245
0.333333	177.516	201.105
0.334722	177.716	200.999
0.336111	177.441	201.192
0.3375	177.304	201.367
0.338889	177.603	201.14
0.340278	177.635	201.508
0.341667	177.716	201.07
0.343056	177.71	201.034
0.344444	177.7	201.297
0.345833	177.862	201.595
0.347222	177.661	201.683
0.348611	177.765	201.735
0.35	177.862	201.605
0.351389	177.781	201.648
0.352778	177.871	201.482
0.354167	177.839	201.613
0.355556	177.985	201.455
0.356944	178.073	201.753
0.358333	178.203	201.816
0.359722	178.235	201.735
0.361111	178.18	201.841
0.3625	178.154	202.121
0.363889	178.219	201.902
0.365278	178.294	202.103
0.366667	178.261	202.062
0.368056	178.457	201.911
0.369444	178.375	201.867
0.370833	178.561	202.219
0.372222	178.57	201.727
0.373611	178.457	201.92
0.375	178.441	202.871
0.376389	178.625	202.113
0.377778	178.619	202.237
0.379167	178.716	202.289
0.380556	178.789	202.219
0.381944	178.765	202.447
0.383333	178.772	202.465
0.384722	178.847	202.624
0.386111	178.797	202.482
0.3875	178.797	202.465
0.388889	178.815	202.342
0.390278	178.837	202.183
0.391667	178.734	202.659
0.393056	178.789	202.801
0.394444	178.854	202.906
0.395833	178.987	202.994
0.397222	179.027	202.729
0.398611	179.019	202.782
0.4	178.807	202.694
0.401389	178.937	202.834
0.402778	179.183	202.923
0.404167	179.264	202.959
0.405556	179.149	203.135
0.406944	179.46	202.799
0.408333	179.493	202.976
0.409722	179.46	203.24
0.411111	179.362	202.994
0.4125	179.46	203.347
0.413889	179.345	203.524
0.415278	179.475	203.471
0.416667	179.59	203.118
0.418056	179.541	203.276
0.419444	179.541	203.347
0.420833	179.394	203.134
0.422222	179.444	203.258
0.423611	179.541	203.346
0.425	179.541	203.223
0.426389	179.475	203.188
0.427778	179.558	203.498
0.429167	179.639	203.427
0.430556	179.558	203.577
0.431944	179.624	203.285
0.433333	179.721	203.234
0.434722	179.655	203.533
0.436111	179.754	203.099
0.4375	179.673	203.664
0.438889	179.803	203.339
0.440278	179.869	203.941
0.441667	179.885	203.871
0.443056	179.835	203.799
0.444444	179.819	203.603
0.445833	180.065	203.481
0.447222	180.197	203.728
0.448611	180.278	203.745
0.45	180.065	203.356
0.451389	180.114	203.976
0.452778	180.179	203.381
0.454167	180.246	203.656
0.455556	180.343	204.135
0.456944	180.361	203.922
0.458333	180.327	203.815
0.459722	180.278	203.745
0.461111	180.163	204.153
0.4625	180.327	204.135
0.463889	180.377	204.172
0.465278	180.426	203.939
0.466667	180.41	204.26
0.468056	180.37	203.957
0.469444	180.459	203.815
0.470833	180.361	204.046
0.472222	180.475	204.135
0.473611	180.442	204.1
0.475	180.574	204.401
0.476389	180.491	204.064
0.477778	180.623	203.957
0.479167	180.738	203.994
0.480556	180.738	204.242
0.481944	180.623	204.17
0.483333	180.764	204.046
0.484722	180.698	204.384
0.486111	180.78	204.597
0.4875	180.698	204.456
0.488889	180.819	204.312
0.490278	180.748	204.597
0.491667	180.87	203.86
0.493056	181.06	204.624
0.494444	181.026	204.411
0.495833	181.052	204.162
0.497222	181.133	204.589
0.498611	181.125	204.446
0.5	181.115	204.393
0.501389	181.085	204.25
0.502778	181.158	204.393
0.504167	181.158	204.376
0.505556	181.198	204.615
0.506944	181.192	204.605
0.508333	181.217	204.481
0.509722	181.158	204.607
0.511111	181.233	204.518
0.5125	181.34	204.624
0.513889	181.712	204.855
0.515278	181.679	204.694
0.516667	181.58	204.581
0.518056	181.547	204.5
0.519444	181.514	204.564
0.520833	181.332	205.08
0.522222	181.48	205.088
0.523611	181.448	204.962
0.525	181.415	204.962
0.526389	181.316	204.936
0.527778	181.537	204.855
0.529167	181.48	204.901
0.530556	181.563	204.919
0.531944	181.381	204.936
0.533333	181.58	204.971
0.534722	181.514	204.777
0.536111	181.58	205.151
0.5375	181.646	205.115
0.538889	181.778	205.08
0.540278	181.612	204.83
0.541667	181.845	205.186
0.543056	181.794	205.204
0.544444	181.728	205.097
0.545833	181.728	205.025
0.547222	181.778	204.882
0.548611	181.778	205.167
0.55	181.91	205.365
0.551389	181.794	205.417
0.552778	181.91	205.061
0.554167	181.794	205.132
0.555556	181.876	205.615
0.556944	181.977	205.204
0.558333	181.91	205.417
0.559722	182.141	205.615
0.561111	182.224	205.489
0.5625	182.224	205.667
0.563889	182.192	205.507
0.565278	182.091	205.043
0.566667	182.125	205.293
0.568056	182.158	205.828
0.569444	182.174	205.667
0.570833	182.208	205.578
0.572222	182.257	205.452
0.573611	182.224	205.435
0.575	182.306	206.062
0.576389	182.356	205.363
0.577778	182.34	205.758
0.579167	182.34	205.722
0.580556	182.356	205.346
0.581944	182.356	205.882
0.583333	182.505	205.828
0.584722	182.588	205.667
0.586111	182.604	205.667
0.5875	182.407	205.65
0.588889	182.423	205.953
0.590278	182.373	205.739
0.591667	182.572	205.667
0.593056	182.407	206.061
0.594444	182.688	206.007
0.595833	182.803	205.507
0.597222	182.787	205.863
0.598611	182.836	205.792
0.6	182.787	205.811
0.601389	182.72	205.954
0.602778	182.572	205.911
0.604167	182.637	206.187
0.605556	182.821	206.026
0.606944	182.604	206.168
0.608333	182.771	206.035
0.609722	182.754	206.043
0.611111	182.771	206.072
0.6125	182.903	205.846
0.613889	182.787	205.935
0.615278	182.738	206.322
0.616667	182.771	206.231
0.618056	182.821	205.998
0.619444	182.83	206.393
0.620833	182.897	205.748
0.622222	182.953	206.322
0.623611	183.102	205.837
0.625	183.136	206.07
0.626389	182.962	205.981
0.627778	182.98	206.124
0.629167	182.97	206.178
0.630556	183.136	206.25
0.631944	183.185	206.268
0.633333	183.311	206.033
0.634722	183.13	206.213
0.636111	183.004	206.483
0.6375	183.13	206.428
0.638889	183.301	206.411
0.640278	183.152	206.698
0.641667	183.295	206.248
0.643056	183.246	206.266
0.644444	183.386	206.698
0.645833	183.185	206.643
0.647222	183.402	206.339
0.648611	183.203	206.535
0.65	183.378	206.428
0.651389	183.461	206.428
0.652778	183.445	206.303
0.654167	183.319	206.088
0.655556	183.478	206.698
0.656944	183.437	206.518
0.658333	183.387	206.68
0.659722	183.271	206.446
0.661111	183.311	206.663
0.6625	183.47	206.483
0.663889	183.387	206.698
0.665278	183.537	206.876
0.666667	183.521	206.589
0.668056	183.586	206.858
0.669444	183.537	206.804
0.670833	183.421	207.164
0.672222	183.594	206.93
0.673611	183.687	206.986
0.675	183.695	206.949
0.676389	183.687	206.626
0.677778	183.653	206.876
0.679167	183.628	206.804
0.680556	183.704	207.056
0.681944	183.82	206.967
0.683333	183.854	206.589
0.684722	183.903	207.056
0.686111	183.937	206.804
0.6875	183.937	207.002
0.688889	183.87	207.236
0.690278	184.027	207.434
0.691667	184.153	206.733
0.693056	184.07	206.967
0.694444	183.97	206.894
0.695833	184.22	206.984
0.697222	184.187	207.199
0.698611	184.12	207.056
0.7	184.253	207.013
0.701389	184.338	206.967
0.702778	184.037	207.362
0.704167	184.104	207.488
0.705556	184.287	207.002
0.706944	184.12	206.984
0.708333	184.238	207.47
0.709722	184.287	207.083
0.711111	184.153	206.929
0.7125	184.304	207.156
0.713889	184.253	207.199
0.715278	184.287	207.191
0.716667	184.238	207.191
0.718056	184.454	207.084
0.719444	184.554	207.173
0.720833	184.487	207.516
0.722222	184.588	207.065
0.723611	184.454	207.39
0.725	184.387	207.228
0.726389	184.505	207.462
0.727778	184.505	207.462
0.729167	184.554	207.408
0.730556	184.688	207.137
0.731944	184.655	207.083
0.733333	184.588	207.523
0.734722	184.672	207.389
0.736111	184.688	207.317
0.7375	184.588	207.479
0.738889	184.421	207.317
0.740278	184.538	207.156
0.741667	184.487	207.822
0.743056	184.572	207.425
0.744444	184.405	208.075
0.745833	184.572	207.479
0.747222	184.605	207.841
0.748611	184.706	207.551
0.75	184.721	207.568
0.751389	184.672	207.588
0.752778	184.822	207.226
0.754167	184.822	207.696
0.755556	184.806	207.28
0.756944	185.124	207.479
0.758333	185.073	207.443
0.759722	185.056	207.876
0.761111	185.091	207.822
0.7625	185.174	207.75
0.763889	185.091	207.876
0.765278	185.107	207.588
0.766667	185.006	208.056
0.768056	184.873	207.876
0.769444	185.14	208.075
0.770833	185.124	207.642
0.772222	185.107	207.677
0.773611	185.124	207.949
0.775	185.107	207.839
0.776389	185.191	207.659
0.777778	185.24	208.236
0.779167	185.04	207.748
0.780556	185.091	208.073
0.781944	185.006	207.984
0.783333	185.158	207.911
0.784722	185.073	208.237
0.786111	185.207	208.255
0.7875	185.492	207.532
0.788889	185.376	208.038
0.790278	185.307	208.147
0.791667	185.409	208.128
0.793056	185.392	208.073
0.794444	185.376	208.002
0.795833	185.258	208.038
0.797222	185.409	208.147
0.798611	185.409	207.876
0.8	185.476	208.309
0.801389	185.392	208.164
0.802778	185.492	208.073
0.804167	185.274	208.147
0.805556	185.468	208.344
0.806944	185.459	208.318
0.808333	185.459	208.526
0.809722	185.476	208.218
0.811111	185.459	208.4
0.8125	185.476	208.038
0.813889	185.459	208.218
0.815278	185.56	208.398
0.816667	185.61	208.5
0.818056	185.627	208.253
0.819444	185.61	208.452
0.820833	185.61	208.446
0.822222	185.543	208.392
0.823611	185.627	208.084
0.825	185.502	208.392
0.826389	185.728	208.427
0.827778	185.653	208.472
0.829167	185.519	208.164
0.830556	185.653	208.608
0.831944	185.686	208.227
0.833333	185.696	208.608
0.834722	185.804	208.318
0.836111	185.764	208.5
0.8375	185.721	207.974
0.838889	185.896	208.336
0.840278	185.68	208.372
0.841667	185.78	208.517
0.843056	185.804	208.716
0.844444	185.804	208.68
0.845833	185.731	208.716
0.847222	185.989	208.645
0.848611	185.798	208.917
0.85	185.949	208.355
0.851389	186.04	208.535
0.852778	185.837	208.608
0.854167	185.982	208.881
0.855556	186.04	208.227
0.856944	186.091	209.006
0.858333	185.982	208.446
0.859722	185.931	208.989
0.861111	185.882	208.844
0.8625	185.982	208.282
0.863889	185.965	208.68
0.865278	186.033	208.753
0.866667	185.989	208.554
0.868056	186.024	208.662
0.869444	186.091	208.463
0.870833	186.151	208.861
0.872222	186.218	208.771
0.873611	186.134	208.68
0.875	186.067	208.879
0.876389	186.1	208.844
0.877778	186.201	209.06
0.879167	186.141	208.916
0.880556	186.208	209.006
0.881944	186.302	208.807
0.883333	186.167	208.68
0.884722	186.326	209.08
0.886111	186.067	209.08
0.8875	186.236	208.881
0.888889	186.293	208.662
0.890278	186.387	208.842
0.891667	186.387	209.024
0.893056	186.538	208.97
0.894444	186.438	209.043
0.895833	186.438	209.279
0.897222	186.505	209.097
0.898611	186.522	209.041
0.9	186.571	209.115
0.901389	186.691	209.134
0.902778	186.556	209.006
0.904167	186.471	209.043
0.905556	186.444	208.989
0.906944	186.538	208.97
0.908333	186.403	209.417
0.909722	186.522	209.424
0.911111	186.42	209.279
0.9125	186.454	209.097
0.913889	186.505	209.225
0.915278	186.646	209.225
0.916667	186.606	209.352
0.918056	186.724	209.661
0.919444	186.571	209.279
0.920833	186.691	209.497
0.922222	186.606	209.478
0.923611	186.74	209.406
0.925	186.883	209.024
0.926389	186.707	209.605
0.927778	186.691	209.242
0.929167	186.775	209.151
0.930556	186.673	209.151
0.931944	186.809	209.223
0.933333	186.791	209.279
0.934722	186.556	209.188
0.936111	186.775	209.15
0.9375	186.825	209.415
0.938889	186.842	209.452
0.940278	186.909	209.543
0.941667	186.96	209.434
0.943056	186.74	209.398
0.944444	186.995	209.434
0.945833	186.96	209.46
0.947222	186.875	209.398
0.948611	186.875	209.579
0.95	187.028	209.616
0.951389	186.96	209.07
0.952778	187.011	209.143
0.954167	186.977	209.788
0.955556	187.146	209.56
0.956944	187.129	209.696
0.958333	187.129	210.071
0.959722	187.113	210.108
0.961111	187.281	209.506
0.9625	187.095	209.251
0.963889	187.164	209.925
0.965278	187.164	209.797
0.966667	187.079	209.761
0.968056	187.164	209.833
0.969444	187.264	209.433
0.970833	186.96	209.998
0.972222	187.23	209.906
0.973611	187.197	209.833
0.975	187.401	209.724
0.976389	187.215	209.433
0.977778	187.164	209.834
0.979167	187.35	209.705
0.980556	187.332	209.688
0.981944	187.332	209.614
0.983333	187.264	209.742
0.984722	187.332	209.651
0.986111	187.401	209.925
0.9875	187.501	209.433
0.988889	187.45	210.052
0.990278	187.485	210.089
0.991667	187.468	209.997
0.993056	187.434	209.833
0.994444	187.587	209.925
0.995833	187.468	209.997
0.997222	187.519	210.052
0.998611	187.383	209.888
1	187.366	209.925
1.00139	187.366	209.96
1.00278	187.501	209.979
1.00417	187.57	209.778
1.00556	187.536	210.016
1.00694	187.597	209.887
1.00833	187.495	210.07
1.00972	187.562	210.143
1.01111	187.57	209.85
1.0125	187.495	209.96
1.01389	187.501	210.271
1.01528	187.57	209.979
1.01667	187.654	209.979
1.01806	187.687	210.106
1.01944	187.807	210.07
1.02083	187.45	210.161
1.02222	187.648	210.197
1.02361	187.636	210.215
1.025	187.756	209.96
1.02639	187.671	210.38
1.02778	187.613	210.454
1.02917	187.773	210.251
1.03056	187.942	210.325
1.03194	187.783	210.18
1.03333	187.789	210.234
1.03472	187.783	210.124
1.03611	187.722	210.361
1.0375	187.773	210.344
1.03889	187.834	210.398
1.04028	187.885	210.269
1.04167	187.773	210.38
1.04306	187.756	210.471
1.04444	187.942	210.234
1.04583	187.765	210.525
1.04722	187.722	210.051
1.04861	187.824	209.977
1.05	187.858	210.672
1.05139	188.02	210.635
1.05278	187.993	210.398
1.05417	187.936	210.543
1.05556	187.961	210.435
1.05694	187.96	210.452
1.05833	187.987	210.635
1.05972	187.928	210.325
1.06111	188.044	210.855
1.0625	188.038	210.452
1.06389	188.233	210.836
1.06528	188.132	210.737
1.06667	188.206	210.463
1.06806	188.2	210.36
1.06944	188.053	210.506
1.07083	188.122	210.508
1.07222	187.918	210.709
1.07361	188.149	210.663
1.075	188.183	210.47
1.07639	188.114	210.754
1.07778	188.132	210.536
1.07917	188.267	210.817
1.08056	188.114	210.799
1.08194	188.206	210.853
1.08333	188.251	210.817
1.08472	188.081	210.48
1.08611	188.132	210.847
1.0875	188.183	210.726
1.08889	188.132	211.176
1.09028	188.183	210.827
1.09167	188.326	210.882
1.09306	188.183	210.644
1.09444	188.353	210.663
1.09583	188.386	210.525
1.09722	188.421	210.562
1.09861	188.216	210.909
1.1	188.233	210.993
1.10139	188.386	210.737
1.10278	188.421	210.554
1.10417	188.37	210.517
1.10556	188.335	210.901
1.10694	188.472	211.047
1.10833	188.386	211.121
1.10972	188.523	211.194
1.11111	188.421	210.845
1.1125	188.437	210.772
1.11389	188.59	211.414
1.11528	188.488	210.718
1.11667	188.709	211.084
1.11806	188.539	211.23
1.11944	188.625	211.14
1.12083	188.488	210.827
1.12222	188.625	210.937
1.12361	188.488	211.028
1.125	188.523	211.14
1.12639	188.574	211.267
1.12778	188.539	211.084
1.12917	188.727	211.047
1.13056	188.625	211.066
1.13194	188.709	211.101
1.13333	188.557	211.23
1.13472	188.658	211.248
1.13611	188.658	211.194
1.1375	188.643	210.882
1.13889	188.539	210.901
1.14028	188.658	211.267
1.14167	188.864	211.121
1.14306	188.778	211.25
1.14444	188.709	211.377
1.14583	188.744	210.992
1.14722	188.574	210.808
1.14861	188.658	211.377
1.15	188.999	210.974
1.15139	189.103	211.011
1.15278	188.846	211.635
1.15417	188.744	211.046
1.15556	188.709	211.67
1.15694	188.76	211.652
1.15833	188.846	211.157
1.15972	188.829	211.414
1.16111	188.846	211.468
1.1625	188.983	211.304
1.16389	188.931	211.394
1.16528	188.931	211.597
1.16667	188.948	211.321
1.16806	188.931	211.707
1.16944	188.948	211.853
1.17083	188.966	211.211
1.17222	189.085	211.762
1.17361	188.864	211.358
1.175	189.05	211.504
1.17639	189.05	211.487
1.17778	189.034	211.559
1.17917	189.238	211.652
1.18056	189.273	211.468
1.18194	189.119	211.412
1.18333	189.034	211.726
1.18472	188.915	211.377
1.18611	189.017	211.614
1.1875	189.136	211.504
1.18889	189.085	211.449
1.19028	189.187	212.075
1.19167	189.034	211.651
1.19306	189.119	211.817
1.19444	189.085	211.614
1.19583	189.187	211.597
1.19722	189.426	211.651
1.19861	189.187	211.688
1.2	189.222	211.797
1.20139	189.187	211.735
1.20278	189.306	211.742
1.20417	189.222	211.651
1.20556	189.187	211.578
1.20694	189.238	211.651
1.20833	189.238	212
1.20972	189.273	212
1.21111	189.238	212.084
1.2125	189.357	211.761
1.21389	189.273	211.817
1.21528	189.273	211.688
1.21667	189.273	212.019
1.21806	189.392	211.588
1.21944	189.136	211.742
1.22083	189.375	211.955
1.22222	189.255	212.111
1.22361	189.41	211.963
1.225	189.324	212.146
1.22639	189.512	212.019
1.22778	189.324	211.834
1.22917	189.443	211.991
1.23056	189.41	211.834
1.23194	189.478	212.183
1.23333	189.426	211.944
1.23472	189.563	212.055
1.23611	189.529	212.46
1.2375	189.426	212.183
1.23889	189.426	212.101
1.24028	189.461	211.806
1.24167	189.58	212.017
1.24306	189.461	212.232
1.24444	189.598	212.092
1.24583	189.614	212.084
1.24722	189.529	212.12
1.24861	189.614	211.974
1.25	189.478	212.232
1.25139	189.563	212.415
1.25278	189.478	212.368
1.25417	189.494	212.176
1.25556	189.614	212.064
1.25694	189.563	212.286
1.25833	189.556	212.396
1.25972	189.666	212.359
1.26111	189.58	212.101
1.2625	189.717	211.808
1.26389	189.607	212.404
1.26528	189.744	212.46
1.26667	189.583	212.654
1.26806	189.531	212.193
1.26944	189.515	212.378
1.27083	189.634	212.138
1.27222	189.644	212.469
1.27361	189.566	212.858
1.275	189.525	212.174
1.27639	189.558	212.619
1.27778	189.474	212.34
1.27917	189.576	212.563
1.28056	189.704	212.359
1.28194	189.62	212.471
1.28333	189.585	212.6
1.28472	189.517	212.322
1.28611	189.603	212.617
1.2875	189.681	212.6
1.28889	189.647	212.579
1.29028	189.681	212.415
1.29167	189.681	212.673
1.29306	189.63	212.636
1.29444	189.63	212.359
1.29583	189.749	212.544
1.29722	189.674	212.084
1.29861	189.674	212.617
1.3	189.622	212.783
1.30139	189.674	212.544
1.30278	189.622	212.211
1.30417	189.759	212.525
1.30556	189.606	212.471
1.30694	189.496	212.746
1.30833	189.496	212.913
1.30972	189.717	212.729
1.31111	189.615	212.617
1.3125	189.666	213.042
1.31389	189.717	213.023
1.31528	189.803	212.746
1.31667	189.598	212.95
1.31806	189.752	212.544
1.31944	189.762	212.598
1.32083	189.797	212.598
1.32222	189.676	213.004
1.32361	189.744	212.765
1.325	189.779	212.912
1.32639	189.762	212.765
1.32778	189.762	212.654
1.32917	189.779	212.967
1.33056	189.643	212.783
1.33194	189.676	212.912
1.33333	189.728	213.096
1.33472	189.738	212.875
1.33611	189.738	213.116
1.3375	189.635	213.096
1.33889	189.566	212.579
1.34028	189.754	213.042
1.34167	189.67	212.765
1.34306	189.807	213.004
1.34444	189.67	212.875
1.34583	189.703	212.95
1.34722	189.687	213.523
1.34861	189.652	213.041
1.35	189.721	212.966
1.35139	189.783	213.022
1.35278	189.748	213.189
1.35417	189.646	212.985
1.35556	189.679	213.318
1.35694	189.834	213.116
1.35833	189.646	212.948
1.35972	189.765	213.023
1.36111	189.628	212.948
1.3625	189.662	213.114
1.36389	189.748	213.032
1.36528	189.748	213.56
1.36667	189.56	213.255
1.36806	189.655	213.3
1.36944	189.552	212.967
1.37083	189.62	212.745
1.37222	189.655	213.17
1.37361	189.826	213.022
1.375	189.775	213.17
1.37639	189.587	213.17
1.37778	189.569	213.243
1.37917	189.603	213.236
1.38056	189.808	213.403
1.38194	189.671	213.189
1.38333	189.501	213.503
1.38472	189.587	212.985
1.38611	189.74	213.522
1.3875	189.603	213.68
1.38889	189.546	213.513
1.39028	189.904	213.262
1.39167	189.698	213.299
1.39306	189.767	213.448
1.39444	189.853	213.095
1.39583	189.698	213.151
1.39722	189.733	213.28
1.39861	189.733	213.041
1.4	189.63	213.391
1.40139	189.888	213.337
1.40278	189.698	213.429
1.40417	189.647	213.077
1.40556	189.802	213.292
1.40694	189.784	213.496
1.40833	189.784	213.532
1.40972	189.751	213.614
1.41111	189.692	213.522
1.4125	189.657	213.374
1.41389	189.743	213.477
1.41528	189.726	213.466
1.41667	189.931	213.328
1.41806	189.71	213.421
1.41944	189.846	213.522
1.42083	189.829	214.015
1.42222	189.846	213.67
1.42361	189.743	213.67
1.425	189.88	213.632
1.42639	189.915	213.224
1.42778	189.88	213.346
1.42917	189.811	214.032
1.43056	189.862	213.606
1.43194	189.794	213.606
1.43333	189.897	213.651
1.43472	189.778	213.198
1.43611	189.966	214.013
1.4375	189.948	213.475
1.43889	189.71	214.125
1.44028	189.811	213.79
1.44167	189.983	213.577
1.44306	189.966	213.206
1.44444	189.794	213.755
1.44583	189.829	213.698
1.44722	189.889	213.921
1.44861	189.993	213.865
1.45	189.993	213.79
1.45139	189.753	213.419
1.45278	189.874	213.771
1.45417	189.952	214.069
1.45556	189.889	213.735
1.45694	189.874	213.679
1.45833	189.805	213.679
1.45972	189.942	213.958
1.46111	190.026	213.82
1.4625	189.788	213.857
1.46389	189.839	213.782
1.46528	189.907	214.043
1.46667	189.975	213.82
1.46806	189.958	213.904
1.46944	189.839	214.202
1.47083	190.026	213.811
1.47222	189.874	213.737
1.47361	190.026	213.756
1.475	189.907	213.423
1.47639	189.874	213.792
1.47778	189.889	213.97
1.47917	190.01	213.895
1.48056	189.942	213.934
1.48194	190.01	213.895
1.48333	190.044	213.822
1.48472	190.044	213.895
1.48611	189.958	213.85
1.4875	190.02	213.833
1.48889	190.02	213.758
1.49028	189.958	213.833
1.49167	190.123	213.665
1.49306	190.037	213.824
1.49444	189.934	214.009
1.49583	190.157	213.843
1.49722	189.985	214.214
1.49861	190.03	213.805
1.5	190.071	213.953
1.50139	189.952	213.732
1.50278	189.961	213.91
1.50417	189.917	213.593
1.50556	189.901	214.002
1.50694	189.917	214.058
1.50833	189.764	214.094
1.50972	189.969	213.816
1.51111	190.02	213.594
1.5125	189.797	214.132
1.51389	190.053	213.976
1.51528	189.934	213.993
1.51667	190.071	213.993
1.51806	189.797	213.826
1.51944	189.91	213.938
1.52083	189.738	213.974
1.52222	190.02	213.541
1.52361	189.969	213.837
1.525	189.831	213.931
1.52639	189.797	213.615
1.52778	189.797	213.948
1.52917	189.893	213.819
1.53056	189.926	213.818
1.53194	189.738	213.69
1.53333	189.969	213.912
1.53472	189.815	213.663
1.53611	189.934	213.941
1.5375	189.866	214.164
1.53889	190.071	213.847
1.54028	189.815	213.811
1.54167	189.746	213.569
1.54306	189.917	213.978
1.54444	189.78	213.811
1.54583	189.969	213.624
1.54722	189.764	213.792
1.54861	189.901	213.524
1.55	189.969	213.821
1.55139	189.831	213.71
1.55278	189.78	213.969
1.55417	189.901	213.877
1.55556	189.797	213.746
1.55694	189.711	214.1
1.55833	189.764	213.933
1.55972	189.78	213.933
1.56111	189.917	214.1
1.5625	189.797	214.006
1.56389	189.729	213.562
1.56528	189.78	213.684
1.56667	189.866	213.757
1.56806	189.901	213.943
1.56944	189.875	213.757
1.57083	189.859	213.72
1.57222	189.687	213.888
1.57361	189.746	213.74
1.575	189.722	213.794
1.57639	189.764	213.794
1.57778	189.756	213.943
1.57917	189.756	214.091
1.58056	189.705	213.905
1.58194	189.791	213.591
1.58333	189.738	213.757
1.58472	189.637	214.166
1.58611	189.637	213.545
1.5875	189.721	213.75
1.58889	189.859	214.01
1.59028	189.705	213.527
1.59167	189.568	214.046
1.59306	189.721	213.6
1.59444	189.705	213.973
1.59583	189.602	213.862
1.59722	189.67	213.694
1.59861	189.721	213.971
1.6	189.482	213.731
1.60139	189.637	214.342
1.60278	189.721	213.991
1.60417	189.67	213.991
1.60556	189.721	214.027
1.60694	189.687	213.935
1.60833	189.637	213.656
1.60972	189.568	213.787
1.61111	189.551	213.879
1.6125	189.652	213.675
1.61389	189.637	213.936
1.61528	189.619	213.842
1.61667	189.602	213.761
1.61806	189.568	213.853
1.61944	189.533	213.667
1.62083	189.637	213.705
1.62222	189.602	213.722
1.62361	189.5	214.093
1.625	189.586	213.815
1.62639	189.654	213.742
1.62778	189.5	214.038
1.62917	189.482	213.89
1.63056	189.533	213.945
1.63194	189.568	214.001
1.63333	189.602	213.945
1.63472	189.602	214.001
1.63611	189.637	213.871
1.6375	189.517	213.89
1.63889	189.586	213.778
1.64028	189.637	213.759
1.64167	189.586	213.982
1.64306	189.551	213.964
1.64444	189.602	213.426
1.64583	189.517	214.001
1.64722	189.431	213.945
1.64861	189.551	213.871
1.65	189.652	213.778
1.65139	189.602	213.388
1.65278	189.738	213.629
1.65417	189.586	213.851
1.65556	189.602	213.686
1.65694	189.465	213.74
1.65833	189.637	213.648
1.65972	189.568	213.611
1.66111	189.431	213.851
1.6625	189.586	213.815
1.66389	189.619	213.907
1.66528	189.396	213.881
1.66667	189.465	213.714
1.66806	189.5	213.862
1.66944	189.396	213.864
1.67083	189.449	213.716
1.67222	189.533	213.752
1.67361	189.482	213.603
1.675	189.5	213.51
1.67639	189.637	213.881
1.67778	189.482	213.603
1.67917	189.5	213.9
1.68056	189.637	213.9
1.68194	189.465	213.603
1.68333	189.551	213.918
1.68472	189.431	213.641
1.68611	189.396	213.919
1.6875	189.482	213.77
1.68889	189.517	213.919
1.69028	189.431	213.9
1.69167	189.465	213.77
1.69306	189.449	213.548
1.69444	189.449	214.048
1.69583	189.687	213.585
1.69722	189.396	213.752
1.69861	189.482	213.491
1.7	189.687	213.77
1.70139	189.551	213.937
1.70278	189.465	213.975
1.70417	189.482	213.937
1.70556	189.67	213.789
1.70694	189.517	213.956
1.70833	189.482	213.937
1.70972	189.465	213.529
1.71111	189.482	214.029
1.7125	189.414	213.493
1.71389	189.533	213.547
1.71528	189.449	213.658
1.71667	189.431	213.975
1.71806	189.294	213.733
1.71944	189.5	213.956
1.72083	189.431	213.806
1.72222	189.414	213.881
1.72361	189.551	213.641
1.725	189.465	213.677
1.72639	189.586	213.566
1.72778	189.5	213.77
1.72917	189.5	213.585
1.73056	189.465	213.437
1.73194	189.363	213.381
1.73333	189.517	214.123
1.73472	189.414	213.864
1.73611	189.414	213.695
1.7375	189.5	213.622
1.73889	189.449	213.696
1.74028	189.517	213.622
1.74167	189.5	213.696
1.74306	189.533	213.381
1.74444	189.449	213.603
1.74583	189.328	213.808
1.74722	189.482	213.714
1.74861	189.329	213.845
1.75	189.431	213.993
1.75139	189.312	213.716
1.75278	189.517	214.05
1.75417	189.396	213.752
1.75556	189.312	213.864
1.75694	189.568	213.474
1.75833	189.619	213.381
1.75972	189.465	213.418
1.76111	189.5	214.067
1.7625	189.551	214.012
1.76389	189.551	213.716
1.76528	189.345	213.864
1.76667	189.5	214.012
1.76806	189.517	213.585
1.76944	189.449	213.881
1.77083	189.517	213.77
1.77222	189.482	213.306
1.77361	189.449	213.919
1.775	189.533	213.919
1.77639	189.449	213.77
1.77778	189.328	214.067
1.77917	189.449	213.771
1.78056	189.465	213.714
1.78194	189.465	213.641
1.78333	189.449	214.067
1.78472	189.431	213.752
1.78611	189.396	213.345
1.7875	189.329	213.66
1.78889	189.465	213.66
1.79028	189.414	213.677
1.79167	189.329	213.9
1.79306	189.568	214.067
1.79444	189.482	213.808
1.79583	189.277	214.031
1.79722	189.312	213.677
1.79861	189.431	213.808
1.8	189.482	213.585
1.80139	189.396	213.937
1.80278	189.476	213.66
1.80417	189.345	213.568
1.80556	189.449	213.881
1.80694	189.492	213.9
1.80833	189.5	213.919
1.80972	189.407	213.808
1.81111	189.414	213.548
1.8125	189.544	213.733
1.81389	189.339	213.752
1.81528	189.175	213.845
1.81667	189.476	213.808
1.81806	189.355	213.919
1.81944	189.527	213.641
1.82083	189.355	213.493
1.82222	189.345	213.677
1.82361	189.372	213.77
1.825	189.492	213.716
1.82639	189.39	213.789
1.82778	189.39	214.031
1.82917	189.527	213.604
1.83056	189.372	213.51
1.83194	189.39	213.77
1.83333	189.355	213.529
1.83472	189.544	213.493
1.83611	189.407	214.048
1.8375	189.441	213.993
1.83889	189.509	213.493
1.84028	189.372	213.641
1.84167	189.458	213.696
1.84306	189.441	213.66
1.84444	189.458	213.789
1.84583	189.339	213.714
1.84722	189.423	213.696
1.84861	189.441	213.658
1.85	189.476	213.381
1.85139	189.355	213.696
1.85278	189.527	213.827
1.85417	189.321	213.993
1.85556	189.423	213.827
1.85694	189.372	213.733
1.85833	189.544	214.031
1.85972	189.39	213.51
1.86111	189.527	213.714
1.8625	189.39	213.883
1.86389	189.355	213.789
1.86528	189.355	213.825
1.86667	189.407	213.714
1.86806	189.407	213.763
1.86944	189.458	213.566
1.87083	189.56	213.493
1.87222	189.304	213.752
1.87361	189.236	213.714
1.875	189.441	213.883
1.87639	189.355	213.789
1.87778	189.321	213.77
1.87917	189.509	213.733
1.88056	189.355	213.733
1.88194	189.355	213.77
1.88333	189.476	214.012
1.88472	189.595	213.677
1.88611	189.423	213.695
1.8875	189.39	213.881
1.88889	189.441	213.789
1.89028	189.407	213.881
1.89167	189.458	213.696
1.89306	189.441	213.714
1.89444	189.39	213.548
1.89583	189.321	213.9
1.89722	189.509	213.641
1.89861	189.458	213.677
1.9	189.339	214.123
1.90139	189.458	213.763
1.90278	189.476	213.789
1.90417	189.339	213.716
1.90556	189.39	214.048
1.90694	189.423	213.919
1.90833	189.39	213.892
1.90972	189.407	213.465
1.91111	189.372	213.641
1.9125	189.407	214.022
1.91389	189.544	213.669
1.91528	189.304	213.845
1.91667	189.39	213.752
1.91806	189.304	213.825
1.91944	189.407	213.641
1.92083	189.527	213.651
1.92222	189.339	213.937
1.92361	189.407	213.93
1.925	189.407	213.782
1.92639	189.372	213.799
1.92778	189.423	213.299
1.92917	189.39	213.725
1.93056	189.355	213.744
1.93194	189.423	214.04
1.93333	189.56	213.763
1.93472	189.509	213.855
1.93611	189.355	213.744
1.9375	189.355	213.613
1.93889	189.39	214.022
1.94028	189.372	213.911
1.94167	189.372	213.855
1.94306	189.202	213.845
1.94444	189.339	214.012
1.94583	189.253	213.799
1.94722	189.39	213.967
1.94861	189.39	213.707
1.95	189.286	213.448
1.95139	189.304	213.881
1.95278	189.304	213.761
1.95417	189.407	213.521
1.95556	189.407	213.817
1.95694	189.39	213.651
1.95833	189.321	213.799
1.95972	189.441	214.041
1.96111	189.355	213.836
1.9625	189.236	213.725
1.96389	189.423	213.411
1.96528	189.39	213.892
1.96667	189.253	213.632
1.96806	189.372	214.153
1.96944	189.527	214.151
1.97083	189.185	213.763
1.97222	189.339	213.873
1.97361	189.271	213.613
1.975	189.492	213.892
1.97639	189.39	213.521
1.97778	189.372	213.928
1.97917	189.355	213.409
1.98056	189.458	213.836
1.98194	189.355	213.984
1.98333	189.56	213.613
1.98472	189.339	213.725
1.98611	189.304	213.93
1.9875	189.407	213.928
1.98889	189.304	213.521
1.99028	189.544	214.022
1.99167	189.321	213.892
1.99306	189.423	213.484
1.99444	189.355	213.911
1.99583	189.613	213.873
1.99722	189.236	213.651
1.99861	189.355	213.892
2	189.372	213.836
2.00139	189.286	213.817
2.00278	189.304	213.967
2.00417	189.304	213.818
2.00556	189.476	213.502
2.00694	189.407	213.688
2.00833	189.544	213.763
2.00972	189.492	213.763
2.01111	189.288	213.78
2.0125	189.441	213.855
2.01389	189.509	213.761
2.01528	189.441	213.947
2.01667	189.321	213.688
2.01806	189.271	213.874
2.01944	189.304	213.576
2.02083	189.372	214.04
2.02222	189.492	213.576
2.02361	189.321	213.707
2.025	189.476	213.874
2.02639	189.355	213.763
2.02778	189.22	213.761
2.02917	189.39	213.559
2.03056	189.167	213.467
2.03194	189.286	213.818
2.03333	189.355	213.576
2.03472	189.304	213.911
2.03611	189.492	213.54
2.0375	189.236	213.502
2.03889	189.253	213.484
2.04028	189.304	213.78
2.04167	189.423	213.967
2.04306	189.286	213.763
2.04444	189.236	213.782
2.04583	189.22	213.244
2.04722	189.288	213.967
2.04861	189.39	213.557
2.05	189.339	213.632
2.05139	189.441	213.892
2.05278	189.423	214.022
2.05417	189.407	213.873
2.05556	189.458	213.818
2.05694	189.355	213.855
2.05833	189.304	213.836
2.05972	189.22	213.596
2.06111	189.321	213.576
2.0625	189.423	213.707
2.06389	189.372	213.799
2.06528	189.355	214.022
2.06667	189.339	213.818
2.06806	189.492	213.836
2.06944	189.372	213.725
2.07083	189.321	214.095
2.07222	189.339	213.836
2.07361	189.355	213.799
2.075	189.288	213.669
2.07639	189.288	213.725
2.07778	189.355	214.059
2.07917	189.355	213.799
2.08056	189.39	214.153
2.08194	189.355	213.707
2.08333	189.304	213.799
2.08472	189.423	213.596
2.08611	189.253	213.93
2.0875	189.355	213.78
2.08889	189.476	213.873
2.09028	189.407	213.596
2.09167	189.167	213.596
2.09306	189.339	214.059
2.09444	189.271	214.022
2.09583	189.288	213.763
2.09722	189.423	213.818
2.09861	189.271	213.725
2.1	189.441	213.502
2.10139	189.236	213.392
2.10278	189.22	213.78
2.10417	189.355	214.041
2.10556	189.304	214.022
2.10694	189.321	213.836
2.10833	189.355	213.78
2.10972	189.22	213.669
2.11111	189.253	213.799
2.1125	189.39	213.986
2.11389	189.423	213.688
2.11528	189.355	214.078
2.11667	189.492	213.688
2.11806	189.288	214.003
2.11944	189.355	213.893
2.12083	189.458	213.799
2.12222	189.39	213.651
2.12361	189.39	213.651
2.125	189.321	213.669
2.12639	189.22	213.817
2.12778	189.407	213.596
2.12917	189.253	214.003
2.13056	189.253	213.726
2.13194	189.407	213.78
2.13333	189.304	213.947
2.13472	189.271	213.725
2.13611	189.39	213.632
2.1375	189.22	213.799
2.13889	189.372	213.93
2.14028	189.304	213.557
2.14167	189.321	213.688
2.14306	189.339	213.763
2.14444	189.236	214.059
2.14583	189.286	214.022
2.14722	189.372	213.763
2.14861	189.321	213.28
2.15	189.288	213.688
2.15139	189.202	213.947
2.15278	189.304	213.688
2.15417	189.372	213.576
2.15556	189.339	213.836
2.15694	189.22	214.32
2.15833	189.185	214.078
2.15972	189.407	213.576
2.16111	189.441	213.93
2.1625	189.271	213.78
2.16389	189.236	213.707
2.16528	189.185	213.707
2.16667	189.288	213.688
2.16806	189.271	213.855
2.16944	189.202	213.446
2.17083	189.185	213.763
2.17222	189.253	213.855
2.17361	189.423	214.17
2.175	189.372	213.761
2.17639	189.271	213.65
2.17778	189.271	213.317
2.17917	189.288	213.484
2.18056	189.423	213.54
2.18194	189.22	213.874
2.18333	189.288	213.725
2.18472	189.167	213.78
2.18611	189.339	214.282
2.1875	189.321	213.576
2.18889	189.304	213.484
2.19028	189.321	213.688
2.19167	189.355	213.538
2.19306	189.321	213.836
2.19444	189.288	213.725
2.19583	189.355	213.613
2.19722	189.253	213.911
2.19861	189.509	213.928
2.2	189.355	213.761
2.20139	189.286	213.669
2.20278	189.527	213.503
2.20417	189.39	213.911
2.20556	189.339	214.022
2.20694	189.304	213.928
2.20833	189.458	213.855
2.20972	189.304	213.428
2.21111	189.355	213.855
2.2125	189.304	213.78
2.21389	189.167	213.725
2.21528	189.271	213.836
2.21667	189.271	213.799
2.21806	189.458	213.817
2.21944	189.304	213.818
2.22083	189.167	213.967
2.22222	189.39	213.725
2.22361	189.304	213.799
2.225	189.236	213.688
2.22639	189.339	213.725
2.22778	189.22	213.632
2.22917	189.321	213.855
2.23056	189.288	213.465
2.23194	189.407	213.521
2.23333	189.372	213.651
2.23472	189.339	213.484
2.23611	189.39	213.688
2.2375	189.321	213.613
2.23889	189.476	213.892
2.24028	189.339	213.632
2.24167	189.339	213.688
2.24306	189.22	213.688
2.24444	189.339	213.521
2.24583	189.441	214.17
2.24722	189.321	213.744
2.24861	189.288	213.688
2.25	189.288	213.986
2.25139	189.202	213.892
2.25278	189.441	213.465
2.25417	189.236	213.78
2.25556	189.202	213.502
2.25694	189.304	213.836
2.25833	189.286	213.503
2.25972	189.236	213.874
2.26111	189.321	213.799
2.2625	189.236	214.076
2.26389	189.202	213.576
2.26528	189.372	213.557
2.26667	189.286	213.744
2.26806	189.271	213.132
2.26944	189.236	213.817
2.27083	189.39	213.725
2.27222	189.304	213.855
2.27361	189.423	213.67
2.275	189.355	213.855
2.27639	189.355	213.725
2.27778	189.288	213.911
2.27917	189.321	213.669
2.28056	189.321	213.855
2.28194	189.134	213.967
2.28333	189.441	213.632
2.28472	189.116	213.799
2.28611	189.355	213.763
2.2875	189.167	214.04
2.28889	189.253	213.725
2.29028	189.271	213.65
2.29167	189.458	213.799
2.29306	189.253	213.911
2.29444	189.202	214.104
2.29583	189.271	213.761
2.29722	189.372	213.576
2.29861	189.116	213.836
2.3	189.271	213.632
2.30139	189.134	213.613
2.30278	189.372	213.67
2.30417	189.185	213.707
2.30556	189.253	213.651
2.30694	189.236	213.54
2.30833	189.22	214.078
2.30972	189.185	214.095
2.31111	189.202	213.707
2.3125	189.339	213.909
2.31389	189.288	213.78
2.31528	189.271	214.134
2.31667	189.185	213.596
2.31806	189.288	213.409
2.31944	189.509	213.707
2.32083	189.202	213.892
2.32222	189.116	213.761
2.32361	189.236	213.557
2.325	189.321	213.596
2.32639	189.339	213.967
2.32778	189.253	213.855
2.32917	189.22	213.93
2.33056	189.339	213.763
2.33194	189.304	213.975
2.33333	189.271	213.688
2.33472	189.372	213.855
2.33611	189.288	213.559
2.3375	189.202	213.744
2.33889	189.321	213.874
2.34028	189.476	213.855
2.34167	189.339	213.892
2.34306	189.253	213.892
2.34444	189.288	213.836
2.34583	189.372	213.862
2.34722	189.288	213.465
2.34861	189.339	213.725
2.35	189.22	213.77
2.35139	189.423	213.705
2.35278	189.304	213.984
2.35417	189.339	213.806
2.35556	189.236	213.585
2.35694	189.355	213.641
2.35833	189.202	213.603
2.35972	189.167	213.864
2.36111	189.355	213.782
2.3625	189.304	213.67
2.36389	189.355	213.975
2.36528	189.271	214.235
2.36667	189.321	213.493
2.36806	189.286	213.177
2.36944	189.048	213.827
2.37083	189.185	213.911
2.37222	189.134	213.735
2.37361	189.1	214.161
2.375	189.288	213.585
2.37639	189.253	213.975
2.37778	189.22	213.789
2.37917	189.253	213.54
2.38056	189.134	213.752
2.38194	189.372	213.622
2.38333	189.372	213.752
2.38472	189.407	213.603
2.38611	189.253	213.622
2.3875	189.202	213.9
2.38889	189.1	213.454
2.39028	189.202	213.714
2.39167	189.236	213.435
2.39306	189.304	213.658
2.39444	189.202	213.862
2.39583	189.151	213.845
2.39722	189.304	213.529
2.39861	189.288	213.658
2.4	189.22	213.677
2.40139	189.253	213.696
2.40278	189.083	213.789
2.40417	189.253	213.9
2.40556	189.271	213.716
2.40694	189.339	213.696
2.40833	189.253	213.51
2.40972	189.236	213.845
2.41111	189.271	213.585
2.4125	189.151	213.975
2.41389	189.151	213.548
2.41528	189.304	213.529
2.41667	189.253	213.696
2.41806	189.271	213.827
2.41944	189.286	213.9
2.42083	189.304	213.994
2.42222	189.288	214.123
2.42361	189.202	213.714
2.425	189.134	213.641
2.42639	189.304	213.566
2.42778	189.339	213.993
2.42917	189.1	213.789
2.43056	189.185	213.454
2.43194	189.253	213.77
2.43333	189.202	213.529
2.43472	189.202	213.677
2.43611	189.185	213.845
2.4375	189.185	213.566
2.43889	189.185	213.789
2.44028	189.271	213.733
2.44167	189.22	213.975
2.44306	189.288	213.956
2.44444	189.151	213.956
2.44583	189.271	213.789
2.44722	189.288	213.658
2.44861	189.288	213.733
2.45	189.253	213.696
2.45139	189.304	213.437
2.45278	189.304	213.529
2.45417	189.355	213.845
2.45556	189.271	213.9
2.45694	189.083	213.881
2.45833	189.065	213.752
2.45972	189.271	213.733
2.46111	189.372	213.9
2.4625	189.202	213.696
2.46389	189.014	213.696
2.46528	189.151	213.752
2.46667	189.288	213.733
2.46806	189.253	213.862
2.46944	189.236	213.51
2.47083	189.185	213.177
2.47222	189.151	213.641
2.47361	189.185	213.622
2.475	189.236	213.808
2.47639	189.202	213.585
2.47778	189.202	213.752
2.47917	189.372	213.493
2.48056	189.083	213.825
2.48194	189.134	213.881
2.48333	189.1	213.658
2.48472	189.253	213.566
2.48611	189.032	213.864
2.4875	189.288	213.714
2.48889	189.032	213.641
2.49028	189.167	213.733
2.49167	189.39	213.808
2.49306	189.185	214.012
2.49444	189.253	213.993
2.49583	189.339	213.456
2.49722	189.151	213.956
2.49861	189.202	213.77
2.5	189.202	213.771
2.50139	189.253	213.326
2.50278	189.236	213.77
2.50417	189.083	213.789
2.50556	189.236	213.789
2.50694	189.116	213.825
2.50833	189.167	213.493
2.50972	189.253	213.919
2.51111	189.151	213.956
2.5125	189.167	213.956
2.51389	189.134	214.085
2.51528	189.304	213.696
2.51667	189.22	213.845
2.51806	189.202	213.548
2.51944	189.167	213.677
2.52083	189.288	213.658
2.52222	189.288	213.641
2.52361	189.271	213.714
2.525	189.236	213.751
2.52639	189.236	213.51
2.52778	188.997	214.104
2.52917	189.253	213.362
2.53056	189.236	213.604
2.53194	189.1	213.733
2.53333	189.134	213.51
2.53472	189.271	213.825
2.53611	189.253	213.808
2.5375	189.253	213.677
2.53889	189.167	214.031
2.54028	189.202	213.845
2.54167	189.202	213.677
2.54306	189.167	213.825
2.54444	189.236	213.9
2.54583	189.22	213.733
2.54722	189.372	213.752
2.54861	189.083	213.585
2.55	189.1	213.568
2.55139	189.355	213.806
2.55278	189.167	213.789
2.55417	189.185	213.695
2.55556	189.202	213.714
2.55694	189.22	213.881
2.55833	189.253	213.603
2.55972	189.065	213.399
2.56111	189.185	213.474
2.5625	189.339	213.77
2.56389	189.202	213.362
2.56528	189.167	213.733
2.56667	189.288	213.937
2.56806	189.185	213.66
2.56944	189.202	213.752
2.57083	189.253	213.845
2.57222	189.271	213.771
2.57361	189.22	213.733
2.575	189.202	213.604
2.57639	189.167	213.752
2.57778	189.286	213.696
2.57917	189.167	213.752
2.58056	189.151	213.789
2.58194	189.271	213.66
2.58333	189.321	214.048
2.58472	189.304	213.696
2.58611	189.134	214.067
2.5875	189.134	214.031
2.58889	189.185	213.864
2.59028	189.22	213.622
2.59167	189.271	213.677
2.59306	189.202	213.993
2.59444	189.355	213.677
2.59583	189.065	213.845
2.59722	189.271	213.696
2.59861	189.271	213.658
2.6	189.304	213.66
2.60139	189.321	214.067
2.60278	189.271	213.326
2.60417	189.22	213.529
2.60556	189.065	214.067
2.60694	189.304	213.789
2.60833	189.116	213.677
2.60972	189.202	213.233
2.61111	189.253	213.362
2.6125	189.355	213.77
2.61389	189.271	214.179
2.61528	189.151	214.012
2.61667	189.185	213.585
2.61806	189.271	213.696
2.61944	189.339	213.437
2.62083	189.1	213.641
2.62222	189.253	214.215
2.62361	189.1	213.696
2.625	189.185	213.456
2.62639	189.321	213.808
2.62778	189.1	213.956
2.62917	189.253	213.789
2.63056	189.321	213.641
2.63194	189.236	213.585
2.63333	189.167	213.437
2.63472	189.22	213.529
2.63611	189.032	213.77
2.6375	189.271	213.381
2.63889	189.083	213.827
2.64028	189.151	213.716
2.64167	189.22	213.456
2.64306	189.083	214.05
2.64444	189.22	213.66
2.64583	189.116	213.252
2.64722	189.288	213.66
2.64861	189.134	213.623
2.65	189.116	213.437
2.65139	189.083	213.864
2.65278	189.236	214.012
2.65417	189.167	213.345
2.65556	189.032	213.677
2.65694	189.304	213.51
2.65833	189.065	213.454
2.65972	189.271	213.529
2.66111	189.151	213.714
2.6625	189.286	213.806
2.66389	189.271	213.603
2.66528	189.185	213.733
2.66667	189.39	213.66
2.66806	189.372	213.714
2.66944	189.116	213.864
2.67083	189.1	213.677
2.67222	189.1	213.604
2.67361	189.271	213.456
2.675	189.134	213.696
2.67639	189.167	213.658
2.67778	189.134	213.771
2.67917	189.065	213.9
2.68056	189.253	213.677
2.68194	189.185	214.142
2.68333	189.253	213.491
2.68472	189.202	213.66
2.68611	189.116	213.547
2.6875	189.116	213.658
2.68889	189.014	213.547
2.69028	189.151	213.789
2.69167	189.151	213.9
2.69306	189.271	213.808
2.69444	189.321	213.881
2.69583	189.304	213.975
2.69722	189.22	213.622
2.69861	189.065	213.437
2.7	189.1	213.919
2.70139	189.134	213.808
2.70278	189.271	213.919
2.70417	189.048	213.548
2.70556	189.083	213.622
2.70694	189.151	213.585
2.70833	189.22	213.454
2.70972	189.22	213.622
2.71111	189.202	213.9
2.7125	189.236	213.752
2.71389	189.304	213.641
2.71528	189.151	213.326
2.71667	189.253	213.51
2.71806	189.151	213.512
2.71944	189.288	213.827
2.72083	189.151	213.808
2.72222	189.202	213.975
2.72361	189.185	213.714
2.725	189.372	213.919
2.72639	189.014	213.716
2.72778	189.1	213.529
2.72917	189.134	213.493
2.73056	189.065	213.658
2.73194	189.202	213.585
2.73333	189.116	213.733
2.73472	189.116	213.733
2.73611	189.907	213.733
2.7375	191.654	213.641
2.73889	191.097	213.789
2.74028	190.812	213.529
2.74167	190.664	213.937
2.74306	190.827	213.993
2.74444	190.989	213.752
2.74583	190.954	213.585
2.74722	190.971	213.696
2.74861	190.583	213.287
2.75	190.55	213.658
2.75139	190.566	213.493
2.75278	190.583	213.512
2.75417	190.806	213.9
2.75556	190.642	213.956
2.75694	190.831	213.752
2.75833	191.14	213.752
2.75972	191.134	213.493
2.76111	191.048	213.695
2.7625	191.107	213.437
2.76389	191.261	213.733
2.76528	191.107	213.603
2.76667	191.054	213.454
2.76806	191.037	213.493
2.76944	191.279	213.937
2.77083	191.123	213.622
2.77222	191.312	213.827
2.77361	191.4	213.714
2.775	191.503	213.474
[truncated: 23,922 more rows]

## Sheet: APEI1,4,7
Time (hr)	AKS254-Ch.3 (APEI7)	AKS257-Ch.3 (APEI4)	AKS261-Ch.2 (APEI1)	AKS261-Ch.3 (APEI1)
0	88.7145	85.987	86.0641	79.8179
0.0166667	88.6827	85.753	85.98	79.7009
0.0333333	88.6471	85.727	86.0329	79.7522
0.05	88.6321	85.7263	86.0841	79.941
0.0666667	88.699	85.6958	86.0419	79.8747
0.0833333	88.6475	85.6756	86.093	79.7938
0.1	88.6846	85.7909	86.0993	79.6684
0.116667	88.6676	85.7546	86.0192	79.6595
0.133333	88.7196	85.692	86.0779	79.576
0.15	88.6469	85.6662	86.0012	79.5757
0.166667	88.6253	85.774	85.93	79.6275
0.183333	88.6323	85.8593	86.0084	79.6163
0.2	88.6332	85.7535	86.009	79.7226
0.216667	88.6615	85.8571	86.0639	79.7221
0.233333	88.6517	86.2042	85.9733	79.6308
0.25	88.6694	86.4554	86.0491	79.68
0.266667	88.7198	86.0998	86.0128	79.7596
0.283333	88.6736	85.9484	85.9522	79.702
0.3	88.7184	85.8322	86.008	79.7426
0.316667	88.624	85.8093	86.1402	79.6747
0.333333	88.6388	85.7811	86.035	79.6955
0.35	88.7319	85.7961	86.0728	79.7268
0.366667	89.8399	85.7904	85.9121	79.7529
0.383333	90.46	85.9168	85.8977	79.7141
0.4	91.4378	86.0845	85.9884	79.7024
0.416667	92.1304	86.2322	86.0014	79.6564
0.433333	92.7379	86.1994	86.0286	79.6483
0.45	93.1018	86.2762	85.9222	79.753
0.466667	93.3519	86.2829	86.05	79.7149
0.483333	93.5542	86.1629	86.0421	79.6946
0.5	93.7809	86.1534	85.9533	79.7744
0.516667	94.0448	86.1571	85.9863	79.8132
0.533333	94.2057	86.1415	85.9891	79.7618
0.55	94.4376	86.077	86.0104	79.7296
0.566667	94.7247	86.2281	85.9591	79.8058
0.583333	94.8175	86.2483	86.0236	79.8655
0.6	94.9544	86.375	85.96	79.9906
0.616667	95.0507	86.5736	85.943	79.7539
0.633333	95.2059	86.7607	85.9797	79.6209
0.65	95.3922	87.0872	85.9818	79.742
0.666667	95.5326	87.5187	85.9463	79.6547
0.683333	95.6208	89.6133	85.9942	79.6153
0.7	95.7531	89.0577	85.9283	79.6101
0.716667	95.8843	90.8947	85.9801	79.6164
0.733333	95.9946	90.8107	86.0059	79.5968
0.75	96.1672	91.2284	86.0059	79.5909
0.766667	96.3076	91.9066	85.9385	79.6557
0.783333	96.4198	92.5385	85.9856	79.6225
0.8	96.4427	93.3842	85.9499	79.5905
0.816667	96.6563	93.3922	86.0451	79.5894
0.833333	96.7754	93.802	86.1286	79.7495
0.85	96.8223	94.2262	86.0713	79.8251
0.866667	96.9016	94.5559	86.0772	79.8669
0.883333	97.1075	94.9083	86.0698	80.155
0.9	97.1881	95.2057	86.0484	80.0512
0.916667	97.2558	95.4529	85.9543	80.0394
0.933333	97.3753	95.7553	85.9755	80.0832
0.95	97.4801	96.0182	86.048	80.093
0.966667	97.6547	96.7181	85.9915	80.1692
0.983333	97.6458	96.5685	86.0394	80.1897
1	97.79	97.1559	86.0128	80.1979
1.01667	97.8165	97.0138	86.0134	80.1925
1.03333	97.9589	97.2734	86.0185	80.2294
1.05	98.0713	97.4343	86.0141	80.2031
1.06667	98.2041	97.6257	86.01	80.2283
1.08333	98.3527	98.0966	86.0261	80.2063
1.1	98.3433	98.0336	86.0055	80.2284
1.11667	98.5377	98.2646	86.1109	80.2091
1.13333	98.5447	98.4928	86.0667	80.2351
1.15	98.6587	98.6659	86.0334	80.2293
1.16667	98.7393	98.7945	86.0331	80.2357
1.18333	98.9084	99.0326	86.0648	80.261
1.2	98.9653	99.1516	86.0409	80.2588
1.21667	98.9635	99.3787	85.9646	80.2568
1.23333	99.1637	99.5894	86.0184	80.2732
1.25	99.1165	99.9261	85.9841	80.2555
1.26667	99.32	99.9334	86.0148	80.2342
1.28333	99.4648	100.267	86.0529	80.2661
1.3	99.5227	100.241	86.1298	80.28
1.31667	99.6824	100.399	86.9513	80.3287
1.33333	99.7096	100.746	97.3598	84.3249
1.35	99.8469	100.686	100.194	86.8567
1.36667	99.9048	100.858	103.051	88.6664
1.38333	100.036	100.991	104.912	90.4887
1.4	100.076	101.53	106.696	91.0938
1.41667	100.198	101.255	108.093	92.0073
1.43333	100.29	101.404	109.736	92.858
1.45	100.413	101.67	110.986	93.6687
1.46667	100.42	101.71	112.411	94.4379
1.48333	100.557	101.912	113.342	95.0216
1.5	100.666	102.104	114.429	95.5839
1.51667	100.677	102.212	115.142	96.4022
1.53333	100.758	102.462	115.962	96.8334
1.55	100.871	102.482	116.651	97.3045
1.56667	100.906	102.595	117.513	97.67
1.58333	101.017	102.662	118.387	98.0227
1.6	101.024	102.914	119.051	98.4094
1.61667	101.184	103.057	120.064	98.7722
1.63333	101.318	103.143	120.806	99.155
1.65	101.244	103.344	121.934	99.3968
1.66667	101.45	103.515	122.732	99.688
1.68333	101.451	103.726	123.345	100.004
1.7	101.592	104.009	124.237	100.231
1.71667	101.392	103.981	124.91	100.533
1.73333	101.609	104.281	125.823	100.807
1.75	101.55	104.278	126.16	100.959
1.76667	101.574	104.532	126.98	101.278
1.78333	101.473	104.627	127.666	101.434
1.8	101.526	104.782	128.048	101.653
1.81667	101.61	104.876	128.569	101.819
1.83333	101.626	105.013	129.109	102.075
1.85	101.56	105.188	129.948	102.251
1.86667	101.55	105.294	130.471	102.437
1.88333	101.461	105.461	130.834	102.614
1.9	101.604	105.685	131.362	102.722
1.91667	101.58	105.687	131.718	102.891
1.93333	101.567	105.826	132.27	103.027
1.95	101.55	106.093	132.828	103.313
1.96667	101.441	106.199	133.257	103.346
1.98333	101.526	106.248	133.859	103.549
2	101.539	106.373	134.703	103.702
2.01667	101.557	106.537	135.21	103.949
2.03333	101.593	106.553	135.948	104.052
2.05	101.557	106.791	136.474	104.248
2.06667	101.566	106.997	136.714	104.316
2.08333	101.586	106.982	137.191	104.471
2.1	101.55	106.912	137.704	104.667
2.11667	101.674	106.818	138.218	104.806
2.13333	101.567	106.888	138.507	104.921
2.15	101.474	106.79	138.917	105.137
2.16667	101.54	106.691	139.141	105.026
2.18333	101.533	106.701	139.464	105.146
2.2	101.617	106.69	139.683	105.293
2.21667	101.507	106.747	140.114	105.423
2.23333	101.59	106.712	140.53	105.511
2.25	101.508	106.667	140.925	105.647
2.26667	101.601	106.579	141.22	105.761
2.28333	101.55	106.642	141.69	105.906
2.3	101.584	106.691	142.115	106.037
2.31667	101.54	106.684	142.576	106.132
2.33333	101.526	106.708	142.876	106.166
2.35	101.566	106.718	143.472	106.404
2.36667	101.55	106.675	143.734	106.527
2.38333	101.484	106.623	144.226	106.631
2.4	101.658	106.686	144.565	106.808
2.41667	101.636	106.681	145.059	106.831
2.43333	101.624	106.543	145.712	106.947
2.45	101.51	106.563	146.051	107.069
2.46667	101.624	106.598	146.436	107.145
2.48333	101.695	106.561	146.782	107.28
2.5	101.592	106.569	147.045	107.367
2.51667	101.577	106.602	147.448	107.526
2.53333	101.696	106.54	147.776	107.686
2.55	101.72	106.645	148.121	107.805
2.56667	101.742	106.597	148.396	107.835
2.58333	101.716	106.761	148.75	108.003
2.6	101.702	106.691	149.012	108.019
2.61667	101.751	106.699	149.254	108.155
2.63333	101.717	106.76	149.767	108.233
2.65	101.726	106.824	149.959	108.42
2.66667	101.844	106.857	150.186	108.484
2.68333	102.011	106.947	150.318	108.526
2.7	101.782	106.98	150.174	108.474
2.71667	102.295	107.119	150.328	108.448
2.73333	102.463	107.255	150.337	108.487
2.75	102.818	107.323	150.238	108.494
2.76667	102.939	107.478	150.252	108.457
2.78333	103.137	107.53	150.259	108.43
2.8	103.415	107.663	150.319	108.475
2.81667	103.508	107.816	150.151	108.419
2.83333	103.773	107.959	150.255	108.428
2.85	103.898	108.135	150.241	108.477
2.86667	104.102	108.392	150.256	108.504
2.88333	104.266	108.525	150.205	108.448
2.9	104.312	108.863	150.316	108.519
2.91667	104.486	109.015	150.29	108.5
2.93333	104.636	109.443	150.282	108.538
2.95	104.782	109.571	150.257	108.505
2.96667	104.897	109.903	150.129	108.562
2.98333	105.007	110.146	150.281	108.519
3	105.193	107.571	150.205	108.592
3.01667	105.214	107.208	150.14	108.613
3.03333	105.317	107.758	150.194	108.66
3.05	105.375	107.865	150.1	108.669
3.06667	105.376	109.518	150.216	108.698
3.08333	105.643	108.564	150.016	108.687
3.1	105.643	108.869	150.244	108.643
3.11667	105.714	108.971	150.18	108.725
3.13333	105.839	109.277	150.153	108.745
3.15	105.963	109.591	150.125	108.785
3.16667	106.03	109.916	150.01	108.795
3.18333	106.135	109.84	150.088	108.832
3.2	106.223	110.086	149.974	108.816
3.21667	106.275	110.466	150.165	108.815
3.23333	106.229	110.538	149.985	108.907
3.25	106.429	110.548	150.27	108.859
3.26667	106.491	110.664	150.066	108.877
3.28333	106.621	111.465	150.192	108.841
3.3	106.623	111.011	150.085	108.823
3.31667	106.725	111.008	150.243	108.851
3.33333	106.84	111.263	150.219	108.849
3.35	106.953	111.339	150.244	108.84
3.36667	107.015	111.617	150.335	108.852
3.38333	107.121	111.656	150.309	108.797
3.4	107.142	111.775	150.375	108.849
3.41667	107.268	111.883	150.446	108.76
3.43333	107.251	111.909	150.543	108.816
3.45	107.444	112.123	150.436	108.826
3.46667	107.511	112.293	150.786	108.815
3.48333	107.566	112.603	150.587	108.727
3.5	107.634	112.428	150.65	108.771
3.51667	107.674	112.603	150.564	108.725
3.53333	107.779	112.683	150.71	108.786
3.55	107.865	112.856	150.673	108.759
3.56667	107.881	112.853	150.631	108.725
3.58333	108.024	112.973	150.628	108.744
3.6	108.201	113.26	150.686	108.682
3.61667	108.184	113.168	150.706	108.726
3.63333	108.245	113.494	150.605	108.656
3.65	108.291	113.493	152.412	108.765
3.66667	108.389	113.56	152.648	108.791
3.68333	108.396	113.707	152.962	109.215
3.7	108.446	113.858	153.698	109.626
3.71667	108.538	113.848	154.268	109.898
3.73333	108.607	114.368	154.535	110.134
3.75	108.654	114.331	155.078	110.476
3.76667	108.758	114.448	155.439	110.641
3.78333	108.777	114.473	155.748	110.879
3.8	108.939	114.492	156.18	111.069
3.81667	108.899	115.131	156.66	111.297
3.83333	109.014	114.794	157.379	111.521
3.85	108.988	114.991	157.565	111.638
3.86667	109.16	114.952	157.924	111.865
3.88333	109.197	115.086	158.389	112.021
3.9	109.222	115.162	158.425	112.236
3.91667	109.359	115.244	159.071	112.383
3.93333	109.417	115.408	159.409	112.511
3.95	109.49	115.619	159.653	112.67
3.96667	109.515	115.786	159.974	112.789
3.98333	109.663	116.551	160.443	112.946
4	109.77	116.664	160.702	113.067
4.01667	109.768	116.687	160.848	113.15
4.03333	109.749	117.089	161.361	113.3
4.05	109.965	117.262	161.576	113.394
4.06667	110.007	117.475	162.109	113.532
4.08333	109.985	117.719	162.504	113.646
4.1	110.019	117.966	162.807	113.692
4.11667	110.138	118.103	162.973	113.821
4.13333	110.221	118.124	163.385	113.954
4.15	110.278	118.466	163.585	113.98
4.16667	110.409	118.492	163.985	114.197
4.18333	110.517	118.863	164.314	114.271
4.2	110.677	118.687	164.327	114.397
4.21667	110.523	118.873	164.7	114.444
4.23333	110.604	119.04	165.092	114.582
4.25	110.641	118.983	165.319	114.573
4.26667	110.841	120.072	165.598	114.688
4.28333	110.885	119.398	165.688	114.789
4.3	110.843	119.651	166.058	114.883
4.31667	110.833	119.476	166.306	114.98
4.33333	110.898	119.844	166.538	115.133
4.35	111.032	119.825	166.881	115.228
4.36667	111.081	120.168	166.781	115.302
4.38333	111.187	119.887	167.303	115.353
4.4	111.143	120.113	167.371	115.45
4.41667	111.261	120.23	167.612	115.549
4.43333	111.361	120.21	167.829	115.694
4.45	111.406	120.287	168.109	115.701
4.46667	111.449	120.278	168.434	115.759
4.48333	111.624	120.527	168.717	115.882
4.5	111.68	120.522	168.834	116
4.51667	111.584	120.666	169.043	115.969
4.53333	111.779	120.763	169.391	116.179
4.55	111.861	120.929	169.133	116.222
4.56667	111.906	120.997	169.425	116.35
4.58333	112.046	121.099	169.77	116.35
4.6	112.128	121.187	170.02	116.418
4.61667	112.154	121.515	170.265	116.556
4.63333	112.084	121.669	170.488	116.594
4.65	112.19	121.687	170.652	116.705
4.66667	112.227	121.545	170.971	116.765
4.68333	112.321	121.821	171.06	116.929
4.7	112.45	121.879	171.125	116.958
4.71667	112.468	121.878	171.45	117.024
4.73333	112.581	121.804	171.789	117.122
4.75	112.56	122.15	171.803	117.21
4.76667	112.725	122.037	172.137	117.288
4.78333	112.808	122.171	172.141	117.362
4.8	112.809	122.363	172.548	117.464
4.81667	112.92	122.451	172.458	117.585
4.83333	112.995	122.542	172.681	117.518
4.85	112.974	122.563	172.971	117.624
4.86667	113.077	122.817	173.053	117.729
4.88333	113.096	122.797	173.231	117.839
4.9	113.164	122.989	173.388	117.838
4.91667	113.226	123.294	173.497	117.906
4.93333	113.29	123.06	173.678	118.024
4.95	113.291	123.336	174.068	118.116
4.96667	113.349	123.231	174.074	118.12
4.98333	113.319	123.437	174.451	118.23
5	113.458	123.459	174.559	118.374
5.01667	113.551	123.559	174.779	118.435
5.03333	113.602	123.646	174.867	118.446
5.05	113.736	123.776	175.039	118.481
5.06667	113.747	123.737	175.211	118.618
5.08333	113.804	124.01	175.238	118.75
5.1	113.895	124.05	175.488	118.776
5.11667	113.915	124.073	175.845	118.854
5.13333	114.026	124.245	175.876	119.011
5.15	114.067	124.255	176.322	118.939
5.16667	114.044	124.414	176.363	119.091
5.18333	114.185	124.392	176.458	119.142
5.2	114.267	124.954	176.692	119.27
5.21667	114.345	124.813	176.894	119.287
5.23333	114.335	124.726	176.864	119.407
5.25	114.375	124.678	177.213	119.465
5.26667	114.411	124.862	177.117	119.494
5.28333	114.591	125.318	177.512	119.622
5.3	114.457	124.956	177.735	119.696
5.31667	114.6	125.224	177.826	119.719
5.33333	114.795	125.183	178.115	119.812
5.35	114.891	125.505	178.367	119.887
5.36667	114.964	125.398	178.42	119.924
5.38333	114.87	125.515	178.559	120.001
5.4	115.164	125.619	178.56	120.078
5.41667	115.071	125.633	178.859	120.177
5.43333	115.23	126.297	178.83	120.188
5.45	115.212	125.786	179.074	120.218
5.46667	115.25	125.859	179.252	120.307
5.48333	115.315	126.047	179.403	120.397
5.5	115.438	125.991	179.676	120.438
5.51667	115.397	126.015	179.759	120.506
5.53333	115.514	126.153	179.859	120.636
5.55	115.516	126.36	180.223	120.597
5.56667	115.652	127.138	180.308	120.685
5.58333	115.581	126.494	180.532	120.777
5.6	115.722	126.507	180.698	120.828
5.61667	115.778	126.655	180.717	120.937
5.63333	115.799	126.613	180.964	121.023
5.65	115.863	126.759	181.224	121.055
5.66667	115.852	126.862	181.227	121.195
5.68333	115.864	126.883	181.459	121.28
5.7	116.084	127.072	181.656	121.317
5.71667	116.131	127.325	181.613	121.398
5.73333	116.093	127.294	181.785	121.398
5.75	116.274	127.232	182.007	121.457
5.76667	116.299	127.266	181.912	121.486
5.78333	116.281	127.619	182.339	121.605
5.8	116.416	127.602	182.369	121.701
5.81667	116.397	127.559	182.68	121.737
5.83333	116.524	127.568	182.75	121.76
5.85	116.571	127.718	182.587	121.822
5.86667	116.716	127.832	182.926	121.912
5.88333	116.687	127.845	183.125	121.93
5.9	116.675	127.726	183.423	122.029
5.91667	116.837	127.958	183.385	122.125
5.93333	116.935	128.044	183.438	122.112
5.95	116.857	128.098	183.646	122.162
5.96667	116.849	128.266	183.722	122.297
5.98333	116.979	128.321	183.836	122.266
6	116.993	128.395	184.022	122.382
6.01667	117.191	128.414	184.332	122.437
6.03333	117.173	128.576	184.37	122.529
6.05	117.337	128.868	184.614	122.632
6.06667	117.27	128.535	184.815	122.664
6.08333	117.28	128.568	184.926	122.762
6.1	117.473	128.735	184.863	122.794
6.11667	117.541	128.684	185.08	122.84
6.13333	117.547	128.93	185.164	122.879
6.15	117.578	129.059	185.26	122.916
6.16667	117.764	129.05	185.604	122.997
6.18333	117.653	129.102	185.651	123.008
6.2	117.653	129.263	185.78	123.077
6.21667	117.586	129.624	185.818	123.072
6.23333	117.742	129.476	186.136	123.17
6.25	117.773	129.716	186.14	123.221
6.26667	117.812	129.373	186.178	123.311
6.28333	117.802	129.522	186.47	123.335
6.3	117.952	129.587	186.62	123.428
6.31667	117.917	129.714	186.93	123.56
6.33333	118.072	129.868	187.046	123.67
6.35	118.102	130.072	187.117	123.652
6.36667	118.112	130.004	187.24	123.683
6.38333	118.113	129.939	187.457	123.829
6.4	118.268	130.116	187.557	123.838
6.41667	118.355	130.31	187.778	123.846
6.43333	118.374	130.265	187.744	123.907
6.45	118.361	130.365	187.789	124.02
6.46667	118.451	130.376	187.982	124.02
6.48333	118.45	130.537	188.168	124.073
6.5	118.618	130.57	188.204	124.112
6.51667	118.57	130.207	188.268	124.165
6.53333	118.695	130.439	188.339	124.261
6.55	118.801	130.409	188.666	124.431
6.56667	118.86	130.38	188.635	124.447
6.58333	118.868	130.624	188.576	124.365
6.6	118.93	130.84	188.785	124.517
6.61667	118.94	130.83	188.957	124.465
6.63333	119.006	130.863	189.167	124.566
6.65	119.084	130.828	189.227	124.766
6.66667	119.134	130.895	189.57	124.789
6.68333	119.084	131.047	189.677	124.764
6.7	119.289	131.089	189.76	124.776
6.71667	119.25	131.266	189.605	124.887
6.73333	119.228	131.352	189.919	124.879
6.75	119.409	131.543	189.988	124.923
6.76667	119.488	131.44	190.249	125.046
6.78333	119.468	131.828	190.147	125.127
6.8	119.564	131.604	190.269	125.119
6.81667	119.537	131.823	190.486	125.128
6.83333	119.684	131.664	190.436	125.328
6.85	119.692	131.847	190.647	125.272
6.86667	119.76	131.87	190.822	125.335
6.88333	119.785	132.103	191.182	125.399
6.9	119.87	132.112	190.876	125.337
6.91667	119.971	132.232	191.113	125.576
6.93333	120.007	132.112	191.031	125.619
6.95	119.928	132.298	191.219	125.553
6.96667	120.102	132.332	191.486	125.722
6.98333	119.987	132.462	191.744	125.771
7	120.266	132.483	191.778	125.824
7.01667	120.292	132.48	191.938	125.841
7.03333	120.329	132.54	191.901	125.922
7.05	120.345	132.701	192.035	125.893
7.06667	120.363	132.653	192.108	125.993
7.08333	120.454	132.842	192.077	125.95
7.1	120.503	132.848	192.369	126.121
7.11667	120.513	132.849	192.315	126.06
7.13333	120.646	133.046	192.662	126.184
7.15	120.601	132.927	192.903	126.182
7.16667	120.651	133.135	192.849	126.026
7.18333	120.851	133.194	193.044	125.991
7.2	120.868	133.193	193.234	126.006
7.21667	120.972	133.227	193.293	126.102
7.23333	120.911	133.344	193.196	126.156
7.25	120.971	133.972	193.483	126.215
7.26667	121.007	134.175	193.713	126.217
7.28333	121.037	134.339	193.47	126.269
7.3	121.118	133.59	193.918	126.291
7.31667	121.108	133.748	193.964	126.369
7.33333	121.222	134.098	194.124	126.394
7.35	121.3	133.894	193.913	126.466
7.36667	121.252	133.83	193.893	126.457
7.38333	121.317	133.883	194.071	126.549
7.4	121.341	134.062	194.589	126.612
7.41667	121.507	134.144	194.482	126.712
7.43333	121.522	134.182	194.419	126.667
7.45	121.52	134.22	194.758	126.686
7.46667	121.591	134.331	194.698	126.74
7.48333	121.621	134.137	194.768	126.762
7.5	121.74	134.368	194.835	126.881
7.51667	121.737	134.364	195.087	126.919
7.53333	121.747	134.456	195.466	127.038
7.55	121.779	134.408	195.198	126.994
7.56667	121.867	134.588	195.032	127.026
7.58333	121.948	134.686	195.57	127.018
7.6	121.97	134.691	195.444	127.185
7.61667	122.091	134.769	195.465	127.124
7.63333	122.14	134.763	195.639	127.207
7.65	122.137	134.79	195.878	127.281
7.66667	122.201	134.902	195.829	127.239
7.68333	122.132	134.924	195.8	127.345
7.7	122.26	135.027	195.792	127.386
7.71667	122.413	135.041	196.142	127.543
7.73333	122.356	135.199	196.094	127.579
7.75	122.393	135.549	196.364	127.556
7.76667	122.465	135.31	196.376	127.643
7.78333	122.503	135.381	196.469	127.692
7.8	122.606	135.378	196.332	127.633
7.81667	122.674	135.505	196.685	127.728
7.83333	122.575	135.581	196.885	127.73
7.85	122.677	135.676	196.768	127.798
7.86667	122.823	136.248	196.942	127.854
7.88333	122.848	135.719	196.959	127.928
7.9	122.896	136.143	197.086	127.905
7.91667	122.986	135.877	196.977	127.972
7.93333	123.021	135.939	197.346	128.026
7.95	122.978	135.889	197.359	128.111
7.96667	123.028	135.969	197.552	128.114
7.98333	123.051	136.047	197.562	128.185
8	123.074	136.163	197.586	128.236
8.01667	123.324	136.344	197.755	128.219
8.03333	123.327	136.171	197.779	128.248
8.05	123.226	136.45	197.634	128.356
8.06667	123.415	136.434	197.959	128.455
8.08333	123.408	136.431	197.944	128.392
8.1	123.397	136.552	198.327	128.404
8.11667	123.435	136.547	198.384	128.535
8.13333	123.568	136.871	198.106	128.61
8.15	123.517	136.618	198.398	128.607
8.16667	123.534	136.79	198.459	128.657
8.18333	123.629	136.824	198.469	128.604
8.2	123.647	136.87	198.763	128.769
8.21667	123.791	136.984	198.422	128.742
8.23333	123.751	137.099	198.674	128.873
8.25	123.812	137.009	198.66	128.84
8.26667	123.89	137.188	198.651	128.919
8.28333	123.956	137.572	198.774	128.96
8.3	124.089	137.215	198.972	128.96
8.31667	124.13	137.207	199.115	129.016
8.33333	124.1	137.4	199.062	129.151
8.35	124.152	137.523	199.314	129.155
8.36667	124.2	137.686	199.112	129.218
8.38333	124.28	138.612	199.244	129.164
8.4	124.34	138.082	199.244	129.323
8.41667	124.429	137.674	199.39	129.29
8.43333	124.335	137.768	199.644	129.37
8.45	124.459	137.694	199.514	129.423
8.46667	124.423	137.766	199.697	129.374
8.48333	124.524	137.892	199.985	129.469
8.5	124.505	137.967	199.883	129.424
8.51667	124.56	137.967	200.125	129.51
8.53333	124.579	138.225	200.054	129.553
8.55	124.766	138.755	200.366	129.618
8.56667	124.733	138.149	200.059	129.643
8.58333	124.787	138.578	200.401	129.642
8.6	124.787	138.545	200.221	129.684
8.61667	124.941	138.459	200.468	129.735
8.63333	124.94	138.65	200.348	129.748
8.65	124.968	138.601	200.81	129.822
8.66667	124.952	138.543	200.664	129.924
8.68333	125.073	138.602	200.553	129.945
8.7	125.074	138.81	200.737	130.017
8.71667	125.135	138.763	200.867	130.043
8.73333	125.195	138.756	200.661	130.062
8.75	125.198	138.821	201.06	130.095
8.76667	125.354	138.872	201.264	130.116
8.78333	125.296	139.809	201.002	130.239
8.8	125.404	139.44	201.187	130.184
8.81667	125.476	139.045	201.408	130.256
8.83333	125.476	138.997	201.485	130.333
8.85	125.5	139.161	201.404	130.314
8.86667	125.551	139.029	201.427	130.345
8.88333	125.575	139.212	201.427	130.357
8.9	125.693	139.3	201.518	130.425
8.91667	125.657	139.465	201.523	130.49
8.93333	125.767	139.406	201.765	130.509
8.95	125.884	139.491	201.894	130.567
8.96667	125.841	139.466	201.71	130.546
8.98333	125.879	139.664	201.861	130.641
9	125.898	139.641	201.896	130.618
9.01667	126.003	139.653	202.123	130.733
9.03333	126.006	139.673	201.982	130.667
9.05	126.067	139.712	202.122	130.809
9.06667	126.067	139.77	202.5	130.786
9.08333	126.122	139.796	202.304	130.872
9.1	126.236	139.757	202.308	130.904
9.11667	126.239	139.937	202.42	130.904
9.13333	126.347	139.934	202.436	130.927
9.15	126.464	140.022	202.597	130.97
9.16667	126.431	140.112	202.78	131.039
9.18333	126.455	140.148	202.708	131.016
9.2	126.396	140.148	202.725	131.085
9.21667	126.497	140.419	202.72	131.155
9.23333	126.385	140.204	202.939	131.142
9.25	126.536	140.372	203.086	131.215
9.26667	126.695	140.427	202.965	131.191
9.28333	126.601	140.439	203.108	131.359
9.3	126.675	140.609	203.134	131.314
9.31667	126.667	140.599	203.057	131.426
9.33333	126.742	140.75	203.489	131.346
9.35	126.731	140.739	203.226	131.431
9.36667	126.945	140.678	203.455	131.456
9.38333	126.873	140.786	203.458	131.555
9.4	126.925	140.805	203.637	131.58
9.41667	127.053	140.892	203.704	131.568
9.43333	127.055	141.235	203.555	131.655
9.45	127.022	141.225	203.816	131.665
9.46667	127.136	141.034	203.564	131.751
9.48333	127.159	141.076	203.947	131.779
9.5	127.146	141.094	203.851	131.748
9.51667	127.232	141.355	203.781	131.919
9.53333	127.285	141.333	204.008	131.898
9.55	127.264	141.382	204.085	131.932
9.56667	127.364	141.32	204.153	131.886
9.58333	127.389	141.618	203.91	131.928
9.6	127.516	141.376	204.254	131.985
9.61667	127.495	141.522	204.281	132.019
9.63333	127.486	141.639	204.312	132.062
9.65	127.622	141.46	204.255	132.107
9.66667	127.641	141.771	204.747	132.112
9.68333	127.546	141.784	204.31	132.106
9.7	127.672	141.711	204.472	132.193
9.71667	127.728	141.71	204.632	132.161
9.73333	127.831	141.892	204.77	132.261
9.75	127.74	141.793	204.784	132.263
9.76667	127.874	141.758	204.861	132.322
9.78333	127.873	142.122	204.956	132.285
9.8	127.96	142.192	205.124	132.394
9.81667	128.01	142.084	205.111	132.464
9.83333	128.073	142.574	204.983	132.475
9.85	128.057	142.299	204.923	132.583
9.86667	128.15	142.271	205.207	132.552
9.88333	128.01	142.295	205.231	132.531
9.9	128.19	142.516	205.382	132.628
9.91667	128.233	142.384	205.421	132.585
9.93333	128.204	142.744	205.343	132.663
9.95	128.277	142.481	205.369	132.697
9.96667	128.288	142.503	205.19	132.716
9.98333	128.414	142.587	205.589	132.72
10	128.382	142.776	205.461	132.839
10.0167	128.426	142.925	205.61	132.854
10.0333	128.478	142.795	205.536	132.874
10.05	128.586	142.766	205.563	132.867
10.0667	128.638	142.89	205.57	132.963
10.0833	128.563	143.043	205.913	132.936
10.1	128.831	142.97	205.918	132.974
10.1167	128.681	143.131	205.936	132.988
10.1333	128.787	143.082	205.646	133.066
10.15	128.757	143.15	206.052	133.041
10.1667	128.706	143.262	205.867	133.083
10.1833	128.849	143.323	206.034	133.141
10.2	128.833	143.407	206.132	133.177
10.2167	128.885	143.37	206.155	133.164
10.2333	129.002	143.323	206.104	133.177
10.25	128.986	143.625	206.346	133.333
10.2667	129.107	143.381	206.322	133.266
10.2833	129.109	143.431	206.184	133.365
10.3	129.163	143.565	206.474	133.368
10.3167	129.26	143.526	206.474	133.388
10.3333	129.215	143.684	206.271	133.481
10.35	129.28	143.736	206.533	133.398
10.3667	129.388	143.865	206.74	133.478
10.3833	129.368	143.841	206.532	133.525
10.4	129.333	144.005	206.535	133.455
10.4167	129.442	144.269	206.482	133.514
10.4333	129.376	143.976	206.767	133.626
10.45	129.51	143.928	206.924	133.645
10.4667	129.547	143.963	207.114	133.713
10.4833	129.654	144.415	206.923	133.62
10.5	129.622	144.49	207.115	133.725
10.5167	129.591	144.194	206.898	133.725
10.5333	129.738	144.318	207.084	133.795
10.55	129.795	144.219	207.055	133.791
10.5667	129.779	144.392	207.228	133.828
10.5833	129.827	144.647	207.426	133.94
10.6	129.817	144.514	207.3	133.958
10.6167	129.814	144.698	207.373	133.917
10.6333	129.866	144.54	207.433	134.066
10.65	129.934	144.694	207.474	134.003
10.6667	129.792	144.919	207.333	134.064
10.6833	130.039	144.857	207.446	134.064
10.7	130.074	144.844	207.289	134.176
10.7167	130.16	144.894	207.754	134.127
10.7333	130.034	144.772	207.603	134.088
10.75	130.179	145.101	207.811	134.168
10.7667	130.119	144.953	207.684	134.234
10.7833	130.27	145.134	207.785	134.276
10.8	130.225	145.103	207.449	134.277
10.8167	130.32	145.112	207.756	134.366
10.8333	130.441	145.552	207.782	134.279
10.85	130.428	145.308	207.758	134.343
10.8667	130.453	145.31	207.745	134.265
10.8833	130.484	145.326	208.088	134.353
10.9	130.483	145.371	207.793	134.446
10.9167	130.462	145.37	208.094	134.481
10.9333	130.561	145.432	207.87	134.446
10.95	130.623	145.519	207.949	134.456
10.9667	130.612	145.616	208.208	134.488
10.9833	130.661	145.558	208.271	134.574
11	130.722	145.569	208.021	134.571
11.0167	130.822	145.523	208.208	134.67
11.0333	130.994	145.755	208.108	134.649
11.05	130.935	145.791	208.422	134.706
11.0667	130.94	145.973	208.274	134.765
11.0833	130.903	145.901	208.202	134.685
11.1	131.022	145.963	208.4	134.8
11.1167	131.102	145.999	208.536	134.885
11.1333	131.059	146.058	208.656	134.888
11.15	131.104	146.086	208.555	134.808
11.1667	131.066	146.067	208.563	134.906
11.1833	131.218	146.141	208.544	134.911
11.2	131.231	146.306	208.598	134.921
11.2167	131.352	146.283	208.835	134.944
11.2333	131.274	146.397	208.639	135.023
11.25	131.374	146.426	208.738	134.982
11.2667	131.408	146.396	208.772	135.011
11.2833	131.425	146.57	208.639	135.104
11.3	131.472	146.483	208.734	135.056
11.3167	131.469	146.618	208.872	135.193
11.3333	131.62	146.632	209.108	135.112
11.35	131.722	146.669	208.892	135.204
11.3667	131.714	146.681	208.677	135.283
11.3833	131.618	146.734	208.977	135.194
11.4	131.754	146.797	208.926	135.367
11.4167	131.759	146.695	208.914	135.27
11.4333	131.843	146.905	208.993	135.26
11.45	131.919	146.843	209.088	135.338
11.4667	131.886	147.128	209.166	135.321
11.4833	131.856	147.067	209.283	135.352
11.5	131.953	147.354	209.342	135.423
11.5167	131.94	147.265	209.071	135.502
11.5333	132.073	147.133	209.25	135.446
11.55	132.041	147.265	209.369	135.549
11.5667	132.052	147.311	209.438	135.448
11.5833	132.099	147.343	209.444	135.547
11.6	132.205	147.181	209.379	135.546
11.6167	132.3	147.297	209.471	135.539
11.6333	132.374	147.518	209.265	135.516
11.65	132.291	147.471	209.518	135.548
11.6667	132.392	147.456	209.558	135.696
11.6833	132.304	147.692	209.416	135.717
11.7	132.451	147.644	209.387	135.728
11.7167	132.479	147.994	209.656	135.753
11.7333	132.468	147.693	209.693	135.776
11.75	132.478	147.792	209.737	135.753
11.7667	132.688	147.853	209.698	135.858
11.7833	132.576	147.982	209.429	135.803
11.8	132.626	147.959	209.557	135.879
11.8167	132.709	147.945	209.899	135.867
11.8333	132.723	147.934	209.593	135.868
11.85	132.755	148.068	209.501	135.986
11.8667	132.833	148.131	209.818	135.944
11.8833	132.92	148.119	209.732	135.97
11.9	132.816	148.035	209.975	136.052
11.9167	133.075	148.344	210.084	136.049
11.9333	133.173	148.208	209.973	136.098
11.95	133.021	148.232	210.209	136.07
11.9667	133.077	148.33	210.241	136.129
11.9833	133.073	148.4	210.171	136.082
12	133.184	148.459	210.168	136.075
12.0167	133.13	148.345	210.172	136.107
12.0333	133.182	148.977	210.168	136.281
12.05	133.237	148.674	210.168	136.242
12.0667	133.288	148.7	210.11	136.221
12.0833	133.273	148.622	210.269	136.267
12.1	133.342	148.864	210.292	136.224
12.1167	133.396	148.601	210.206	136.246
12.1333	133.499	149.064	210.346	136.36
12.15	133.419	148.9	210.385	136.306
12.1667	133.605	148.874	210.463	136.395
12.1833	133.579	148.926	210.403	136.465
12.2	133.519	149.13	210.464	136.416
12.2167	133.584	149.167	210.613	136.545
12.2333	133.637	149.105	210.587	136.507
12.25	133.709	149.259	210.902	136.501
12.2667	133.751	149.477	210.26	136.556
12.2833	133.772	149.473	210.53	136.511
12.3	133.764	149.32	210.742	136.567
12.3167	133.796	149.286	210.446	136.647
12.3333	133.875	149.332	210.647	136.625
12.35	133.919	149.557	210.761	136.695
12.3667	133.908	149.537	210.643	136.679
12.3833	133.966	149.482	210.408	136.807
12.4	133.937	149.586	210.89	136.752
12.4167	133.949	149.659	210.739	136.797
12.4333	134.029	149.473	210.729	136.818
12.45	134.106	149.699	210.802	136.788
12.4667	134.219	149.57	210.823	136.847
12.4833	134.062	149.844	211.142	136.844
12.5	134.164	149.842	210.866	136.847
12.5167	134.142	149.806	210.931	136.982
12.5333	134.234	149.97	210.899	137.061
12.55	134.105	149.983	210.923	136.956
12.5667	134.319	150.248	210.971	136.988
12.5833	134.388	150.009	211.085	137.054
12.6	134.42	150.083	211.041	136.9
12.6167	134.398	150.086	211.221	136.949
12.6333	134.485	150.148	211.102	136.98
12.65	134.63	150.173	210.979	137.076
12.6667	134.657	150.221	211.302	136.928
12.6833	134.59	150.424	211.054	137.111
12.7	134.623	150.327	211.135	137.2
12.7167	134.608	150.299	211.125	137.073
12.7333	134.622	150.451	210.99	137.168
12.75	134.847	150.395	211.324	137.237
12.7667	134.722	150.352	211.543	137.263
12.7833	134.781	150.71	211.127	137.17
12.8	134.812	150.584	211.377	137.273
12.8167	134.741	150.915	211.267	137.262
12.8333	134.815	150.777	211.199	137.201
12.85	134.866	150.763	211.342	137.283
12.8667	135.03	150.865	211.275	137.27
12.8833	134.928	150.761	211.521	137.318
12.9	134.982	150.919	211.721	137.33
12.9167	135.014	150.817	211.724	137.284
12.9333	135.003	150.902	211.436	137.485
12.95	135.058	151.005	211.302	137.392
12.9667	135.039	151.177	211.356	137.413
12.9833	135.184	151.177	211.521	137.388
13	135.269	151.059	211.439	137.476
13.0167	135.308	151.188	211.407	137.483
13.0333	135.285	151.2	211.522	137.496
13.05	135.275	151.266	211.641	137.56
13.0667	135.328	151.281	211.421	137.491
13.0833	135.41	151.238	211.721	137.524
13.1	135.488	151.365	211.724	137.562
13.1167	135.41	151.445	211.796	137.633
13.1333	135.488	151.651	211.761	137.655
13.15	135.512	151.383	211.605	137.642
13.1667	135.554	151.691	211.819	137.623
13.1833	135.553	151.588	211.763	137.715
13.2	135.478	151.493	211.915	137.575
13.2167	135.623	151.753	211.901	137.716
13.2333	135.637	151.883	211.879	137.784
13.25	135.59	151.765	211.939	137.785
13.2667	135.703	151.664	211.924	137.809
13.2833	135.778	151.743	212.001	137.838
13.3	135.612	151.707	211.899	137.887
13.3167	135.816	151.924	211.984	137.783
13.3333	135.771	151.986	212.025	137.806
13.35	135.781	152.059	212.118	137.875
13.3667	135.816	152.079	212.125	137.945
13.3833	135.926	151.972	212.218	137.828
13.4	136.019	152.168	211.924	137.971
13.4167	136.076	152.128	212.038	138.039
13.4333	135.896	152.222	212.243	137.992
13.45	136.024	152.272	212.134	137.989
13.4667	136.021	152.625	212.141	138.11
13.4833	136.008	152.282	212.118	138.094
13.5	136.12	152.334	212.044	138.053
13.5167	136.178	152.429	212.319	138.117
13.5333	136.143	152.366	212.202	138.074
13.55	136.213	152.403	212.225	138.12
13.5667	136.166	152.533	212.28	138.121
13.5833	136.164	152.534	212.467	138.215
13.6	136.165	152.82	212.18	138.158
13.6167	136.404	152.589	212.344	138.285
13.6333	136.214	152.575	212.365	138.2
13.65	136.327	152.679	212.504	138.271
13.6667	136.408	152.688	212.231	138.235
13.6833	136.523	152.743	212.48	138.202
13.7	136.386	152.834	212.536	138.327
13.7167	136.497	152.901	212.383	138.249
13.7333	136.418	152.808	212.121	138.32
13.75	136.452	152.897	212.384	138.328
13.7667	136.44	153.097	212.586	138.318
13.7833	136.529	152.886	212.582	138.376
13.8	136.623	152.993	212.647	138.359
13.8167	136.684	153.081	212.621	138.436
13.8333	136.746	153.225	212.239	138.457
13.85	136.691	153.229	212.586	138.41
13.8667	136.828	153.303	212.779	138.448
13.8833	136.655	153.34	212.815	138.506
13.9	136.789	153.3	212.607	138.496
13.9167	136.882	153.395	212.551	138.468
13.9333	136.885	153.436	212.813	138.564
13.95	136.828	153.819	212.502	138.555
13.9667	136.897	153.454	212.555	138.612
13.9833	136.972	153.686	212.544	138.614
14	136.931	153.701	212.727	138.652
14.0167	137.023	153.571	212.727	138.703
14.0333	137.113	153.766	212.729	138.67
14.05	137.022	153.714	212.785	138.694
14.0667	137.122	153.763	213.072	138.685
14.0833	137.123	153.689	212.871	138.718
14.1	137.133	153.878	212.824	138.824
14.1167	137.242	153.779	212.909	138.738
14.1333	137.228	153.879	212.625	138.73
14.15	137.296	153.977	212.93	138.775
14.1667	137.24	154.16	213.045	138.81
14.1833	137.229	154.118	212.697	138.742
14.2	137.373	153.934	212.909	138.835
14.2167	137.366	154.2	212.886	138.941
14.2333	137.364	154.105	213.163	138.787
14.25	137.376	154.462	212.992	138.762
14.2667	137.467	154.143	213.111	138.856
14.2833	137.454	154.282	213.005	138.824
14.3	137.412	154.357	213.091	138.903
14.3167	137.539	154.394	212.864	138.976
14.3333	137.525	154.359	212.981	139.024
14.35	137.548	154.419	212.787	138.954
14.3667	137.596	154.289	213.053	139.032
14.3833	137.748	154.572	212.924	138.989
14.4	137.668	154.541	213.136	138.973
14.4167	137.698	154.652	212.963	139.034
14.4333	137.745	154.594	213.103	139.009
14.45	137.801	154.632	213.055	138.928
14.4667	137.673	154.701	213.051	139.02
14.4833	137.952	154.701	213.188	139.096
14.5	137.79	154.778	213.064	139.127
14.5167	138.055	154.718	213.206	139.127
14.5333	137.938	154.963	213.249	139.131
14.55	137.929	154.992	213.048	139.163
14.5667	138.044	154.829	213.352	139.177
14.5833	138.055	155.004	213.227	139.115
14.6	137.985	155.116	213.086	139.164
14.6167	137.873	155.141	213.431	139.245
14.6333	138.113	155.125	213.295	139.248
14.65	138.229	155.298	213.453	139.321
14.6667	138.148	155.31	213.314	139.271
14.6833	138.297	155.446	213.293	139.291
14.7	138.26	155.299	213.206	139.319
14.7167	137.952	155.38	213.265	139.316
14.7333	138.086	155.391	213.344	139.352
14.75	137.998	155.446	213.211	139.397
14.7667	137.896	155.618	213.268	139.325
14.7833	137.918	155.381	213.351	139.377
14.8	137.961	155.578	213.352	139.385
14.8167	138.101	155.57	213.103	139.4
14.8333	138.032	155.643	213.593	139.414
14.85	138.031	155.657	213.39	139.315
14.8667	138.148	155.82	213.373	139.563
14.8833	138.091	155.55	213.292	139.485
14.9	138.231	155.845	213.172	139.455
14.9167	138.289	155.9	213.597	139.445
14.9333	138.318	155.898	213.072	139.517
14.95	138.295	156.084	213.528	139.513
14.9667	138.367	155.953	213.651	139.459
14.9833	138.415	156.055	213.456	139.572
15	138.391	156.034	213.61	139.569
15.0167	138.453	155.746	213.28	139.563
15.0333	138.521	155.751	213.756	139.647
15.05	138.48	155.709	213.496	139.567
15.0667	138.462	155.793	213.451	139.634
15.0833	138.507	156.462	213.387	139.622
15.1	138.48	155.824	213.434	139.68
15.1167	138.585	155.936	213.795	139.671
15.1333	138.622	155.954	213.562	139.649
15.15	138.654	155.899	213.577	139.743
15.1667	138.713	156.195	213.66	139.707
15.1833	138.758	155.885	213.775	139.69
15.2	138.759	156.1	213.531	139.684
15.2167	138.759	156.461	213.64	139.752
15.2333	138.899	156.139	213.881	139.766
15.25	138.856	156.505	213.634	139.787
15.2667	138.889	156.261	213.761	139.814
15.2833	138.873	156.231	214.021	139.814
15.3	138.968	156.447	213.818	139.812
15.3167	138.994	156.276	213.741	139.873
15.3333	138.948	156.474	213.84	139.897
15.35	139.051	156.513	213.734	139.886
15.3667	139.109	156.411	213.695	139.908
15.3833	139.146	156.46	213.856	139.823
15.4	139.196	156.666	213.806	139.911
15.4167	139.061	156.684	213.855	139.883
15.4333	139.249	156.519	213.821	139.983
15.45	139.194	156.592	213.853	139.979
15.4667	139.217	156.704	213.818	139.862
15.4833	139.289	156.743	213.797	139.962
15.5	139.306	156.686	214.023	139.97
15.5167	139.298	156.788	213.837	140.064
15.5333	139.435	156.808	213.943	140.003
15.55	139.316	156.88	213.817	140.015
15.5667	139.459	157.481	213.814	140.104
15.5833	139.471	157.243	213.936	139.989
15.6	139.503	156.945	214.002	140.122
15.6167	139.553	157.146	213.961	140.059
15.6333	139.612	157.162	213.813	140.135
15.65	139.457	157.229	213.975	140.122
15.6667	139.495	157.026	213.953	139.816
15.6833	139.623	157.347	213.979	139.764
15.7	139.618	157.219	214.001	139.779
15.7167	139.765	157.34	213.803	139.763
15.7333	139.714	157.416	213.973	139.756
15.75	139.868	157.416	214.206	139.686
15.7667	139.823	157.593	213.993	139.847
15.7833	139.83	157.484	213.964	139.705
15.8	139.8	157.616	213.957	139.774
15.8167	139.729	157.554	213.791	139.741
15.8333	139.953	157.661	214.065	139.804
15.85	139.957	157.756	213.937	139.895
15.8667	139.949	157.783	214.002	139.789
15.8833	140.019	157.69	214.218	139.885
15.9	139.934	158.106	214.203	139.92
15.9167	140.005	157.997	214.415	139.885
15.9333	140.127	157.792	214.227	139.914
15.95	140.146	157.854	214.106	139.826
15.9667	140.08	157.917	214.306	139.941
15.9833	140.209	157.931	214.044	139.873
16	140.212	158.06	213.979	139.958
16.0167	140.234	158.07	214.209	139.941
16.0333	140.349	158.093	214.232	139.952
16.05	140.24	158.232	214.115	139.869
16.0667	140.349	158.011	214.143	139.91
16.0833	140.302	158.342	214.1	139.928
16.1	140.503	158.369	214.43	139.975
16.1167	140.622	158.206	214.072	139.932
16.1333	140.369	158.383	214.267	140.051
16.15	140.391	158.645	214.041	139.964
16.1667	140.502	158.554	214.39	139.946
16.1833	140.616	158.588	214.222	140.11
16.2	140.561	158.508	214.425	140.063
16.2167	140.539	158.611	214.027	140.048
16.2333	140.561	158.668	214.409	139.991
16.25	140.684	158.588	214.552	140.11
16.2667	140.586	158.659	214.13	140.098
16.2833	140.676	158.752	214.29	140.059
16.3	140.698	158.763	214.245	140.156
16.3167	140.688	158.692	214.484	140.18
16.3333	140.83	158.792	214.41	140.189
16.35	140.937	158.875	214.448	140.227
16.3667	140.88	158.863	214.08	140.12
16.3833	140.973	159.09	214.232	140.267
16.4	141.001	158.822	214.39	140.193
16.4167	141.107	159.054	214.531	140.189
16.4333	140.88	159.027	214.282	140.277
16.45	140.973	159.084	214.571	140.231
16.4667	141.012	159.014	214.534	140.205
16.4833	141.082	158.969	214.488	140.183
16.5	141.152	159.119	214.668	140.277
16.5167	141.101	159.067	214.39	140.312
16.5333	141.139	159.192	214.448	140.307
16.55	140.983	159.255	214.564	140.23
16.5667	141.079	159.323	214.367	140.369
16.5833	141.268	159.298	214.92	140.325
16.6	141.331	159.481	214.729	140.429
16.6167	141.304	159.507	214.735	140.343
16.6333	141.197	159.49	214.361	140.407
16.65	141.28	159.574	214.612	140.336
16.6667	141.437	159.599	214.628	140.417
16.6833	141.234	159.681	214.652	140.443
16.7	141.375	159.612	214.328	140.371
16.7167	141.377	159.657	214.609	140.416
16.7333	141.424	159.578	214.754	140.463
16.75	141.331	159.663	214.615	140.562
16.7667	141.457	159.714	214.531	140.391
16.7833	141.565	159.698	214.638	140.585
16.8	141.352	159.735	214.708	140.442
16.8167	141.553	159.722	214.679	140.443
16.8333	141.556	159.959	214.39	140.479
16.85	141.604	159.878	214.593	140.347
16.8667	141.541	159.877	214.753	140.406
16.8833	141.675	160.129	214.819	140.537
16.9	141.66	160.001	214.817	140.534
16.9167	141.592	159.945	214.814	140.56
16.9333	141.601	160.1	214.757	140.531
16.95	141.719	160.056	214.447	140.534
16.9667	141.626	160.152	214.37	140.593
16.9833	141.737	160.165	214.631	140.583
17	141.852	160.318	214.919	140.593
17.0167	141.635	160.266	214.814	140.597
17.0333	141.815	160.248	214.566	140.605
17.05	141.734	160.485	214.737	140.562
17.0667	141.78	160.279	214.674	140.618
17.0833	141.886	160.375	214.896	140.678
17.1	141.839	160.556	214.733	140.562
17.1167	141.806	160.484	214.756	140.736
17.1333	141.896	160.442	215.018	140.69
17.15	141.951	160.534	214.777	140.678
17.1667	141.912	160.477	214.685	140.692
17.1833	142.08	160.472	214.799	140.67
17.2	142.088	160.791	214.675	140.711
17.2167	142.05	160.661	214.935	140.725
17.2333	142.063	160.613	214.632	140.751
17.25	142.174	160.569	214.993	140.7
17.2667	142.101	160.735	214.854	140.77
17.2833	142.259	160.763	214.963	140.774
17.3	142.316	160.863	215.03	140.787
17.3167	142.199	160.914	214.771	140.712
17.3333	142.304	160.901	214.874	140.772
17.35	142.257	160.887	214.628	140.832
17.3667	142.316	160.861	214.916	140.905
17.3833	142.234	160.971	214.92	140.778
17.4	142.377	160.884	214.994	140.882
17.4167	142.366	161.1	215.262	140.81
17.4333	142.379	160.915	214.954	140.823
17.45	142.507	160.985	214.869	140.82
17.4667	142.448	161.335	214.855	140.892
17.4833	142.519	161.125	215.015	140.927
17.5	142.57	161.295	215.154	140.9
17.5167	142.546	161.47	214.993	140.945
17.5333	142.557	161.262	214.894	140.928
17.55	142.569	161.316	214.875	140.88
17.5667	142.615	161.363	214.954	140.908
17.5833	142.675	161.361	215.061	140.919
17.6	142.544	161.424	214.889	140.963
17.6167	142.714	161.5	215.238	141.012
17.6333	142.554	161.377	214.69	140.976
17.65	142.698	161.638	214.953	141.045
17.6667	142.735	161.602	215.012	141.06
17.6833	142.749	161.759	215.116	140.877
17.7	142.783	161.611	215.033	141.08
17.7167	142.825	161.524	215.019	141.087
17.7333	142.776	161.683	215.229	141.108
17.75	142.736	161.682	215.363	141.057
17.7667	142.903	161.864	215.486	141.141
17.7833	142.853	161.632	214.896	141.037
17.8	142.959	161.866	215.154	141.105
17.8167	142.908	161.783	215.078	141.084
17.8333	143.072	161.821	215.298	141.084
17.85	142.924	162.087	215.277	141.062
17.8667	143.025	161.939	215.093	141.119
17.8833	143.024	162.101	215.078	141.199
17.9	143.011	161.987	215.112	141.155
17.9167	143.059	161.978	214.974	141.135
17.9333	143.058	162.003	215.175	141.204
17.95	143.157	162.237	215.257	141.227
17.9667	143.193	162.214	215.138	141.217
17.9833	143.192	162.131	215.283	141.182
18	143.21	162.171	215.359	141.307
18.0167	143.251	162.149	215.056	141.278
18.0333	143.409	162.155	215.371	141.319
18.05	143.337	162.273	215.132	141.276
18.0667	143.361	162.226	215.175	141.21
18.0833	143.3	162.192	215.409	141.308
18.1	143.274	162.367	215.131	141.299
18.1167	143.347	162.481	215.442	141.274
18.1333	143.363	162.367	215.081	141.348
18.15	143.411	162.745	215.197	141.32
18.1667	143.515	162.554	215.38	141.335
18.1833	143.397	162.662	215.241	141.405
18.2	143.421	162.653	215.552	141.307
18.2167	143.432	162.509	215.358	141.441
18.2333	143.517	162.481	215.442	141.344
18.25	143.565	162.533	215.336	141.347
18.2667	143.532	162.649	215.176	141.392
18.2833	143.533	162.64	215.23	141.416
18.3	143.624	163.001	215.485	141.438
18.3167	143.625	162.65	215.53	141.488
18.3333	143.744	162.932	215.295	141.35
18.35	143.707	162.908	215.502	141.537
18.3667	143.837	162.85	215.506	141.366
18.3833	143.71	162.86	215.379	141.46
18.4	143.761	162.734	215.155	141.606
18.4167	143.82	162.852	215.136	141.489
18.4333	143.758	162.976	215.423	141.522
18.45	143.829	163.075	215.567	141.512
18.4667	143.748	163.24	215.39	141.491
18.4833	143.853	163.184	215.315	141.546
18.5	143.904	162.965	215.469	141.56
18.5167	144	163.085	215.438	141.524
18.5333	143.94	163.157	215.511	141.647
18.55	143.922	163.231	215.581	141.585
18.5667	143.941	163.245	215.13	141.617
18.5833	143.889	163.312	215.262	141.62
18.6	143.974	163.324	215.425	141.487
18.6167	144.114	163.317	215.264	141.681
18.6333	144.061	163.105	215.564	141.641
18.65	144.02	163.351	215.752	141.621
18.6667	144.146	163.473	215.582	141.658
18.6833	144.181	163.425	215.445	141.669
18.7	144.124	163.439	215.583	141.694
18.7167	144.207	163.345	215.448	141.774
18.7333	144.301	163.428	215.448	141.678
18.75	144.216	163.539	215.611	141.798
18.7667	144.264	163.529	215.709	141.714
18.7833	144.364	163.665	215.282	141.742
18.8	144.317	163.873	215.566	141.711
18.8167	144.471	163.512	215.406	141.82
18.8333	144.364	163.598	215.523	141.794
18.85	144.42	163.809	215.582	141.738
18.8667	144.508	163.862	215.959	141.692
18.8833	144.483	163.742	215.631	141.735
18.9	144.543	163.764	215.362	141.761
18.9167	144.453	163.936	215.531	141.75
18.9333	144.544	164.079	215.786	141.709
18.95	144.487	163.883	215.507	141.834
18.9667	144.592	163.879	215.809	141.764
18.9833	144.488	163.84	215.466	141.868
19	144.681	164.033	215.46	141.821
19.0167	144.691	163.98	215.617	141.87
19.0333	144.666	163.979	215.509	141.928
19.05	144.594	163.998	215.765	141.823
19.0667	144.764	164.097	215.751	141.844
19.0833	144.74	163.98	215.615	141.883
19.1	144.654	164.163	215.77	141.917
19.1167	144.766	164.335	215.667	141.881
19.1333	144.862	164.378	215.89	141.878
19.15	144.641	164.224	215.797	141.964
19.1667	144.92	164.518	215.749	141.99
19.1833	144.799	164.393	215.937	141.938
19.2	144.91	164.226	215.704	142.037
19.2167	144.846	164.397	215.505	141.9
19.2333	144.987	164.396	215.852	142.038
19.25	144.923	164.452	215.71	141.943
19.2667	144.971	164.451	215.655	141.956
19.2833	145.167	164.486	215.543	142.004
19.3	145.083	164.541	215.93	142.062
19.3167	145.046	164.568	215.655	142.025
19.3333	144.984	164.408	215.607	142.022
19.35	145.115	164.749	215.48	142.098
19.3667	145.107	164.634	215.736	142.122
19.3833	145.205	164.71	215.895	142.064
19.4	145.253	164.736	215.775	142.015
19.4167	145.132	164.911	215.937	142.073
19.4333	145.181	164.809	215.647	142.085
19.45	145.07	164.78	215.794	142.107
19.4667	145.122	164.822	215.919	142.086
19.4833	145.242	164.777	215.618	142.16
19.5	145.279	164.885	215.847	142.189
19.5167	145.254	164.968	215.859	142.041
19.5333	145.485	164.864	215.448	142.118
19.55	145.242	165.035	215.855	142.155
19.5667	145.335	164.851	215.749	142.204
19.5833	145.337	164.982	215.908	142.099
19.6	145.305	164.996	215.75	142.216
19.6167	145.508	165.081	215.593	142.252
19.6333	145.427	165.022	215.896	142.196
19.65	145.511	165.196	216.022	142.159
19.6667	145.459	165.114	215.897	142.23
19.6833	145.579	165.154	215.962	142.276
19.7	145.569	165.152	215.443	142.3
19.7167	145.555	165.21	216.02	142.311
19.7333	145.595	165.195	215.692	142.38
19.75	145.52	165.107	215.921	142.278
19.7667	145.56	165.399	215.769	142.264
19.7833	145.777	165.168	215.84	142.264
19.8	145.742	165.279	215.959	142.286
19.8167	145.73	165.339	215.69	142.29
19.8333	145.807	165.394	215.94	142.409
19.85	145.729	165.457	215.714	142.314
19.8667	145.877	165.583	215.624	142.23
19.8833	145.942	165.526	215.77	142.347
19.9	145.836	165.524	215.835	142.277
19.9167	145.943	165.83	215.978	142.385
19.9333	145.923	165.669	215.938	142.352
19.95	145.852	165.581	216.038	142.357
19.9667	146.022	165.742	215.873	142.388
19.9833	145.987	165.629	216.02	142.517
20	145.88	165.744	216.18	142.408
20.0167	146.064	165.726	215.709	142.461
20.0333	146	165.932	216.045	142.385
20.05	146.032	165.67	215.995	142.384
20.0667	146.112	165.596	215.989	142.338
20.0833	146.159	165.649	215.679	142.456
20.1	146.114	165.796	215.818	142.405
20.1167	146.114	165.99	215.883	142.441
20.1333	146.346	165.964	215.694	142.456
20.15	146.125	165.825	215.978	142.482
20.1667	146.17	165.815	215.995	142.468
20.1833	146.196	166.004	216.128	142.543
20.2	146.295	166.138	215.773	142.553
20.2167	146.256	166.072	216.172	142.53
20.2333	146.267	166.051	215.955	142.54
20.25	146.26	166.106	215.996	142.472
20.2667	146.331	166.122	215.851	142.505
20.2833	146.379	166.249	215.935	142.467
20.3	146.478	166.089	216.204	142.569
20.3167	146.384	166.175	215.799	142.649
20.3333	146.443	166.218	215.956	142.674
20.35	146.542	166.201	216.21	142.556
20.3667	146.525	166.174	216.165	142.601
20.3833	146.53	166.305	216.18	142.612
20.4	146.518	166.28	215.94	142.577
20.4167	146.568	166.44	215.894	142.639
20.4333	146.557	166.309	216.228	142.617
20.45	146.621	166.352	216.003	142.665
20.4667	146.579	166.188	215.996	142.579
20.4833	146.582	166.291	215.912	142.627
20.5	146.642	166.538	215.963	142.624
20.5167	146.604	166.539	215.836	142.662
20.5333	146.75	166.538	216.161	142.7
20.55	146.665	166.346	216.185	142.622
20.5667	146.777	166.787	216.213	142.771
20.5833	146.692	166.607	215.996	142.72
20.6	146.665	166.643	216.251	142.722
20.6167	146.838	166.636	216.113	142.684
20.6333	146.728	166.626	216.063	142.794
20.65	146.752	166.741	216.125	142.661
20.6667	146.725	166.758	216	142.758
20.6833	146.827	166.6	216.016	142.78
20.7	146.863	166.608	216.068	142.805
20.7167	146.963	166.77	216.078	142.734
20.7333	147.013	166.933	216.248	142.832
20.75	146.979	166.826	215.818	142.828
20.7667	146.95	166.855	215.968	142.805
20.7833	146.927	166.874	216.265	142.726
20.8	146.959	166.888	216.182	142.896
20.8167	147.023	166.811	216.038	142.943
20.8333	146.984	166.889	216.123	142.758
20.85	147.079	166.784	216.183	142.843
20.8667	147.164	167.117	215.936	142.891
20.8833	147.014	167.015	216.248	142.852
20.9	147.098	167.033	216.104	142.895
20.9167	147.24	167.148	216.353	142.894
20.9333	147.258	167.179	216.082	142.925
20.95	147.037	167.118	216.478	142.932
20.9667	147.124	166.993	216.317	142.869
20.9833	147.06	167.166	216.021	142.88
21	147.25	167.135	216.208	142.96
21.0167	147.225	167.211	216.146	142.963
21.0333	147.263	167.353	216.29	142.989
21.05	147.273	167.313	216.192	142.906
21.0667	147.26	167.323	216.141	142.907
21.0833	147.313	167.312	216.143	143.01
21.1	147.396	167.224	216.31	143.015
21.1167	147.308	167.414	216.33	142.999
21.1333	147.396	167.334	216.313	142.976
21.15	147.371	167.193	216.142	143.05
21.1667	147.426	167.354	215.997	143
21.1833	147.523	167.222	216.166	142.992
21.2	147.385	167.54	216.087	142.965
21.2167	147.184	167.35	216.168	143.074
21.2333	147.201	167.57	216.11	142.962
21.25	147.004	167.706	216.226	143.087
21.2667	147.06	167.572	216.067	143.021
21.2833	147.013	167.527	216.098	142.926
21.3	147.171	167.428	216.471	143.11
21.3167	147.045	167.59	216.516	143.085
21.3333	147.309	167.617	216.127	143.123
21.35	147.244	167.426	216.388	143.002
21.3667	147.32	167.528	216.283	143.016
21.3833	147.245	167.863	216.18	143.025
21.4	147.206	167.658	216.248	143.073
21.4167	147.184	167.757	216.417	143.087
21.4333	147.348	167.792	216.248	143.064
21.45	147.295	167.706	216.224	143.071
21.4667	147.335	167.827	216.139	143.183
21.4833	147.288	167.762	216.245	143.096
21.5	147.295	167.786	216.104	143.159
21.5167	147.358	167.453	216.186	143.087
21.5333	147.416	167.425	216.368	143.18
21.55	147.433	167.371	216.415	143.18
21.5667	147.361	167.645	216.132	143.097
21.5833	147.424	167.659	216.23	143.147
21.6	147.556	167.477	216.289	143.132
21.6167	147.579	167.531	216.395	143.113
21.6333	147.508	167.645	216.266	143.085
21.65	147.522	167.619	216.409	143.124
21.6667	147.428	167.542	216.579	143.182
21.6833	147.595	167.602	216.494	143.192
21.7	147.631	167.596	216.289	143.194
21.7167	147.433	167.837	216.104	143.208
21.7333	147.531	167.665	216.391	143.207
21.75	147.757	167.819	216.537	143.168
21.7667	147.611	167.821	216.266	143.145
21.7833	147.659	167.709	216.309	143.207
21.8	147.724	167.735	216.414	143.197
21.8167	147.609	167.765	216.143	143.255
21.8333	147.699	167.761	216.019	143.171
21.85	147.673	167.81	216.35	143.273
21.8667	147.732	168.075	216.452	143.253
21.8833	147.896	167.79	216.412	143.267
21.9	147.782	167.922	216.571	143.255
21.9167	147.719	168.101	216.434	143.206
21.9333	147.779	168.17	216.413	143.196
21.95	147.88	168.261	216.55	143.314
21.9667	147.832	168.08	216.595	143.268
21.9833	147.729	167.851	216.54	143.339
22	147.905	168.201	216.575	143.282
22.0167	147.915	168.039	216.472	143.33
22.0333	148.06	168.106	216.349	143.339
22.05	147.979	168.029	216.721	143.376
22.0667	147.996	168.115	216.463	143.318
22.0833	147.83	168.029	216.395	143.245
22.1	148.054	168.392	216.66	143.341
22.1167	148.003	168.069	216.597	143.327
22.1333	148.068	168.14	216.412	143.392
22.15	147.981	168.28	216.145	143.303
22.1667	148.02	168.161	216.473	142.855
22.1833	148.094	168.378	216.475	142.878
22.2	147.996	168.423	216.392	142.905
22.2167	148.17	168.303	216.393	142.866
22.2333	148.115	168.306	216.49	142.875
22.25	147.944	168.333	216.372	142.872
22.2667	148.132	168.511	216.423	142.926
22.2833	148.131	168.465	216.42	142.941
22.3	148.157	168.295	216.369	142.926
22.3167	148.22	168.469	216.205	142.954
22.3333	148.195	168.543	216.579	142.94
22.35	148.305	168.426	216.288	142.854
22.3667	148.208	168.655	216.654	142.903
22.3833	148.14	168.661	216.446	142.827
22.4	148.333	168.456	216.515	142.878
22.4167	148.369	168.51	216.468	142.903
22.4333	148.482	168.402	216.243	142.907
22.45	148.314	168.52	216.643	142.867
22.4667	148.318	168.282	216.579	142.796
22.4833	148.346	168.557	216.268	142.879
22.5	148.418	168.51	216.269	142.84
22.5167	148.518	168.688	216.315	142.867
22.5333	148.456	168.532	216.189	142.857
22.55	148.473	168.614	216.47	142.912
22.5667	148.396	168.659	216.516	142.916
22.5833	148.405	168.704	216.35	142.961
22.6	148.48	168.615	216.698	142.914
22.6167	148.584	168.63	216.61	142.988
22.6333	148.569	168.765	216.183	142.914
22.65	148.63	168.751	216.413	143.045
22.6667	148.546	168.629	216.431	142.951
22.6833	148.645	168.657	216.271	143
22.7	148.683	168.75	216.477	142.951
22.7167	148.68	168.747	216.347	142.845
22.7333	148.745	168.833	216.117	143.011
22.75	148.505	168.91	216.512	142.938
22.7667	148.469	168.757	216.474	142.988
22.7833	148.683	168.877	216.386	143.048
22.8	148.769	168.817	216.355	142.901
22.8167	148.658	168.759	216.575	142.914
22.8333	148.821	169.013	216.722	143.013
22.85	148.807	169.017	216.49	142.987
22.8667	148.756	168.921	216.495	143.035
22.8833	148.758	168.979	216.437	142.988
22.9	148.782	169.117	216.495	143.036
22.9167	148.794	169.087	216.474	142.977
22.9333	148.948	168.954	216.348	142.949
22.95	148.948	169.115	216.614	143.037
22.9667	148.905	169.129	216.453	142.916
22.9833	149	169.045	216.27	142.964
23	148.906	169.083	216.644	143.026
23.0167	148.996	169.25	216.45	143.062
23.0333	148.97	169.174	216.49	143.002
23.05	148.831	169.191	216.311	143.011
23.0667	148.923	169.132	216.426	142.975
23.0833	149.007	169.143	216.744	143.061
23.1	148.823	169.236	216.204	143.084
23.1167	149.018	169.219	216.313	143.021
23.1333	149.007	169.052	216.354	143.05
23.15	149.086	169.237	216.425	143.121
23.1667	149.185	169.208	216.12	143.013
23.1833	149.174	169.439	216.415	143.125
23.2	149.071	169.428	216.41	142.965
23.2167	149.112	169.32	216.322	143.035
23.2333	149.237	169.328	216.377	143.071
23.25	149.092	169.264	216.328	143.081
23.2667	149.195	169.423	216.513	143.081
23.2833	149.26	169.572	216.615	143.038
23.3	149.223	169.473	216.65	143.058
23.3167	149.225	169.563	216.224	143.058
23.3333	149.169	169.445	216.331	143.144
23.35	149.325	169.559	216.512	143.047
23.3667	149.17	169.592	216.272	143.184
23.3833	149.349	169.427	216.369	143.085
23.4	149.323	169.539	216.563	143.132
23.4167	149.331	169.369	216.412	143.117
23.4333	149.354	169.664	216.538	143.18
23.45	149.314	169.515	216.326	143.095
23.4667	149.339	169.441	216.46	143.133
23.4833	149.451	169.323	216.662	143.108
23.5	149.4	169.698	216.493	143.071
23.5167	149.361	169.754	216.431	143.083
23.5333	149.502	169.515	216.21	143.159
23.55	149.47	169.754	216.497	143.112
23.5667	149.268	169.529	216.191	143.156
23.5833	149.452	169.648	216.579	143.168
23.6	149.421	169.889	216.536	143.166
23.6167	149.437	169.947	216.472	143.049
23.6333	149.615	169.958	216.409	143.128
23.65	149.612	169.707	216.744	143.153
23.6667	149.538	169.857	216.783	143.058
23.6833	149.576	169.756	216.499	143.2
23.7	149.616	169.823	216.43	143.183
23.7167	149.58	169.81	216.351	143.167
23.7333	149.578	169.92	216.46	143.074
23.75	149.664	169.683	216.469	143.144
23.7667	149.578	169.842	216.602	143.183
23.7833	149.664	169.802	216.435	143.208
23.8	149.616	169.844	216.633	143.181
23.8167	149.726	169.903	216.536	143.19
23.8333	149.661	169.919	216.328	143.217
23.85	149.698	169.928	216.466	143.182
23.8667	149.663	169.855	216.511	143.212
23.8833	149.883	170.061	216.762	143.193
23.9	149.69	169.935	216.519	143.194
23.9167	149.767	169.823	216.449	143.12
23.9333	149.857	169.913	216.552	143.222
23.95	149.725	170.034	216.616	143.18
23.9667	149.706	169.8	216.802	143.181
23.9833	149.739	169.92	216.432	143.18
24	149.831	170.241	216.695	143.16
24.0167	149.843	169.889	216.495	143.19
24.0333	149.942	170.126	216.402	143.103
24.05	149.762	170.046	216.231	143.131
24.0667	149.82	170.126	216.451	143.131
24.0833	149.919	170.128	216.326	143.202
24.1	149.879	170.052	216.615	143.212
24.1167	149.923	170.248	216.501	143.24
24.1333	150.067	170.08	216.456	143.18
24.15	149.856	170.148	216.225	143.252
24.1667	149.889	170.214	216.487	143.155
24.1833	150.117	170.215	216.452	143.239
24.2	150.033	170.113	216.515	143.252
24.2167	150.071	170.143	216.39	143.144
24.2333	149.926	170.012	216.29	143.181
24.25	150.069	170.051	216.845	143.168
24.2667	149.956	170.124	216.515	143.218
24.2833	150.079	170.111	216.501	143.243
24.3	150.093	170.286	216.411	143.193
24.3167	150.08	169.99	216.521	143.17
24.3333	150.056	170.242	216.349	143.251
24.35	150.232	170.453	216.393	143.252
24.3667	150.046	170.305	216.555	143.265
24.3833	150.096	170.421	216.31	143.231
24.4	150.286	170.334	216.495	143.154
24.4167	150.361	170.185	216.372	143.147
24.4333	150.117	170.323	216.494	143.28
24.45	150.158	170.18	216.332	143.141
24.4667	150.173	170.452	216.168	143.196
24.4833	150.17	170.379	216.536	143.153
24.5	150.275	170.376	216.908	143.226
24.5167	150.312	170.424	216.615	143.157
24.5333	150.154	170.528	216.388	143.157
24.55	150.472	170.438	216.377	143.135
24.5667	150.298	170.473	216.33	143.116
24.5833	150.296	170.446	216.33	143.166
24.6	150.301	170.424	216.697	143.168
24.6167	150.26	170.393	216.368	143.143
24.6333	150.426	170.484	216.66	143.155
24.65	150.306	170.383	216.472	143.165
24.6667	150.514	170.516	216.613	143.193
24.6833	150.296	170.438	216.539	143.216
24.7	150.349	170.652	216.3	143.18
24.7167	150.418	170.513	216.553	143.169
24.7333	150.399	170.531	216.66	143.205
24.75	150.448	170.587	216.511	143.152
24.7667	150.528	170.667	216.492	143.154
24.7833	150.399	170.484	216.473	143.2
24.8	150.41	170.752	216.327	143.117
24.8167	150.604	170.709	216.466	143.153
24.8333	150.427	170.537	216.286	143.22
24.85	150.514	170.757	216.801	143.155
24.8667	150.615	170.75	216.816	143.142
24.8833	150.514	170.627	216.636	143.17
24.9	150.576	170.469	216.449	143.178
24.9167	150.656	170.618	216.634	143.265
24.9333	150.423	170.599	216.553	143.191
24.95	150.577	170.664	216.698	143.24
24.9667	150.798	170.75	216.738	143.192
24.9833	150.534	170.48	216.574	143.119
25	150.645	170.706	216.701	143.24
25.0167	150.575	170.558	216.431	143.106
25.0333	150.502	170.764	216.274	143.214
25.05	150.613	170.737	216.532	143.147
25.0667	150.604	170.744	216.384	143.217
25.0833	150.669	170.634	216.451	143.132
25.1	150.68	170.861	216.332	143.192
25.1167	150.653	170.632	216.413	143.166
25.1333	150.871	170.793	216.388	143.241
25.15	150.603	170.888	216.345	143.178
25.1667	150.891	170.829	216.061	143.167
25.1833	150.768	170.889	216.515	143.218
25.2	150.921	170.874	216.594	143.129
25.2167	150.78	170.741	216.677	143.181
25.2333	150.848	170.915	216.632	143.177
25.25	150.859	170.755	216.371	143.11
25.2667	150.819	170.856	216.29	143.24
25.2833	150.807	170.785	216.516	143.193
25.3	150.771	170.671	216.676	143.104
25.3167	151.023	170.857	216.351	143.206
25.3333	150.798	170.769	216.263	143.191
25.35	150.92	170.794	216.386	143.167
25.3667	150.934	170.887	216.39	143.205
25.3833	150.898	170.728	216.37	143.243
25.4	151.023	171.023	216.513	143.114
25.4167	150.947	170.901	216.53	143.275
25.4333	150.959	171.052	216.652	143.121
25.45	150.784	170.992	216.385	143.139
25.4667	150.989	170.905	216.408	143.175
25.4833	150.946	170.948	216.489	143.12
25.5	150.976	170.843	216.39	143.127
25.5167	150.931	171.155	216.367	143.202
25.5333	150.739	171.069	216.431	143.158
25.55	150.962	170.841	216.528	143.143
25.5667	150.987	171.007	216.616	143.129
25.5833	151.036	170.934	216.486	143.143
25.6	151.035	170.83	216.326	143.12
25.6167	151.092	170.754	216.592	143.094
25.6333	151.075	171.036	216.388	143.135
25.65	151.079	171.325	216.51	143.108
25.6667	151.164	171.025	216.4	143.094
25.6833	151.191	171.082	216.346	143.18
25.7	151.117	171.146	216.596	143.192
25.7167	151.054	171.114	216.37	143.057
25.7333	151.086	170.964	216.341	143.139
25.75	151.304	171.068	216.863	143.125
25.7667	151.142	171.054	216.509	143.169
25.7833	151.062	171.126	216.571	143.119
25.8	151.104	171.124	216.333	143.109
25.8167	151.154	171.157	216.591	143.121
25.8333	151.208	171.052	216.508	143.194
25.85	151.293	171.008	216.475	143.191
25.8667	151.303	171.292	216.484	143.087
25.8833	151.218	171.339	216.629	143.022
25.9	151.231	171.219	216.388	143.061
25.9167	151.424	171.125	216.292	143.131
25.9333	151.239	171.187	216.593	143.13
25.95	151.15	171.2	216.248	143.132
25.9667	151.343	171.188	216.41	143.157
25.9833	151.309	171.298	216.465	143.094
26	151.157	171.2	216.7	143.118
26.0167	151.361	171.242	216.467	143.17
26.0333	151.344	171.22	216.349	143.047
26.05	151.398	171.2	216.325	143.035
26.0667	151.406	171.333	216.267	143.078
26.0833	151.307	171.307	216.512	143.101
26.1	151.412	171.218	216.649	143.096
26.1167	151.433	171.25	216.548	143.02
26.1333	151.33	171.429	216.551	143.045
26.15	151.462	171.217	216.614	143.085
26.1667	151.453	171.414	216.241	143.033
26.1833	151.503	171.162	216.576	143.031
26.2	151.576	171.384	216.243	142.984
26.2167	151.387	171.278	216.605	142.998
26.2333	151.446	171.279	216.247	143.048
26.25	151.491	171.429	216.306	143.074
26.2667	151.501	171.356	216.531	143.085
26.2833	151.501	171.4	216.429	143.119
26.3	151.588	171.491	216.347	143.021
26.3167	151.536	171.321	216.493	142.961
26.3333	151.539	171.342	216.31	143.036
26.35	151.655	171.279	216.546	143.085
26.3667	151.551	171.367	216.331	143.034
26.3833	151.513	171.355	216.386	143.05
26.4	151.562	171.502	216.389	143.049
26.4167	151.564	171.455	216.499	143.023
26.4333	151.72	171.339	216.307	143.035
26.45	151.486	171.636	216.578	142.986
26.4667	151.72	171.568	216.036	143.083
26.4833	151.666	171.411	216.449	142.936
26.5	151.748	171.58	216.337	143.032
26.5167	151.69	171.611	216.39	143.023
26.5333	151.709	171.339	216.33	143.095
26.55	151.777	171.565	216.199	143.023
26.5667	151.733	171.682	216.486	142.995
26.5833	151.718	171.577	216.267	143.008
26.6	151.641	171.488	216.386	143.019
26.6167	151.731	171.523	216.119	143.022
26.6333	151.723	171.672	216.37	142.975
26.65	151.666	171.626	216.204	142.915
26.6667	151.669	171.519	216.342	142.976
26.6833	151.877	171.504	216.74	142.963
26.7	151.694	171.745	216.555	142.931
26.7167	151.863	171.5	216.041	142.977
26.7333	151.77	171.652	216.259	142.929
26.75	151.82	171.669	216.387	142.903
26.7667	151.861	171.67	216.31	142.938
26.7833	151.877	171.673	216.556	142.984
26.8	151.901	171.486	216.017	142.913
26.8167	151.871	171.52	216.405	142.95
26.8333	151.939	171.791	216.59	142.916
26.85	151.938	171.788	216.573	142.939
26.8667	151.861	171.76	216.325	142.856
26.8833	151.923	171.564	216.186	142.854
26.9	151.845	171.535	216.118	143.027
26.9167	152.067	171.985	216.305	142.913
26.9333	151.898	171.687	216.406	143.009
26.95	151.9	171.697	216.184	142.903
26.9667	152.055	171.649	216.243	142.891
26.9833	151.968	171.736	216.383	142.879
27	152.043	171.849	216.386	142.977
27.0167	152.002	171.67	216.237	142.964
27.0333	152.044	171.807	216.097	142.987
27.05	152.078	171.765	216.364	142.941
27.0667	151.965	171.796	216.244	142.94
27.0833	152.075	171.804	216.306	142.942
27.1	151.99	171.831	216.155	142.902
27.1167	152.046	171.773	216.301	142.883
27.1333	152.079	171.94	216.424	142.904
27.15	152.113	171.85	216.509	142.841
27.1667	152.198	171.837	216.26	142.879
27.1833	152.097	171.73	216.383	142.915
27.2	152.198	171.851	216.322	143
27.2167	152.298	171.611	216.404	142.966
27.2333	152.248	171.806	216.511	142.856
27.25	152.209	171.805	216.179	142.831
27.2667	152.065	171.886	216.183	142.87
27.2833	152.197	171.901	216.411	142.844
27.3	152.225	171.76	215.84	142.914
27.3167	152.183	171.714	216.079	142.967
27.3333	152.104	171.824	216.242	142.845
27.35	152.3	171.878	216.244	142.902
27.3667	152.157	171.941	216.433	142.847
27.3833	152.355	171.831	216.207	142.929
27.4	152.315	171.882	216.167	142.883
27.4167	152.327	171.879	216.1	142.748
27.4333	152.337	172.088	216.205	142.818
27.45	152.349	172.028	216.324	142.784
27.4667	152.441	171.815	216.162	142.856
27.4833	152.392	171.806	216.137	142.858
27.5	152.247	171.908	216.225	142.868
27.5167	152.275	172.034	216.081	142.746
27.5333	152.355	171.924	216.265	142.846
27.55	152.431	172.019	216.307	142.795
27.5667	152.505	171.987	216.099	142.845
27.5833	152.44	171.745	215.901	142.868
27.6	152.589	172.002	216.14	142.915
27.6167	152.484	171.806	216.157	142.897
27.6333	152.455	172.074	216.367	142.845
27.65	152.481	171.939	216.39	142.883
27.6667	152.663	172.111	216.349	142.785
27.6833	152.524	172.041	216.266	142.814
27.7	152.619	172.062	216.266	142.848
27.7167	152.595	172.134	216.077	142.844
27.7333	152.457	172.09	216.343	142.818
27.75	152.588	172.142	216.189	142.825
27.7667	152.575	172.106	216.189	142.821
27.7833	152.612	172.075	216.246	142.686
27.8	152.595	172.005	216.179	142.796
27.8167	152.623	172.262	216.181	142.76
27.8333	152.644	171.952	216.311	142.746
27.85	152.61	172.172	216.352	142.881
27.8667	152.451	172.08	216.161	142.808
27.8833	152.627	172.168	216.344	142.781
27.9	152.704	172.073	216.219	142.784
27.9167	152.557	172.535	216.262	142.749
27.9333	152.659	172.184	216.332	142.758
27.95	152.82	172.082	216.163	142.727
27.9667	152.856	172.148	216.185	142.737
27.9833	152.649	172.153	216.184	142.835
28	152.598	171.974	216.283	142.821
28.0167	152.727	172.226	216.146	142.654
28.0333	152.885	172.148	216.448	142.845
28.05	152.896	172.436	216.08	142.783
28.0667	152.804	172.105	216.165	142.77
28.0833	152.832	172.059	216.144	142.783
28.1	152.846	172.26	216.284	142.711
28.1167	152.923	172.309	215.964	142.794
28.1333	152.848	172.441	216.098	142.665
28.15	152.951	172.169	216.163	142.721
28.1667	152.869	172.309	216.138	142.798
28.1833	152.946	172.246	216.145	142.671
28.2	152.78	172.271	216.348	142.698
28.2167	152.403	172.374	216.183	142.712
28.2333	152.576	172.334	216.495	142.713
28.25	152.473	172.301	216.097	142.662
28.2667	152.352	172.378	216.229	142.687
28.2833	152.472	172.55	216.226	142.713
28.3	152.562	172.367	216.265	142.719
28.3167	152.64	172.41	216.182	142.612
28.3333	152.468	172.345	215.936	142.708
28.35	152.609	172.455	216.183	142.696
28.3667	152.531	172.679	216.043	142.735
28.3833	152.583	172.412	216.1	142.722
28.4	152.653	172.313	216.083	142.708
28.4167	152.665	172.621	216.323	142.699
28.4333	152.632	172.282	216.1	142.778
28.45	152.662	172.499	216.144	142.769
28.4667	152.612	172.5	216.184	142.709
28.4833	152.629	172.53	216.163	142.661
28.5	152.719	172.337	216.137	142.578
28.5167	152.722	172.276	216.243	142.712
28.5333	152.679	171.929	216.184	142.698
28.55	152.626	171.941	216.126	142.71
28.5667	152.744	171.835	216.244	142.613
28.5833	152.638	171.912	216.219	142.688
28.6	152.734	172.005	216.288	142.636
28.6167	152.823	171.944	216.018	142.605
28.6333	152.74	171.901	216.402	142.696
28.65	152.69	171.958	216.328	142.731
28.6667	152.766	172.075	216.082	142.599
28.6833	152.832	171.977	216.143	142.695
28.7	152.782	172.216	215.769	142.699
28.7167	152.819	172.019	216.1	142.649
28.7333	152.882	172.105	215.854	142.628
28.75	152.898	172.211	215.88	142.648
28.7667	152.846	172.121	215.964	142.614
28.7833	153.115	172.2	215.975	142.65
28.8	152.98	172.06	216.178	142.635
28.8167	152.873	172.091	215.935	142.645
28.8333	152.965	172.187	216.211	142.686
28.85	152.731	172.196	216.027	142.633
28.8667	152.992	172.187	215.668	142.573
28.8833	152.883	172.12	215.914	142.65
28.9	153.054	172.254	216.146	142.61
28.9167	152.976	172.238	216.22	142.65
28.9333	152.964	172.234	215.894	142.551
28.95	152.863	172.317	216.119	142.662
28.9667	153.064	172.229	216.16	142.697
28.9833	152.912	172.21	216.181	142.552
29	152.939	172.06	216.038	142.644
29.0167	153.03	172.288	216.043	142.589
29.0333	153.304	172.248	216.036	142.599
29.05	153.008	172.09	215.855	142.609
29.0667	153.135	172.348	215.877	142.551
29.0833	153.17	172.379	215.958	142.564
29.1	153.117	172.202	215.94	142.468
29.1167	153.175	172.38	216.042	142.578
29.1333	153.106	172.211	215.951	142.563
29.15	153.11	172.354	215.83	142.525
29.1667	153.159	172.155	215.901	142.318
29.1833	153.289	172.278	216.166	142.14
29.2	153.228	172.36	216.163	142.138
29.2167	153.094	172.366	215.936	142.171
29.2333	153.229	172.385	216.061	142.031
29.25	153.186	172.323	216.08	142.073
29.2667	153.263	172.35	216.082	142.045
29.2833	153.223	172.165	216.043	142.066
29.3	153.223	172.351	215.916	141.992
29.3167	153.094	172.408	216.01	142.079
29.3333	153.157	172.413	216.147	142.079
29.35	153.395	172.218	215.992	142.018
29.3667	153.199	172.424	215.76	142.019
29.3833	153.16	172.351	215.892	142.013
29.4	153.474	172.256	215.869	142.009
29.4167	153.221	172.444	216.036	141.986
29.4333	153.385	172.442	215.833	142.042
29.45	153.303	172.438	216.001	141.972
29.4667	153.419	172.308	215.86	141.994
29.4833	153.396	172.621	215.984	141.982
29.5	153.187	172.484	215.853	141.97
29.5167	153.394	172.367	216.057	142.125
29.5333	153.448	172.471	216.079	141.947
29.55	153.278	172.307	216.025	142.044
29.5667	153.422	172.671	215.855	141.986
29.5833	153.452	172.305	216.081	141.993
29.6	153.523	172.335	215.773	141.897
29.6167	153.514	172.469	215.834	141.975
29.6333	153.539	172.532	216.158	141.95
29.65	153.43	172.457	216.125	141.971
29.6667	153.501	172.48	216.082	141.852
29.6833	153.447	172.512	215.973	141.983
29.7	153.442	172.541	215.879	141.994
29.7167	153.573	172.517	215.9	141.946
29.7333	153.433	172.567	215.807	141.958
29.75	153.628	172.561	215.654	141.985
29.7667	153.563	172.715	215.93	141.889
29.7833	153.472	172.561	215.814	141.949
29.8	153.682	172.514	215.811	141.913
29.8167	153.446	172.654	215.713	141.973
29.8333	153.595	172.605	215.69	141.912
29.85	153.592	172.499	215.797	141.831
29.8667	153.562	172.61	215.814	142.002
29.8833	153.564	172.634	215.982	141.835
29.9	153.71	172.486	215.775	141.822
29.9167	153.55	172.682	215.853	141.936
29.9333	153.696	172.726	216.347	141.91
29.95	153.588	172.573	216.043	141.923
29.9667	153.629	172.577	216.177	141.968
29.9833	153.772	172.636	216.018	141.894
30	153.787	172.608	216.019	141.911
30.0167	153.684	172.636	215.99	141.922
30.0333	153.852	172.562	215.777	142.008
30.05	153.71	172.609	215.728	141.849
30.0667	153.735	172.696	215.893	141.923
30.0833	153.785	172.76	216.055	141.803
30.1	153.787	172.713	215.916	141.802
30.1167	153.852	172.637	216.003	141.883
30.1333	153.777	172.797	216.12	141.781
30.15	153.785	172.773	215.782	141.873
30.1667	153.761	172.822	215.898	141.958
30.1833	153.945	172.792	215.733	141.878
30.2	153.944	172.697	215.769	141.861
30.2167	153.773	172.731	215.834	141.906
30.2333	153.969	172.717	215.839	141.849
30.25	154.036	172.678	216.155	141.886
30.2667	153.838	172.774	215.858	141.837
30.2833	153.983	172.683	215.853	141.826
30.3	153.986	172.695	215.831	141.744
30.3167	153.93	172.804	215.831	141.863
30.3333	153.923	172.933	215.776	141.876
30.35	153.891	172.737	215.628	141.853
30.3667	153.881	172.817	215.819	141.791
30.3833	153.878	172.714	216.081	141.854
30.4	154.046	172.939	215.712	141.824
30.4167	153.943	172.876	215.837	141.898
30.4333	153.96	172.741	216.027	141.874
30.45	154.079	172.711	215.705	141.818
30.4667	154.077	172.851	215.694	141.813
30.4833	154.012	172.669	215.419	141.818
30.5	154.154	172.986	215.978	141.779
30.5167	154.051	172.901	215.715	141.811
30.5333	154.076	172.875	215.648	141.803
30.55	154.152	172.93	215.687	141.802
30.5667	154.129	172.772	216.036	141.804
30.5833	154.102	172.924	215.691	141.826
30.6	153.921	172.928	215.954	141.779
30.6167	154.128	173.001	215.498	141.766
30.6333	154.073	172.835	215.673	141.79
30.65	154.178	172.864	215.941	141.835
30.6667	154.22	172.973	215.649	141.837
30.6833	154.014	172.849	215.837	141.826
30.7	154.192	173.033	215.512	141.754
30.7167	154.184	172.893	215.855	141.742
30.7333	154.166	173.063	215.934	141.743
30.75	154.271	173.012	215.639	141.851
30.7667	154.205	173.029	215.918	141.781
30.7833	154.151	173.095	215.506	141.729
30.8	154.243	172.955	215.751	141.741
30.8167	154.261	172.938	215.506	141.735
30.8333	154.166	173.074	215.735	141.753
30.85	154.285	173.049	215.759	141.775
30.8667	154.097	173.034	215.651	141.784
30.8833	154.295	172.925	215.605	141.822
30.9	154.417	173.139	215.81	141.685
30.9167	154.302	173.35	215.876	141.586
30.9333	154.326	173.074	215.916	141.682
30.95	154.402	173.109	215.712	141.669
30.9667	154.361	173.111	215.734	141.718
30.9833	154.473	172.848	215.613	141.73
31	154.43	173.15	215.587	141.739
31.0167	154.316	172.982	215.818	141.729
31.0333	154.493	173.08	215.654	141.721
31.05	154.498	173.122	215.587	141.728
31.0667	154.507	172.964	215.606	141.742
31.0833	154.387	173.065	215.771	141.672
31.1	154.485	173.095	215.511	141.625
31.1167	154.416	173.081	215.591	141.742
31.1333	154.492	173.271	215.284	141.705
31.15	154.418	173.108	215.566	141.658
31.1667	154.588	173.352	215.609	141.622
31.1833	154.692	173.205	215.67	141.644
31.2	154.575	173.455	215.629	141.719
31.2167	154.498	173.14	215.646	141.719
31.2333	154.613	173.136	215.749	141.732
31.25	154.548	173.155	215.491	141.74
31.2667	154.558	173.293	215.465	141.703
31.2833	154.614	172.975	215.527	141.752
31.3	154.508	173.203	215.561	141.584
31.3167	154.756	173.306	215.672	141.719
31.3333	154.496	173.502	215.787	141.684
31.35	154.577	173.26	215.673	141.657
31.3667	154.704	173.277	215.548	141.69
31.3833	154.563	173.371	215.546	141.67
31.4	154.705	173.335	215.709	141.647
31.4167	154.763	173.183	215.606	141.737
31.4333	154.678	173.264	215.419	141.706
31.45	154.63	173.351	215.629	141.584
31.4667	154.815	173.323	215.717	141.632
31.4833	154.665	173.197	215.381	141.56
31.5	154.827	173.273	215.488	141.702
31.5167	154.852	173.212	215.629	141.611
31.5333	154.756	173.141	215.447	141.695
31.55	154.59	173.202	215.553	141.619
31.5667	154.827	173.409	215.402	141.622
31.5833	154.77	173.247	215.568	141.611
31.6	154.97	173.231	215.367	141.646
31.6167	154.8	173.289	215.274	141.695
31.6333	154.906	173.334	215.48	141.657
31.65	154.758	173.263	215.628	141.586
31.6667	154.998	173.295	215.528	141.621
31.6833	154.932	173.171	215.381	141.657
31.7	154.907	173.367	215.672	141.542
31.7167	154.923	173.545	215.177	141.587
31.7333	154.866	173.493	215.401	141.633
31.75	155.128	173.593	215.829	141.573
31.7667	154.984	173.241	215.343	141.644
31.7833	154.98	173.259	215.467	141.543
31.8	155.037	173.415	215.423	141.547
31.8167	155.106	173.507	215.499	141.631
31.8333	155.026	173.4	215.487	141.535
31.85	154.957	173.456	215.262	141.56
31.8667	155.088	173.561	215.374	141.491
31.8833	155.077	173.629	215.464	141.606
31.9	155.024	173.463	215.53	141.562
31.9167	155.076	173.382	215.159	141.581
31.9333	155.114	173.29	215.17	141.656
31.95	154.89	173.492	215.22	141.574
31.9667	155.12	173.41	215.299	141.5
31.9833	154.985	173.43	215.323	141.52
32	155.063	173.46	215.481	141.606
32.0167	155.104	173.41	215.401	141.595
32.0333	155.076	173.633	215.627	141.535
32.05	155.127	173.673	215.398	141.585
32.0667	155.166	173.35	215.469	141.491
32.0833	155.091	173.658	215.373	141.596
32.1	155.158	173.58	215.325	141.608
32.1167	155.137	173.599	215.466	141.607
32.1333	155.193	173.548	215.46	141.548
32.15	155.217	173.61	215.28	141.472
32.1667	155.156	173.611	215.362	141.533
32.1833	155.276	173.583	215.418	141.538
32.2	155.298	173.703	215.48	141.488
32.2167	155.084	173.577	215.482	141.464
32.2333	155.2	173.476	215.072	141.549
32.25	155.288	173.537	215.518	141.429
32.2667	155.329	173.581	215.482	141.535
32.2833	155.353	173.687	215.3	141.381
32.3	155.289	173.628	215.432	141.523
32.3167	155.379	173.501	215.32	141.559
32.3333	155.299	173.382	215.197	141.465
32.35	155.38	173.606	215.355	141.528
32.3667	155.501	173.591	215.173	141.533
32.3833	155.357	173.365	215.273	141.607
32.4	155.42	173.623	215.36	141.478
32.4167	155.335	173.54	215.542	141.473
32.4333	155.31	173.859	215.476	141.481
32.45	155.393	173.562	215.214	141.462
32.4667	155.304	173.706	215.419	141.582
32.4833	155.456	173.609	215.154	141.502
32.5	155.434	173.775	215.236	141.464
32.5167	155.381	173.794	215.234	141.499
32.5333	155.432	173.646	215.485	141.461
32.55	155.488	173.669	214.923	141.454
32.5667	155.445	173.732	215.13	141.394
32.5833	155.59	173.84	215.399	141.474
32.6	155.563	173.765	215.477	141.421
32.6167	155.525	173.763	215.62	141.447
32.6333	155.591	173.75	215.377	141.454
32.65	155.449	173.611	215.194	141.416
32.6667	155.511	173.702	215.294	141.44
32.6833	155.643	173.735	214.987	141.513
32.7	155.751	173.73	215.124	141.486
32.7167	155.509	173.658	215.249	141.453
32.7333	155.711	173.835	215.411	141.404
32.75	155.554	173.745	215.377	141.416
32.7667	155.601	173.67	215.275	141.405
32.7833	155.712	173.672	215.113	141.366
32.8	155.775	173.625	215.354	141.389
32.8167	155.66	173.642	215.218	141.36
32.8333	155.709	173.852	215.295	141.41
32.85	155.647	173.761	215.277	141.405
32.8667	155.698	173.744	215.189	141.429
32.8833	155.734	173.777	215.334	141.368
32.9	155.565	173.915	215.156	141.319
32.9167	155.647	173.807	214.856	141.414
32.9333	155.711	174.036	215.128	141.273
32.95	155.853	173.747	215.249	141.438
32.9667	155.683	173.771	215.255	141.44
32.9833	155.765	173.9	215.131	141.379
33	155.791	173.758	215.27	141.438
33.0167	155.832	173.883	215.002	141.318
33.0333	155.752	173.82	215.37	141.255
33.05	155.974	173.822	215.273	141.305
33.0667	155.792	173.875	215.44	141.453
33.0833	155.802	173.994	215.11	141.385
33.1	155.725	173.75	215.271	141.366
33.1167	155.803	173.903	214.963	141.365
33.1333	155.884	173.897	215.202	141.4
33.15	155.844	173.642	215.298	141.355
33.1667	155.778	173.855	214.921	141.345
33.1833	155.853	173.915	215.209	141.378
33.2	156.002	173.729	215.19	141.296
33.2167	155.986	174.012	215.086	141.269
33.2333	155.972	173.809	215.278	141.402
33.25	156.017	174.117	215.171	141.297
33.2667	155.953	173.93	215.032	141.293
33.2833	156.042	173.967	215.15	141.355
33.3	156.19	173.885	215.051	141.33
[truncated: 342 more rows]
