# Supplementary material for: Evidence of dark oxygen production at the abyssal seafloor
Source: Nat Geosci. 2024 Jul 22;17(8):737–9. doi: 10.1038/s41561-024-01480-8 (PMC13061637; doi:10.1038/s41561-024-01480-8)
Supplement: Supplementary file 6 — Oxygen concentrations (μmol l−1) determined by Winkler titration from the ex situ experiments conducted during the 5D cruise. [file 41561_2024_1480_MOESM6_ESM.xlsx]

## Sheet: Ex-situ data
Treatment	Replicate	Area of core (cm2)	Height of water in core (cm)	Volume (ml)	T=0hr (O2 concentration micromol L-1)	T=48hr (O2 concentration micromol L-1)	Flux (micromol O2 core-1 48hr-1)
Control	A	70.8822	37	2622.64	59.5376	96.9936	98.2335
Control	B	70.8822	33	2339.11	108.097	126.279	42.5307
Control	C	70.8822	35	2480.88	74.1053	102.851	71.3137
Bicarbonate	A	70.8822	33	2339.11	129.631	149.707	46.9599
Bicarbonate	B	70.8822	33	2339.11	123.509	142.913	45.389
Bicarbonate	C	70.8822	35	2480.88	108.097	132.136	59.6391
Ammonium (10 micromol)	A	70.8822	28	1984.7	96.0624	125.108	57.646
Ammonium (10 micromol)	B	70.8822	32	2268.23	141.877	158.142	36.8924
Ammonium (10 micromol)	C	70.8822	33	2339.11	147.577	155.565	18.6832
Ammonium (50 micromol)	A	70.8822	38	2693.52	104.93	128.388	63.1843
Ammonium (50 micromol)	B	70.8822	30	2126.47	59.1153	85.7479	56.6333
Ammonium (50 micromol)	C	70.8822	36	2551.76	138.921	158.61	50.242
Bicarbonate and ammonium (10 micromol)	A	70.8822	33	2339.11	146.31	157.673	26.5785
Bicarbonate and ammonium (10 micromol)	B	70.8822	34	2409.99	142.721	152.519	23.612
Bicarbonate and ammonium (10 micromol)	C	70.8822	35	2480.88	138.921	158.845	49.4277
Mercury chloride	B	70.8822	30	2126.47	107.463	134.713	57.9462
Mercury chloride	C	70.8822	27	1913.82	128.154	147.13	36.318
Nodules only	A	78.5398	10	785.398	167.121	233.023	51.7621
